# Supplementary material for: Reduced Cervical Muscle Fat Infiltrate Is Associated with Self-Reported Recovery from Chronic Idiopathic Neck Pain Over Six Months: A Magnetic Resonance Imaging Longitudinal Cohort Study
Source: J Clin Med. 2024 Jul 31;13(15):4485. doi: 10.3390/jcm13154485 (PMC11312969; doi:10.3390/jcm13154485)
Supplement: Supplementary file 1 [file jcm-13-04485-s001.zip]

Archive with 2 entries (2 files):
- Snodgrass-Data-Longitudinal study JCM.xlsx
- Snodgrass_Supplementary_Materials_04_04_2024.pdf
