# Supplementary material for: Reduced Cervical Muscle Fat Infiltrate Is Associated with Self-Reported Recovery from Chronic Idiopathic Neck Pain Over Six Months: A Magnetic Resonance Imaging Longitudinal Cohort Study
Source: J Clin Med. 2024 Jul 31;13(15):4485. doi: 10.3390/jcm13154485 (PMC11312969; doi:10.3390/jcm13154485)
Supplement: Supplementary file 1 [file jcm-13-04485-s001.zip › Snodgrass-Data-Longitudinal study JCM.xlsx]

## Sheet: Snodgrass-Data-Longitudinal stu
Subjsort	Subject_ID	TIME_A	Slice	Muscle	Musclecode	Side	Sidecode	Volume	Area	Water_mean	Fat_mean	MFI	Relativevolume	RelativeCSA	FatVol	Spinal_level	LevelGrp2	LevelGrp2Ref2	Painorhealthy	TreatmentGroup	GroupRef	TIME	Rxornot	Gender	Age	Hxneckpain	Hxneckpaincat	Avepain	neckpaininterference	headaches	dizziness	height	weight	BMI	CROMflex1	CROMflex2	CROMflex3	CROMflexave	Flexpain1	Flexpain2	Flexpain3	Flexpainave	CROMext1	CROMext2	CROMext3	CROMextave	Extpain1	Extpain2	Extpain3
1	S01_1	0	3	LS	1	Right	1	663.44	222.45	181.56	40.98	18.41	541.301	181.497	122.139	T1	8	3	1	2	0	0	1	1	37	60	4	5.5	2	0	0	185.5	91	26.4456	60	58	55	57.6667	0	0	0	0	70	65	65	66.6667	0	0	0
1	S01_1	0	3	LS	1	Left	0	365.2	122.45	187.03	32.03	14.62	311.808	104.548	53.3922	T1	8	3	1	2	0	0	1	1	37	60	4	5.5	2	0	0	185.5	91	26.4456	60	58	55	57.6667	0	0	0	0	70	65	65	66.6667	0	0	0
1	S01_1	0	3	MT	2	Right	1	1294.93	434.18	143.32	96.79	40.31	772.944	259.162	521.986	T1	8	3	1	2	0	0	1	1	37	60	4	5.5	2	0	0	185.5	91	26.4456	60	58	55	57.6667	0	0	0	0	70	65	65	66.6667	0	0	0
1	S01_1	0	3	MT	2	Left	0	1371.01	459.69	163.39	79.38	32.7	922.69	309.371	448.32	T1	8	3	1	2	0	0	1	1	37	60	4	5.5	2	0	0	185.5	91	26.4456	60	58	55	57.6667	0	0	0	0	70	65	65	66.6667	0	0	0
1	S01_1	0	3	SS	3	Right	1	342.37	114.8	177.05	43	19.54	275.471	92.3681	66.8991	T1	8	3	1	2	0	0	1	1	37	60	4	5.5	2	0	0	185.5	91	26.4456	60	58	55	57.6667	0	0	0	0	70	65	65	66.6667	0	0	0
1	S01_1	0	3	SS	3	Left	0	251.07	84.18	161.32	37.37	18.81	203.844	68.3457	47.2263	T1	8	3	1	2	0	0	1	1	37	60	4	5.5	2	0	0	185.5	91	26.4456	60	58	55	57.6667	0	0	0	0	70	65	65	66.6667	0	0	0
1	S01_1	0	3	SC	4	Right	1	270.85	90.82	186.51	57.54	23.58	206.984	69.4046	63.8664	T1	8	3	1	2	0	0	1	1	37	60	4	5.5	2	0	0	185.5	91	26.4456	60	58	55	57.6667	0	0	0	0	70	65	65	66.6667	0	0	0
1	S01_1	0	3	SC	4	Left	0	394.11	132.14	165.28	40.21	19.57	316.983	106.28	77.1273	T1	8	3	1	2	0	0	1	1	37	60	4	5.5	2	0	0	185.5	91	26.4456	60	58	55	57.6667	0	0	0	0	70	65	65	66.6667	0	0	0
1	S01_1	0	3	SM	5	Right	1	658.88	220.92	215.69	39.91	15.62	555.963	186.412	102.917	T1	8	3	1	2	0	0	1	1	37	60	4	5.5	2	0	0	185.5	91	26.4456	60	58	55	57.6667	0	0	0	0	70	65	65	66.6667	0	0	0
1	S01_1	0	3	SM	5	Left	0	426.06	142.86	216.97	36.47	14.39	364.75	122.302	61.31	T1	8	3	1	2	0	0	1	1	37	60	4	5.5	2	0	0	185.5	91	26.4456	60	58	55	57.6667	0	0	0	0	70	65	65	66.6667	0	0	0
1	S01_1	0	3	LC	6	Right	1	#NULL!	#NULL!	#NULL!	#NULL!	#NULL!	#NULL!	#NULL!	#NULL!	T1	8	3	1	2	0	0	1	1	37	60	4	5.5	2	0	0	185.5	91	26.4456	60	58	55	57.6667	0	0	0	0	70	65	65	66.6667	0	0	0
1	S01_1	0	3	LC	6	Left	0	#NULL!	#NULL!	#NULL!	#NULL!	#NULL!	#NULL!	#NULL!	#NULL!	T1	8	3	1	2	0	0	1	1	37	60	4	5.5	2	0	0	185.5	91	26.4456	60	58	55	57.6667	0	0	0	0	70	65	65	66.6667	0	0	0
1	S01_1	0	4	LS	1	Right	1	663.44	222.45	176.07	38.72	18.03	543.822	182.342	119.618	T1	8	3	1	2	0	0	1	1	37	60	4	5.5	2	0	0	185.5	91	26.4456	60	58	55	57.6667	0	0	0	0	70	65	65	66.6667	0	0	0
1	S01_1	0	4	LS	1	Left	0	509.75	170.92	182.68	32.69	15.18	432.37	144.974	77.38	T1	8	3	1	2	0	0	1	1	37	60	4	5.5	2	0	0	185.5	91	26.4456	60	58	55	57.6667	0	0	0	0	70	65	65	66.6667	0	0	0
1	S01_1	0	4	MT	2	Right	1	1701.21	570.41	147.18	96.75	39.66	1026.51	344.185	674.7	T1	8	3	1	2	0	0	1	1	37	60	4	5.5	2	0	0	185.5	91	26.4456	60	58	55	57.6667	0	0	0	0	70	65	65	66.6667	0	0	0
1	S01_1	0	4	MT	2	Left	0	1546	518.37	160.28	102.96	39.11	941.359	315.635	604.641	T1	8	3	1	2	0	0	1	1	37	60	4	5.5	2	0	0	185.5	91	26.4456	60	58	55	57.6667	0	0	0	0	70	65	65	66.6667	0	0	0
1	S01_1	0	4	SS	3	Right	1	365.2	122.45	154.91	50.48	24.58	275.434	92.3518	89.7662	T1	8	3	1	2	0	0	1	1	37	60	4	5.5	2	0	0	185.5	91	26.4456	60	58	55	57.6667	0	0	0	0	70	65	65	66.6667	0	0	0
1	S01_1	0	4	SS	3	Left	0	251.07	84.18	162.9	43.05	20.9	198.596	66.5864	52.4736	T1	8	3	1	2	0	0	1	1	37	60	4	5.5	2	0	0	185.5	91	26.4456	60	58	55	57.6667	0	0	0	0	70	65	65	66.6667	0	0	0
1	S01_1	0	4	SC	4	Right	1	410.85	137.76	177.77	64.89	26.74	300.989	100.923	109.861	T1	8	3	1	2	0	0	1	1	37	60	4	5.5	2	0	0	185.5	91	26.4456	60	58	55	57.6667	0	0	0	0	70	65	65	66.6667	0	0	0
1	S01_1	0	4	SC	4	Left	0	499.1	167.35	162.81	44.81	21.58	391.394	131.236	107.706	T1	8	3	1	2	0	0	1	1	37	60	4	5.5	2	0	0	185.5	91	26.4456	60	58	55	57.6667	0	0	0	0	70	65	65	66.6667	0	0	0
1	S01_1	0	4	SM	5	Right	1	812.56	272.45	220.22	44.59	16.84	675.725	226.569	136.835	T1	8	3	1	2	0	0	1	1	37	60	4	5.5	2	0	0	185.5	91	26.4456	60	58	55	57.6667	0	0	0	0	70	65	65	66.6667	0	0	0
1	S01_1	0	4	SM	5	Left	0	517.36	173.47	218.89	47.11	17.71	425.736	142.748	91.6245	T1	8	3	1	2	0	0	1	1	37	60	4	5.5	2	0	0	185.5	91	26.4456	60	58	55	57.6667	0	0	0	0	70	65	65	66.6667	0	0	0
1	S01_1	0	4	LC	6	Right	1	#NULL!	#NULL!	#NULL!	#NULL!	#NULL!	#NULL!	#NULL!	#NULL!	T1	8	3	1	2	0	0	1	1	37	60	4	5.5	2	0	0	185.5	91	26.4456	60	58	55	57.6667	0	0	0	0	70	65	65	66.6667	0	0	0
1	S01_1	0	4	LC	6	Left	0	#NULL!	#NULL!	#NULL!	#NULL!	#NULL!	#NULL!	#NULL!	#NULL!	T1	8	3	1	2	0	0	1	1	37	60	4	5.5	2	0	0	185.5	91	26.4456	60	58	55	57.6667	0	0	0	0	70	65	65	66.6667	0	0	0
1	S01_1	0	5	LS	1	Right	1	871.91	292.35	178.13	29.63	14.26	747.576	250.661	124.334	T1	8	3	1	2	0	0	1	1	37	60	4	5.5	2	0	0	185.5	91	26.4456	60	58	55	57.6667	0	0	0	0	70	65	65	66.6667	0	0	0
1	S01_1	0	5	LS	1	Left	0	578.23	193.88	176.95	29.82	14.42	494.849	165.923	83.3808	T1	8	3	1	2	0	0	1	1	37	60	4	5.5	2	0	0	185.5	91	26.4456	60	58	55	57.6667	0	0	0	0	70	65	65	66.6667	0	0	0
1	S01_1	0	5	MT	2	Right	1	1524.7	511.22	155.32	107.41	40.88	901.403	302.233	623.297	T1	8	3	1	2	0	0	1	1	37	60	4	5.5	2	0	0	185.5	91	26.4456	60	58	55	57.6667	0	0	0	0	70	65	65	66.6667	0	0	0
1	S01_1	0	5	MT	2	Left	0	1308.62	438.78	170.35	98.13	36.55	830.319	278.406	478.301	T1	8	3	1	2	0	0	1	1	37	60	4	5.5	2	0	0	185.5	91	26.4456	60	58	55	57.6667	0	0	0	0	70	65	65	66.6667	0	0	0
1	S01_1	0	5	SS	3	Right	1	462.58	155.1	161.98	40.84	20.14	369.416	123.863	93.1636	T1	8	3	1	2	0	0	1	1	37	60	4	5.5	2	0	0	185.5	91	26.4456	60	58	55	57.6667	0	0	0	0	70	65	65	66.6667	0	0	0
1	S01_1	0	5	SS	3	Left	0	316.5	106.12	171.38	50.24	22.67	244.749	82.0626	71.7506	T1	8	3	1	2	0	0	1	1	37	60	4	5.5	2	0	0	185.5	91	26.4456	60	58	55	57.6667	0	0	0	0	70	65	65	66.6667	0	0	0
1	S01_1	0	5	SC	4	Right	1	470.19	157.65	167.34	57.23	25.48	350.386	117.481	119.804	T1	8	3	1	2	0	0	1	1	37	60	4	5.5	2	0	0	185.5	91	26.4456	60	58	55	57.6667	0	0	0	0	70	65	65	66.6667	0	0	0
1	S01_1	0	5	SC	4	Left	0	429.11	143.88	169.66	38.4	18.45	349.939	117.334	79.1708	T1	8	3	1	2	0	0	1	1	37	60	4	5.5	2	0	0	185.5	91	26.4456	60	58	55	57.6667	0	0	0	0	70	65	65	66.6667	0	0	0
1	S01_1	0	5	SM	5	Right	1	833.87	279.59	219.51	47.34	17.74	685.941	229.991	147.929	T1	8	3	1	2	0	0	1	1	37	60	4	5.5	2	0	0	185.5	91	26.4456	60	58	55	57.6667	0	0	0	0	70	65	65	66.6667	0	0	0
1	S01_1	0	5	SM	5	Left	0	888.65	297.96	216.69	55.52	20.4	707.365	237.176	181.285	T1	8	3	1	2	0	0	1	1	37	60	4	5.5	2	0	0	185.5	91	26.4456	60	58	55	57.6667	0	0	0	0	70	65	65	66.6667	0	0	0
1	S01_1	0	5	LC	6	Right	1	86.73	29.08	125.53	41.89	25.02	65.0302	21.8042	21.6998	T1	8	3	1	2	0	0	1	1	37	60	4	5.5	2	0	0	185.5	91	26.4456	60	58	55	57.6667	0	0	0	0	70	65	65	66.6667	0	0	0
1	S01_1	0	5	LC	6	Left	0	36.52	12.24	126.29	39	23.59	27.9049	9.35258	8.61507	T1	8	3	1	2	0	0	1	1	37	60	4	5.5	2	0	0	185.5	91	26.4456	60	58	55	57.6667	0	0	0	0	70	65	65	66.6667	0	0	0
1	S01_1	0	6	LS	1	Right	1	1033.2	346.43	181.81	23.84	11.59	913.452	306.279	119.748	T1	8	3	1	2	0	0	1	1	37	60	4	5.5	2	0	0	185.5	91	26.4456	60	58	55	57.6667	0	0	0	0	70	65	65	66.6667	0	0	0
1	S01_1	0	6	LS	1	Left	0	625.4	209.69	185.61	24.1	11.49	553.542	185.597	71.8585	T1	8	3	1	2	0	0	1	1	37	60	4	5.5	2	0	0	185.5	91	26.4456	60	58	55	57.6667	0	0	0	0	70	65	65	66.6667	0	0	0
1	S01_1	0	6	MT	2	Right	1	1433.4	480.61	166.39	104.41	38.56	880.681	295.287	552.719	T1	8	3	1	2	0	0	1	1	37	60	4	5.5	2	0	0	185.5	91	26.4456	60	58	55	57.6667	0	0	0	0	70	65	65	66.6667	0	0	0
1	S01_1	0	6	MT	2	Left	0	1474.48	494.39	166.52	103.16	38.25	910.491	305.286	563.989	T1	8	3	1	2	0	0	1	1	37	60	4	5.5	2	0	0	185.5	91	26.4456	60	58	55	57.6667	0	0	0	0	70	65	65	66.6667	0	0	0
1	S01_1	0	6	SS	3	Right	1	392.59	131.63	175.01	35.63	16.91	326.203	109.371	66.387	T1	8	3	1	2	0	0	1	1	37	60	4	5.5	2	0	0	185.5	91	26.4456	60	58	55	57.6667	0	0	0	0	70	65	65	66.6667	0	0	0
1	S01_1	0	6	SS	3	Left	0	319.55	107.14	176.7	53.2	23.14	245.606	82.3478	73.9439	T1	8	3	1	2	0	0	1	1	37	60	4	5.5	2	0	0	185.5	91	26.4456	60	58	55	57.6667	0	0	0	0	70	65	65	66.6667	0	0	0
1	S01_1	0	6	SC	4	Right	1	526.49	176.53	171.53	49.53	22.4	408.556	136.987	117.934	T1	8	3	1	2	0	0	1	1	37	60	4	5.5	2	0	0	185.5	91	26.4456	60	58	55	57.6667	0	0	0	0	70	65	65	66.6667	0	0	0
1	S01_1	0	6	SC	4	Left	0	404.76	135.71	178.73	44.45	19.92	324.132	108.677	80.6282	T1	8	3	1	2	0	0	1	1	37	60	4	5.5	2	0	0	185.5	91	26.4456	60	58	55	57.6667	0	0	0	0	70	65	65	66.6667	0	0	0
1	S01_1	0	6	SM	5	Right	1	824.74	276.53	212.41	48.64	18.63	671.091	225.012	153.649	T1	8	3	1	2	0	0	1	1	37	60	4	5.5	2	0	0	185.5	91	26.4456	60	58	55	57.6667	0	0	0	0	70	65	65	66.6667	0	0	0
1	S01_1	0	6	SM	5	Left	0	1133.63	380.1	221.76	46.88	17.45	935.812	313.773	197.818	T1	8	3	1	2	0	0	1	1	37	60	4	5.5	2	0	0	185.5	91	26.4456	60	58	55	57.6667	0	0	0	0	70	65	65	66.6667	0	0	0
1	S01_1	0	6	LC	6	Right	1	150.64	50.51	126.4	29.4	18.87	122.214	40.9788	28.4258	T1	8	3	1	2	0	0	1	1	37	60	4	5.5	2	0	0	185.5	91	26.4456	60	58	55	57.6667	0	0	0	0	70	65	65	66.6667	0	0	0
1	S01_1	0	6	LC	6	Left	0	138.47	46.43	104.66	43.67	29.44	97.7044	32.761	40.7656	T1	8	3	1	2	0	0	1	1	37	60	4	5.5	2	0	0	185.5	91	26.4456	60	58	55	57.6667	0	0	0	0	70	65	65	66.6667	0	0	0
1	S01_1	0	7	LS	1	Right	1	1180.8	395.92	188.79	25.15	11.76	1041.94	349.36	138.862	T1	8	3	1	2	0	0	1	1	37	60	4	5.5	2	0	0	185.5	91	26.4456	60	58	55	57.6667	0	0	0	0	70	65	65	66.6667	0	0	0
1	S01_1	0	7	LS	1	Left	0	811.04	271.94	190.97	28.15	12.85	706.821	236.996	104.219	T1	8	3	1	2	0	0	1	1	37	60	4	5.5	2	0	0	185.5	91	26.4456	60	58	55	57.6667	0	0	0	0	70	65	65	66.6667	0	0	0
1	S01_1	0	7	MT	2	Right	1	1451.66	486.73	173.01	98.84	36.36	923.836	309.755	527.824	T1	8	3	1	2	0	0	1	1	37	60	4	5.5	2	0	0	185.5	91	26.4456	60	58	55	57.6667	0	0	0	0	70	65	65	66.6667	0	0	0
1	S01_1	0	7	MT	2	Left	0	1532.31	513.78	161.89	110.3	40.52	911.418	305.596	620.892	T1	8	3	1	2	0	0	1	1	37	60	4	5.5	2	0	0	185.5	91	26.4456	60	58	55	57.6667	0	0	0	0	70	65	65	66.6667	0	0	0
1	S01_1	0	7	SS	3	Right	1	321.07	107.65	190.97	38.79	16.88	266.873	89.4787	54.1966	T1	8	3	1	2	0	0	1	1	37	60	4	5.5	2	0	0	185.5	91	26.4456	60	58	55	57.6667	0	0	0	0	70	65	65	66.6667	0	0	0
1	S01_1	0	7	SS	3	Left	0	281.51	94.39	186.35	49.88	21.11	222.083	74.4643	59.4268	T1	8	3	1	2	0	0	1	1	37	60	4	5.5	2	0	0	185.5	91	26.4456	60	58	55	57.6667	0	0	0	0	70	65	65	66.6667	0	0	0
1	S01_1	0	7	SC	4	Right	1	375.85	126.02	184.28	37.04	16.74	312.933	104.924	62.9173	T1	8	3	1	2	0	0	1	1	37	60	4	5.5	2	0	0	185.5	91	26.4456	60	58	55	57.6667	0	0	0	0	70	65	65	66.6667	0	0	0
1	S01_1	0	7	SC	4	Left	0	349.98	117.35	184.32	44.4	19.41	282.049	94.5724	67.9311	T1	8	3	1	2	0	0	1	1	37	60	4	5.5	2	0	0	185.5	91	26.4456	60	58	55	57.6667	0	0	0	0	70	65	65	66.6667	0	0	0
1	S01_1	0	7	SM	5	Right	1	1048.42	351.53	216.54	46.92	17.81	861.696	288.923	186.724	T1	8	3	1	2	0	0	1	1	37	60	4	5.5	2	0	0	185.5	91	26.4456	60	58	55	57.6667	0	0	0	0	70	65	65	66.6667	0	0	0
1	S01_1	0	7	SM	5	Left	0	1205.15	404.08	231.27	53.29	18.73	979.425	328.396	225.725	T1	8	3	1	2	0	0	1	1	37	60	4	5.5	2	0	0	185.5	91	26.4456	60	58	55	57.6667	0	0	0	0	70	65	65	66.6667	0	0	0
1	S01_1	0	7	LC	6	Right	1	197.82	66.33	132.43	30.48	18.71	160.808	53.9197	37.0121	T1	8	3	1	2	0	0	1	1	37	60	4	5.5	2	0	0	185.5	91	26.4456	60	58	55	57.6667	0	0	0	0	70	65	65	66.6667	0	0	0
1	S01_1	0	7	LC	6	Left	0	196.29	65.82	121.04	39.84	24.77	147.669	49.5164	48.621	T1	8	3	1	2	0	0	1	1	37	60	4	5.5	2	0	0	185.5	91	26.4456	60	58	55	57.6667	0	0	0	0	70	65	65	66.6667	0	0	0
1	S01_1	0	8	LS	1	Right	1	1358.84	455.61	196.78	35.05	15.12	1153.38	386.722	205.457	T1	8	3	1	2	0	0	1	1	37	60	4	5.5	2	0	0	185.5	91	26.4456	60	58	55	57.6667	0	0	0	0	70	65	65	66.6667	0	0	0
1	S01_1	0	8	LS	1	Left	0	1205.15	404.08	197.35	28.92	12.78	1051.13	352.439	154.018	T1	8	3	1	2	0	0	1	1	37	60	4	5.5	2	0	0	185.5	91	26.4456	60	58	55	57.6667	0	0	0	0	70	65	65	66.6667	0	0	0
1	S01_1	0	8	MT	2	Right	1	1577.96	529.08	176.5	108.49	38.07	977.231	327.659	600.729	T1	8	3	1	2	0	0	1	1	37	60	4	5.5	2	0	0	185.5	91	26.4456	60	58	55	57.6667	0	0	0	0	70	65	65	66.6667	0	0	0
1	S01_1	0	8	MT	2	Left	0	1862.51	624.49	156.41	136.05	46.52	996.07	333.977	866.44	T1	8	3	1	2	0	0	1	1	37	60	4	5.5	2	0	0	185.5	91	26.4456	60	58	55	57.6667	0	0	0	0	70	65	65	66.6667	0	0	0
1	S01_1	0	8	SS	3	Right	1	293.68	98.47	199.18	42.41	17.55	242.139	81.1885	51.5408	T1	8	3	1	2	0	0	1	1	37	60	4	5.5	2	0	0	185.5	91	26.4456	60	58	55	57.6667	0	0	0	0	70	65	65	66.6667	0	0	0
1	S01_1	0	8	SS	3	Left	0	241.94	81.12	185.89	54.53	22.68	187.068	62.722	54.872	T1	8	3	1	2	0	0	1	1	37	60	4	5.5	2	0	0	185.5	91	26.4456	60	58	55	57.6667	0	0	0	0	70	65	65	66.6667	0	0	0
1	S01_1	0	8	SC	4	Right	1	351.5	117.86	203.52	37.34	15.5	297.017	99.5917	54.4825	T1	8	3	1	2	0	0	1	1	37	60	4	5.5	2	0	0	185.5	91	26.4456	60	58	55	57.6667	0	0	0	0	70	65	65	66.6667	0	0	0
1	S01_1	0	8	SC	4	Left	0	398.67	133.67	189.97	48.63	20.38	317.421	106.428	81.2489	T1	8	3	1	2	0	0	1	1	37	60	4	5.5	2	0	0	185.5	91	26.4456	60	58	55	57.6667	0	0	0	0	70	65	65	66.6667	0	0	0
1	S01_1	0	8	SM	5	Right	1	1358.84	455.61	233.85	43.47	15.67	1145.91	384.216	212.93	T1	8	3	1	2	0	0	1	1	37	60	4	5.5	2	0	0	185.5	91	26.4456	60	58	55	57.6667	0	0	0	0	70	65	65	66.6667	0	0	0
1	S01_1	0	8	SM	5	Left	0	1227.98	411.73	237.86	51.19	17.71	1010.5	338.813	217.475	T1	8	3	1	2	0	0	1	1	37	60	4	5.5	2	0	0	185.5	91	26.4456	60	58	55	57.6667	0	0	0	0	70	65	65	66.6667	0	0	0
1	S01_1	0	8	LC	6	Right	1	248.03	83.16	139.87	33.1	19.14	200.557	67.2432	47.4729	T1	8	3	1	2	0	0	1	1	37	60	4	5.5	2	0	0	185.5	91	26.4456	60	58	55	57.6667	0	0	0	0	70	65	65	66.6667	0	0	0
1	S01_1	0	8	LC	6	Left	0	229.77	77.04	128.13	34.96	21.44	180.507	60.5226	49.2627	T1	8	3	1	2	0	0	1	1	37	60	4	5.5	2	0	0	185.5	91	26.4456	60	58	55	57.6667	0	0	0	0	70	65	65	66.6667	0	0	0
1	S01_1	0	9	LS	1	Right	1	1494.27	501.02	203.86	43.37	17.54	1232.18	413.141	262.095	T1	8	3	1	2	0	0	1	1	37	60	4	5.5	2	0	0	185.5	91	26.4456	60	58	55	57.6667	0	0	0	0	70	65	65	66.6667	0	0	0
1	S01_1	0	9	LS	1	Left	0	1454.7	487.76	203.76	31.99	13.57	1257.3	421.571	197.403	T1	8	3	1	2	0	0	1	1	37	60	4	5.5	2	0	0	185.5	91	26.4456	60	58	55	57.6667	0	0	0	0	70	65	65	66.6667	0	0	0
1	S01_1	0	9	MT	2	Right	1	1590.13	533.16	175.11	121.84	41.03	937.7	314.404	652.43	T1	8	3	1	2	0	0	1	1	37	60	4	5.5	2	0	0	185.5	91	26.4456	60	58	55	57.6667	0	0	0	0	70	65	65	66.6667	0	0	0
1	S01_1	0	9	MT	2	Left	0	1958.37	656.63	162.47	125.89	43.66	1103.35	369.945	855.024	T1	8	3	1	2	0	0	1	1	37	60	4	5.5	2	0	0	185.5	91	26.4456	60	58	55	57.6667	0	0	0	0	70	65	65	66.6667	0	0	0
1	S01_1	0	9	SS	3	Right	1	349.98	117.35	199.44	55.75	21.85	273.509	91.709	76.4706	T1	8	3	1	2	0	0	1	1	37	60	4	5.5	2	0	0	185.5	91	26.4456	60	58	55	57.6667	0	0	0	0	70	65	65	66.6667	0	0	0
1	S01_1	0	9	SS	3	Left	0	283.03	94.9	192.35	54.04	21.93	220.962	74.0884	62.0685	T1	8	3	1	2	0	0	1	1	37	60	4	5.5	2	0	0	185.5	91	26.4456	60	58	55	57.6667	0	0	0	0	70	65	65	66.6667	0	0	0
1	S01_1	0	9	SC	4	Right	1	359.11	120.41	209.47	48.59	18.83	291.49	97.7368	67.6204	T1	8	3	1	2	0	0	1	1	37	60	4	5.5	2	0	0	185.5	91	26.4456	60	58	55	57.6667	0	0	0	0	70	65	65	66.6667	0	0	0
1	S01_1	0	9	SC	4	Left	0	310.42	104.08	193.1	55	22.17	241.6	81.0055	68.8201	T1	8	3	1	2	0	0	1	1	37	60	4	5.5	2	0	0	185.5	91	26.4456	60	58	55	57.6667	0	0	0	0	70	65	65	66.6667	0	0	0
1	S01_1	0	9	SM	5	Right	1	1530.79	513.27	242.69	40.64	14.34	1311.27	439.667	219.515	T1	8	3	1	2	0	0	1	1	37	60	4	5.5	2	0	0	185.5	91	26.4456	60	58	55	57.6667	0	0	0	0	70	65	65	66.6667	0	0	0
1	S01_1	0	9	SM	5	Left	0	1301.02	436.22	243.24	46.56	16.06	1092.08	366.163	208.944	T1	8	3	1	2	0	0	1	1	37	60	4	5.5	2	0	0	185.5	91	26.4456	60	58	55	57.6667	0	0	0	0	70	65	65	66.6667	0	0	0
1	S01_1	0	9	LC	6	Right	1	281.51	94.39	142.42	31.34	18.04	230.726	77.362	50.7844	T1	8	3	1	2	0	0	1	1	37	60	4	5.5	2	0	0	185.5	91	26.4456	60	58	55	57.6667	0	0	0	0	70	65	65	66.6667	0	0	0
1	S01_1	0	9	LC	6	Left	0	229.77	77.04	137.91	31.19	18.45	187.377	62.8261	42.3926	T1	8	3	1	2	0	0	1	1	37	60	4	5.5	2	0	0	185.5	91	26.4456	60	58	55	57.6667	0	0	0	0	70	65	65	66.6667	0	0	0
1	S01_1	0	10	LS	1	Right	1	1748.38	586.22	215.19	43.36	16.77	1455.18	487.911	293.203	C7	7	4	1	2	0	0	1	1	37	60	4	5.5	2	0	0	185.5	91	26.4456	60	58	55	57.6667	0	0	0	0	70	65	65	66.6667	0	0	0
1	S01_1	0	10	LS	1	Left	0	1873.16	628.06	202.9	42.06	17.17	1551.54	520.222	321.622	C7	7	4	1	2	0	0	1	1	37	60	4	5.5	2	0	0	185.5	91	26.4456	60	58	55	57.6667	0	0	0	0	70	65	65	66.6667	0	0	0
1	S01_1	0	10	MT	2	Right	1	1825.99	612.24	177.27	118.13	39.99	1095.78	367.405	730.213	C7	7	4	1	2	0	0	1	1	37	60	4	5.5	2	0	0	185.5	91	26.4456	60	58	55	57.6667	0	0	0	0	70	65	65	66.6667	0	0	0
1	S01_1	0	10	MT	2	Left	0	1969.02	660.2	173.4	122.89	41.48	1152.27	386.349	816.749	C7	7	4	1	2	0	0	1	1	37	60	4	5.5	2	0	0	185.5	91	26.4456	60	58	55	57.6667	0	0	0	0	70	65	65	66.6667	0	0	0
1	S01_1	0	10	SS	3	Right	1	416.93	139.8	201.7	64.4	24.2	316.033	105.968	100.897	C7	7	4	1	2	0	0	1	1	37	60	4	5.5	2	0	0	185.5	91	26.4456	60	58	55	57.6667	0	0	0	0	70	65	65	66.6667	0	0	0
1	S01_1	0	10	SS	3	Left	0	336.29	112.76	200.24	54.86	21.5	263.988	88.5166	72.3024	C7	7	4	1	2	0	0	1	1	37	60	4	5.5	2	0	0	185.5	91	26.4456	60	58	55	57.6667	0	0	0	0	70	65	65	66.6667	0	0	0
1	S01_1	0	10	SC	4	Right	1	372.81	125	206.56	67.8	24.71	280.689	94.1125	92.1214	C7	7	4	1	2	0	0	1	1	37	60	4	5.5	2	0	0	185.5	91	26.4456	60	58	55	57.6667	0	0	0	0	70	65	65	66.6667	0	0	0
1	S01_1	0	10	SC	4	Left	0	244.99	82.14	195.76	62.56	24.22	185.653	62.2457	59.3366	C7	7	4	1	2	0	0	1	1	37	60	4	5.5	2	0	0	185.5	91	26.4456	60	58	55	57.6667	0	0	0	0	70	65	65	66.6667	0	0	0
1	S01_1	0	10	SM	5	Right	1	1690.56	566.84	237.69	43.84	15.57	1427.34	478.583	263.22	C7	7	4	1	2	0	0	1	1	37	60	4	5.5	2	0	0	185.5	91	26.4456	60	58	55	57.6667	0	0	0	0	70	65	65	66.6667	0	0	0
1	S01_1	0	10	SM	5	Left	0	1363.4	457.14	246.19	45.2	15.51	1151.94	386.238	211.463	C7	7	4	1	2	0	0	1	1	37	60	4	5.5	2	0	0	185.5	91	26.4456	60	58	55	57.6667	0	0	0	0	70	65	65	66.6667	0	0	0
1	S01_1	0	10	LC	6	Right	1	302.81	101.53	138.85	27.18	16.37	253.24	84.9095	49.57	C7	7	4	1	2	0	0	1	1	37	60	4	5.5	2	0	0	185.5	91	26.4456	60	58	55	57.6667	0	0	0	0	70	65	65	66.6667	0	0	0
1	S01_1	0	10	LC	6	Left	0	219.12	73.47	138.53	38.25	21.64	171.702	57.5711	47.4176	C7	7	4	1	2	0	0	1	1	37	60	4	5.5	2	0	0	185.5	91	26.4456	60	58	55	57.6667	0	0	0	0	70	65	65	66.6667	0	0	0
1	S01_1	0	11	LS	1	Right	1	1815.34	608.67	224.82	50	18.19	1485.13	497.953	330.21	C7	7	4	1	2	0	0	1	1	37	60	4	5.5	2	0	0	185.5	91	26.4456	60	58	55	57.6667	0	0	0	0	70	65	65	66.6667	0	0	0
1	S01_1	0	11	LS	1	Left	0	1973.59	661.73	198.83	42.56	17.63	1625.65	545.067	347.944	C7	7	4	1	2	0	0	1	1	37	60	4	5.5	2	0	0	185.5	91	26.4456	60	58	55	57.6667	0	0	0	0	70	65	65	66.6667	0	0	0
1	S01_1	0	11	MT	2	Right	1	1678.39	562.76	185.07	127.08	40.71	995.117	333.66	683.273	C7	7	4	1	2	0	0	1	1	37	60	4	5.5	2	0	0	185.5	91	26.4456	60	58	55	57.6667	0	0	0	0	70	65	65	66.6667	0	0	0
1	S01_1	0	11	MT	2	Left	0	1940.11	650.51	177.14	124.56	41.29	1139.04	381.914	801.071	C7	7	4	1	2	0	0	1	1	37	60	4	5.5	2	0	0	185.5	91	26.4456	60	58	55	57.6667	0	0	0	0	70	65	65	66.6667	0	0	0
1	S01_1	0	11	SS	3	Right	1	378.89	127.04	217.1	64.68	22.96	291.897	97.8716	86.9931	C7	7	4	1	2	0	0	1	1	37	60	4	5.5	2	0	0	185.5	91	26.4456	60	58	55	57.6667	0	0	0	0	70	65	65	66.6667	0	0	0
1	S01_1	0	11	SS	3	Left	0	400.2	134.18	201.98	61.87	23.45	306.353	102.715	93.8469	C7	7	4	1	2	0	0	1	1	37	60	4	5.5	2	0	0	185.5	91	26.4456	60	58	55	57.6667	0	0	0	0	70	65	65	66.6667	0	0	0
1	S01_1	0	11	SC	4	Right	1	473.23	158.67	208.5	81.64	28.14	340.063	114.02	133.167	C7	7	4	1	2	0	0	1	1	37	60	4	5.5	2	0	0	185.5	91	26.4456	60	58	55	57.6667	0	0	0	0	70	65	65	66.6667	0	0	0
1	S01_1	0	11	SC	4	Left	0	324.11	108.67	195.06	74.71	27.69	234.364	78.5793	89.7461	C7	7	4	1	2	0	0	1	1	37	60	4	5.5	2	0	0	185.5	91	26.4456	60	58	55	57.6667	0	0	0	0	70	65	65	66.6667	0	0	0
1	S01_1	0	11	SM	5	Right	1	1751.43	587.24	239.25	45.54	15.99	1471.38	493.34	280.054	C7	7	4	1	2	0	0	1	1	37	60	4	5.5	2	0	0	185.5	91	26.4456	60	58	55	57.6667	0	0	0	0	70	65	65	66.6667	0	0	0
1	S01_1	0	11	SM	5	Left	0	1384.71	464.29	247.21	45.43	15.53	1169.66	392.186	215.045	C7	7	4	1	2	0	0	1	1	37	60	4	5.5	2	0	0	185.5	91	26.4456	60	58	55	57.6667	0	0	0	0	70	65	65	66.6667	0	0	0
1	S01_1	0	11	LC	6	Right	1	310.42	104.08	129.69	25.79	16.59	258.921	86.8131	51.4987	C7	7	4	1	2	0	0	1	1	37	60	4	5.5	2	0	0	185.5	91	26.4456	60	58	55	57.6667	0	0	0	0	70	65	65	66.6667	0	0	0
1	S01_1	0	11	LC	6	Left	0	249.55	83.67	144.05	43.54	23.21	191.629	64.2502	57.9206	C7	7	4	1	2	0	0	1	1	37	60	4	5.5	2	0	0	185.5	91	26.4456	60	58	55	57.6667	0	0	0	0	70	65	65	66.6667	0	0	0
1	S01_1	0	12	LS	1	Right	1	1996.41	669.39	219.44	45.93	17.31	1650.83	553.519	345.579	C7	7	4	1	2	0	0	1	1	37	60	4	5.5	2	0	0	185.5	91	26.4456	60	58	55	57.6667	0	0	0	0	70	65	65	66.6667	0	0	0
1	S01_1	0	12	LS	1	Left	0	1915.76	642.35	198.52	49.63	20	1532.61	513.88	383.152	C7	7	4	1	2	0	0	1	1	37	60	4	5.5	2	0	0	185.5	91	26.4456	60	58	55	57.6667	0	0	0	0	70	65	65	66.6667	0	0	0
1	S01_1	0	12	MT	2	Right	1	1549.05	519.39	193.42	117.93	37.88	962.27	322.645	586.78	C7	7	4	1	2	0	0	1	1	37	60	4	5.5	2	0	0	185.5	91	26.4456	60	58	55	57.6667	0	0	0	0	70	65	65	66.6667	0	0	0
1	S01_1	0	12	MT	2	Left	0	1669.26	559.69	171.37	129.57	43.06	950.477	318.687	718.783	C7	7	4	1	2	0	0	1	1	37	60	4	5.5	2	0	0	185.5	91	26.4456	60	58	55	57.6667	0	0	0	0	70	65	65	66.6667	0	0	0
1	S01_1	0	12	SS	3	Right	1	339.33	113.78	221.25	65.64	22.88	261.691	87.7471	77.6387	C7	7	4	1	2	0	0	1	1	37	60	4	5.5	2	0	0	185.5	91	26.4456	60	58	55	57.6667	0	0	0	0	70	65	65	66.6667	0	0	0
1	S01_1	0	12	SS	3	Left	0	415.41	139.29	198.7	63.64	24.26	314.632	105.498	100.778	C7	7	4	1	2	0	0	1	1	37	60	4	5.5	2	0	0	185.5	91	26.4456	60	58	55	57.6667	0	0	0	0	70	65	65	66.6667	0	0	0
1	S01_1	0	12	SC	4	Right	1	634.53	212.76	218.28	85.37	28.12	456.1	152.932	178.43	C7	7	4	1	2	0	0	1	1	37	60	4	5.5	2	0	0	185.5	91	26.4456	60	58	55	57.6667	0	0	0	0	70	65	65	66.6667	0	0	0
1	S01_1	0	12	SC	4	Left	0	464.11	155.61	190.89	84.04	30.57	322.232	108.04	141.878	C7	7	4	1	2	0	0	1	1	37	60	4	5.5	2	0	0	185.5	91	26.4456	60	58	55	57.6667	0	0	0	0	70	65	65	66.6667	0	0	0
1	S01_1	0	12	SM	5	Right	1	1810.77	607.14	242.5	49.01	16.81	1506.38	505.08	304.39	C7	7	4	1	2	0	0	1	1	37	60	4	5.5	2	0	0	185.5	91	26.4456	60	58	55	57.6667	0	0	0	0	70	65	65	66.6667	0	0	0
1	S01_1	0	12	SM	5	Left	0	1393.84	467.35	249.2	45.07	15.32	1180.3	395.752	213.536	C7	7	4	1	2	0	0	1	1	37	60	4	5.5	2	0	0	185.5	91	26.4456	60	58	55	57.6667	0	0	0	0	70	65	65	66.6667	0	0	0
1	S01_1	0	12	LC	6	Right	1	336.29	112.76	131.57	30.15	18.65	273.572	91.7303	62.7181	C7	7	4	1	2	0	0	1	1	37	60	4	5.5	2	0	0	185.5	91	26.4456	60	58	55	57.6667	0	0	0	0	70	65	65	66.6667	0	0	0
1	S01_1	0	12	LC	6	Left	0	281.51	94.39	165.23	36.98	18.29	230.022	77.1261	51.4882	C7	7	4	1	2	0	0	1	1	37	60	4	5.5	2	0	0	185.5	91	26.4456	60	58	55	57.6667	0	0	0	0	70	65	65	66.6667	0	0	0
1	S01_1	0	13	LS	1	Right	1	2142.49	718.37	209.07	51.88	19.88	1716.56	575.558	425.927	C7	7	4	1	2	0	0	1	1	37	60	4	5.5	2	0	0	185.5	91	26.4456	60	58	55	57.6667	0	0	0	0	70	65	65	66.6667	0	0	0
1	S01_1	0	13	LS	1	Left	0	1978.15	663.27	200.3	52.23	20.68	1569.07	526.106	409.081	C7	7	4	1	2	0	0	1	1	37	60	4	5.5	2	0	0	185.5	91	26.4456	60	58	55	57.6667	0	0	0	0	70	65	65	66.6667	0	0	0
1	S01_1	0	13	MT	2	Right	1	1436.44	481.63	196.14	89.25	31.27	987.265	331.024	449.175	C7	7	4	1	2	0	0	1	1	37	60	4	5.5	2	0	0	185.5	91	26.4456	60	58	55	57.6667	0	0	0	0	70	65	65	66.6667	0	0	0
1	S01_1	0	13	MT	2	Left	0	1532.31	513.78	167.85	106.02	38.71	939.153	314.896	593.157	C7	7	4	1	2	0	0	1	1	37	60	4	5.5	2	0	0	185.5	91	26.4456	60	58	55	57.6667	0	0	0	0	70	65	65	66.6667	0	0	0
1	S01_1	0	13	SS	3	Right	1	343.89	115.31	214.38	61.63	22.33	267.099	89.5613	76.7906	C7	7	4	1	2	0	0	1	1	37	60	4	5.5	2	0	0	185.5	91	26.4456	60	58	55	57.6667	0	0	0	0	70	65	65	66.6667	0	0	0
1	S01_1	0	13	SS	3	Left	0	468.67	157.14	196.82	61.12	23.69	357.642	119.914	111.028	C7	7	4	1	2	0	0	1	1	37	60	4	5.5	2	0	0	185.5	91	26.4456	60	58	55	57.6667	0	0	0	0	70	65	65	66.6667	0	0	0
1	S01_1	0	13	SC	4	Right	1	596.49	200	229.89	79.92	25.8	442.596	148.4	153.894	C7	7	4	1	2	0	0	1	1	37	60	4	5.5	2	0	0	185.5	91	26.4456	60	58	55	57.6667	0	0	0	0	70	65	65	66.6667	0	0	0
1	S01_1	0	13	SC	4	Left	0	544.75	182.65	186.37	77.95	29.49	384.103	128.787	160.647	C7	7	4	1	2	0	0	1	1	37	60	4	5.5	2	0	0	185.5	91	26.4456	60	58	55	57.6667	0	0	0	0	70	65	65	66.6667	0	0	0
1	S01_1	0	13	SM	5	Right	1	1892.94	634.69	246.34	50.92	17.13	1568.68	525.968	324.261	C7	7	4	1	2	0	0	1	1	37	60	4	5.5	2	0	0	185.5	91	26.4456	60	58	55	57.6667	0	0	0	0	70	65	65	66.6667	0	0	0
1	S01_1	0	13	SM	5	Left	0	1412.1	473.47	249.94	39.37	13.61	1219.91	409.031	192.187	C7	7	4	1	2	0	0	1	1	37	60	4	5.5	2	0	0	185.5	91	26.4456	60	58	55	57.6667	0	0	0	0	70	65	65	66.6667	0	0	0
1	S01_1	0	13	LC	6	Right	1	313.46	105.1	144.68	33.54	18.82	254.467	85.3202	58.9932	C7	7	4	1	2	0	0	1	1	37	60	4	5.5	2	0	0	185.5	91	26.4456	60	58	55	57.6667	0	0	0	0	70	65	65	66.6667	0	0	0
1	S01_1	0	13	LC	6	Left	0	304.33	102.04	169.58	41.96	19.83	243.981	81.8055	60.3486	C7	7	4	1	2	0	0	1	1	37	60	4	5.5	2	0	0	185.5	91	26.4456	60	58	55	57.6667	0	0	0	0	70	65	65	66.6667	0	0	0
1	S01_1	0	14	LS	1	Right	1	2172.92	728.57	202.69	59.84	22.79	1677.71	562.529	495.208	C7	7	4	1	2	0	0	1	1	37	60	4	5.5	2	0	0	185.5	91	26.4456	60	58	55	57.6667	0	0	0	0	70	65	65	66.6667	0	0	0
1	S01_1	0	14	LS	1	Left	0	2048.15	686.73	201.69	38.44	16.01	1720.24	576.785	327.909	C7	7	4	1	2	0	0	1	1	37	60	4	5.5	2	0	0	185.5	91	26.4456	60	58	55	57.6667	0	0	0	0	70	65	65	66.6667	0	0	0
1	S01_1	0	14	MT	2	Right	1	1450.14	486.22	190.06	76.29	28.64	1034.82	346.967	415.32	C7	7	4	1	2	0	0	1	1	37	60	4	5.5	2	0	0	185.5	91	26.4456	60	58	55	57.6667	0	0	0	0	70	65	65	66.6667	0	0	0
1	S01_1	0	14	MT	2	Left	0	1739.25	583.16	173.86	90.85	34.32	1142.34	383.019	596.911	C7	7	4	1	2	0	0	1	1	37	60	4	5.5	2	0	0	185.5	91	26.4456	60	58	55	57.6667	0	0	0	0	70	65	65	66.6667	0	0	0
1	S01_1	0	14	SS	3	Right	1	334.76	112.24	193.4	50.14	20.59	265.833	89.1298	68.9271	C7	7	4	1	2	0	0	1	1	37	60	4	5.5	2	0	0	185.5	91	26.4456	60	58	55	57.6667	0	0	0	0	70	65	65	66.6667	0	0	0
1	S01_1	0	14	SS	3	Left	0	439.76	147.45	193.84	52.1	21.18	346.619	116.22	93.1412	C7	7	4	1	2	0	0	1	1	37	60	4	5.5	2	0	0	185.5	91	26.4456	60	58	55	57.6667	0	0	0	0	70	65	65	66.6667	0	0	0
1	S01_1	0	14	SC	4	Right	1	564.53	189.29	218.25	61.14	21.88	441.011	147.873	123.519	C7	7	4	1	2	0	0	1	1	37	60	4	5.5	2	0	0	185.5	91	26.4456	60	58	55	57.6667	0	0	0	0	70	65	65	66.6667	0	0	0
1	S01_1	0	14	SC	4	Left	0	540.19	181.12	184.84	68.35	27	394.339	132.218	145.851	C7	7	4	1	2	0	0	1	1	37	60	4	5.5	2	0	0	185.5	91	26.4456	60	58	55	57.6667	0	0	0	0	70	65	65	66.6667	0	0	0
1	S01_1	0	14	SM	5	Right	1	1920.33	643.88	245.41	42.16	14.66	1638.81	549.487	281.52	C7	7	4	1	2	0	0	1	1	37	60	4	5.5	2	0	0	185.5	91	26.4456	60	58	55	57.6667	0	0	0	0	70	65	65	66.6667	0	0	0
1	S01_1	0	14	SM	5	Left	0	1430.36	479.59	253.44	32.88	11.48	1266.15	424.533	164.205	C7	7	4	1	2	0	0	1	1	37	60	4	5.5	2	0	0	185.5	91	26.4456	60	58	55	57.6667	0	0	0	0	70	65	65	66.6667	0	0	0
1	S01_1	0	14	LC	6	Right	1	296.72	99.49	146.08	47.18	24.41	224.291	75.2045	72.4294	C7	7	4	1	2	0	0	1	1	37	60	4	5.5	2	0	0	185.5	91	26.4456	60	58	55	57.6667	0	0	0	0	70	65	65	66.6667	0	0	0
1	S01_1	0	14	LC	6	Left	0	278.46	93.37	171.75	49.54	22.39	216.113	72.4645	62.3472	C7	7	4	1	2	0	0	1	1	37	60	4	5.5	2	0	0	185.5	91	26.4456	60	58	55	57.6667	0	0	0	0	70	65	65	66.6667	0	0	0
1	S01_1	0	15	LS	1	Right	1	2005.54	672.45	221.01	42.51	16.13	1682.05	563.984	323.494	C7	7	4	1	2	0	0	1	1	37	60	4	5.5	2	0	0	185.5	91	26.4456	60	58	55	57.6667	0	0	0	0	70	65	65	66.6667	0	0	0
1	S01_1	0	15	LS	1	Left	0	1930.98	647.45	197.2	28.84	12.76	1684.59	564.835	246.393	C7	7	4	1	2	0	0	1	1	37	60	4	5.5	2	0	0	185.5	91	26.4456	60	58	55	57.6667	0	0	0	0	70	65	65	66.6667	0	0	0
1	S01_1	0	15	MT	2	Right	1	1479.05	495.92	188.51	70.07	27.1	1078.23	361.526	400.823	C7	7	4	1	2	0	0	1	1	37	60	4	5.5	2	0	0	185.5	91	26.4456	60	58	55	57.6667	0	0	0	0	70	65	65	66.6667	0	0	0
1	S01_1	0	15	MT	2	Left	0	1850.33	620.41	179.87	74.27	29.22	1309.66	439.126	540.666	C7	7	4	1	2	0	0	1	1	37	60	4	5.5	2	0	0	185.5	91	26.4456	60	58	55	57.6667	0	0	0	0	70	65	65	66.6667	0	0	0
1	S01_1	0	15	SS	3	Right	1	295.2	98.98	184.55	43.43	19.05	238.964	80.1243	56.2356	C7	7	4	1	2	0	0	1	1	37	60	4	5.5	2	0	0	185.5	91	26.4456	60	58	55	57.6667	0	0	0	0	70	65	65	66.6667	0	0	0
1	S01_1	0	15	SS	3	Left	0	349.98	117.35	192.81	40.98	17.53	288.629	96.7785	61.3515	C7	7	4	1	2	0	0	1	1	37	60	4	5.5	2	0	0	185.5	91	26.4456	60	58	55	57.6667	0	0	0	0	70	65	65	66.6667	0	0	0
1	S01_1	0	15	SC	4	Right	1	639.1	214.29	199.21	50.67	20.28	509.491	170.832	129.609	C7	7	4	1	2	0	0	1	1	37	60	4	5.5	2	0	0	185.5	91	26.4456	60	58	55	57.6667	0	0	0	0	70	65	65	66.6667	0	0	0
1	S01_1	0	15	SC	4	Left	0	543.23	182.14	185.02	51.44	21.76	425.023	142.506	118.207	C7	7	4	1	2	0	0	1	1	37	60	4	5.5	2	0	0	185.5	91	26.4456	60	58	55	57.6667	0	0	0	0	70	65	65	66.6667	0	0	0
1	S01_1	0	15	SM	5	Right	1	1926.42	645.92	241.06	40.05	14.25	1651.91	553.876	274.515	C7	7	4	1	2	0	0	1	1	37	60	4	5.5	2	0	0	185.5	91	26.4456	60	58	55	57.6667	0	0	0	0	70	65	65	66.6667	0	0	0
1	S01_1	0	15	SM	5	Left	0	1476.01	494.9	256.9	34.13	11.73	1302.87	436.848	173.136	C7	7	4	1	2	0	0	1	1	37	60	4	5.5	2	0	0	185.5	91	26.4456	60	58	55	57.6667	0	0	0	0	70	65	65	66.6667	0	0	0
1	S01_1	0	15	LC	6	Right	1	295.2	98.98	141.36	57.27	28.83	210.094	70.4441	85.1062	C7	7	4	1	2	0	0	1	1	37	60	4	5.5	2	0	0	185.5	91	26.4456	60	58	55	57.6667	0	0	0	0	70	65	65	66.6667	0	0	0
1	S01_1	0	15	LC	6	Left	0	220.64	73.98	172.41	45.64	20.93	174.46	58.496	46.18	C7	7	4	1	2	0	0	1	1	37	60	4	5.5	2	0	0	185.5	91	26.4456	60	58	55	57.6667	0	0	0	0	70	65	65	66.6667	0	0	0
1	S01_1	0	16	LS	1	Right	1	1885.33	632.14	219.53	35.06	13.77	1625.72	545.094	259.61	C7	7	4	1	2	0	0	1	1	37	60	4	5.5	2	0	0	185.5	91	26.4456	60	58	55	57.6667	0	0	0	0	70	65	65	66.6667	0	0	0
1	S01_1	0	16	LS	1	Left	0	1865.55	625.51	197.6	24.28	10.94	1661.46	557.079	204.091	C7	7	4	1	2	0	0	1	1	37	60	4	5.5	2	0	0	185.5	91	26.4456	60	58	55	57.6667	0	0	0	0	70	65	65	66.6667	0	0	0
1	S01_1	0	16	MT	2	Right	1	1524.7	511.22	191	71.68	27.29	1108.61	371.708	416.091	C7	7	4	1	2	0	0	1	1	37	60	4	5.5	2	0	0	185.5	91	26.4456	60	58	55	57.6667	0	0	0	0	70	65	65	66.6667	0	0	0
1	S01_1	0	16	MT	2	Left	0	1838.16	616.33	178.87	68.56	27.71	1328.81	445.545	509.354	C7	7	4	1	2	0	0	1	1	37	60	4	5.5	2	0	0	185.5	91	26.4456	60	58	55	57.6667	0	0	0	0	70	65	65	66.6667	0	0	0
1	S01_1	0	16	SS	3	Right	1	337.81	113.27	190.73	47.34	19.89	270.62	90.7406	67.1904	C7	7	4	1	2	0	0	1	1	37	60	4	5.5	2	0	0	185.5	91	26.4456	60	58	55	57.6667	0	0	0	0	70	65	65	66.6667	0	0	0
1	S01_1	0	16	SS	3	Left	0	331.72	111.22	185.38	39.58	17.59	273.37	91.6564	58.3495	C7	7	4	1	2	0	0	1	1	37	60	4	5.5	2	0	0	185.5	91	26.4456	60	58	55	57.6667	0	0	0	0	70	65	65	66.6667	0	0	0
1	S01_1	0	16	SC	4	Right	1	687.79	230.61	194.85	50.41	20.55	546.449	183.22	141.341	C7	7	4	1	2	0	0	1	1	37	60	4	5.5	2	0	0	185.5	91	26.4456	60	58	55	57.6667	0	0	0	0	70	65	65	66.6667	0	0	0
1	S01_1	0	16	SC	4	Left	0	563.01	188.78	180.46	44.41	19.75	451.816	151.496	111.194	C7	7	4	1	2	0	0	1	1	37	60	4	5.5	2	0	0	185.5	91	26.4456	60	58	55	57.6667	0	0	0	0	70	65	65	66.6667	0	0	0
1	S01_1	0	16	SM	5	Right	1	1938.59	650	241.17	53.21	18.08	1588.09	532.48	350.497	C7	7	4	1	2	0	0	1	1	37	60	4	5.5	2	0	0	185.5	91	26.4456	60	58	55	57.6667	0	0	0	0	70	65	65	66.6667	0	0	0
1	S01_1	0	16	SM	5	Left	0	1549.05	519.39	259.66	32.14	11.01	1378.5	462.205	170.55	C7	7	4	1	2	0	0	1	1	37	60	4	5.5	2	0	0	185.5	91	26.4456	60	58	55	57.6667	0	0	0	0	70	65	65	66.6667	0	0	0
1	S01_1	0	16	LC	6	Right	1	298.24	100	165.46	47.44	22.28	231.792	77.72	66.4479	C7	7	4	1	2	0	0	1	1	37	60	4	5.5	2	0	0	185.5	91	26.4456	60	58	55	57.6667	0	0	0	0	70	65	65	66.6667	0	0	0
1	S01_1	0	16	LC	6	Left	0	181.08	60.71	166.06	36.07	17.84	148.775	49.8793	32.3047	C7	7	4	1	2	0	0	1	1	37	60	4	5.5	2	0	0	185.5	91	26.4456	60	58	55	57.6667	0	0	0	0	70	65	65	66.6667	0	0	0
1	S01_1	0	17	LS	1	Right	1	1918.81	643.37	205.39	31.48	13.29	1663.8	557.866	255.01	C6	6	5	1	2	0	0	1	1	37	60	4	5.5	2	0	0	185.5	91	26.4456	60	58	55	57.6667	0	0	0	0	70	65	65	66.6667	0	0	0
1	S01_1	0	17	LS	1	Left	0	1819.9	610.2	199.22	23.15	10.41	1630.45	546.678	189.452	C6	6	5	1	2	0	0	1	1	37	60	4	5.5	2	0	0	185.5	91	26.4456	60	58	55	57.6667	0	0	0	0	70	65	65	66.6667	0	0	0
1	S01_1	0	17	MT	2	Right	1	1547.52	518.88	195.83	69.24	26.12	1143.31	383.349	404.212	C6	6	5	1	2	0	0	1	1	37	60	4	5.5	2	0	0	185.5	91	26.4456	60	58	55	57.6667	0	0	0	0	70	65	65	66.6667	0	0	0
1	S01_1	0	17	MT	2	Left	0	1777.29	595.92	176.11	75.81	30.09	1242.5	416.608	534.787	C6	6	5	1	2	0	0	1	1	37	60	4	5.5	2	0	0	185.5	91	26.4456	60	58	55	57.6667	0	0	0	0	70	65	65	66.6667	0	0	0
1	S01_1	0	17	SS	3	Right	1	409.33	137.24	195.61	55.56	22.12	318.786	106.883	90.5438	C6	6	5	1	2	0	0	1	1	37	60	4	5.5	2	0	0	185.5	91	26.4456	60	58	55	57.6667	0	0	0	0	70	65	65	66.6667	0	0	0
1	S01_1	0	17	SS	3	Left	0	374.33	125.51	185.54	41.33	18.22	306.127	102.642	68.2029	C6	6	5	1	2	0	0	1	1	37	60	4	5.5	2	0	0	185.5	91	26.4456	60	58	55	57.6667	0	0	0	0	70	65	65	66.6667	0	0	0
1	S01_1	0	17	SC	4	Right	1	751.7	252.04	199.1	59.08	22.88	579.711	194.373	171.989	C6	6	5	1	2	0	0	1	1	37	60	4	5.5	2	0	0	185.5	91	26.4456	60	58	55	57.6667	0	0	0	0	70	65	65	66.6667	0	0	0
1	S01_1	0	17	SC	4	Left	0	601.05	201.53	182.88	42.01	18.68	488.774	163.884	112.276	C6	6	5	1	2	0	0	1	1	37	60	4	5.5	2	0	0	185.5	91	26.4456	60	58	55	57.6667	0	0	0	0	70	65	65	66.6667	0	0	0
1	S01_1	0	17	SM	5	Right	1	1972.07	661.22	233.44	46.31	16.55	1645.69	551.788	326.378	C6	6	5	1	2	0	0	1	1	37	60	4	5.5	2	0	0	185.5	91	26.4456	60	58	55	57.6667	0	0	0	0	70	65	65	66.6667	0	0	0
1	S01_1	0	17	SM	5	Left	0	1635.78	548.47	258.06	29.77	10.34	1466.64	491.758	169.14	C6	6	5	1	2	0	0	1	1	37	60	4	5.5	2	0	0	185.5	91	26.4456	60	58	55	57.6667	0	0	0	0	70	65	65	66.6667	0	0	0
1	S01_1	0	17	LC	6	Right	1	223.68	75	140.35	58.83	29.54	157.605	52.845	66.0751	C6	6	5	1	2	0	0	1	1	37	60	4	5.5	2	0	0	185.5	91	26.4456	60	58	55	57.6667	0	0	0	0	70	65	65	66.6667	0	0	0
1	S01_1	0	17	LC	6	Left	0	194.77	65.31	166.58	38.05	18.6	158.543	53.1623	36.2272	C6	6	5	1	2	0	0	1	1	37	60	4	5.5	2	0	0	185.5	91	26.4456	60	58	55	57.6667	0	0	0	0	70	65	65	66.6667	0	0	0
1	S01_1	0	18	LS	1	Right	1	1955.33	655.61	205.76	31.31	13.21	1697.03	569.004	258.299	C6	6	5	1	2	0	0	1	1	37	60	4	5.5	2	0	0	185.5	91	26.4456	60	58	55	57.6667	0	0	0	0	70	65	65	66.6667	0	0	0
1	S01_1	0	18	LS	1	Left	0	1666.21	558.67	195.5	22.29	10.24	1495.59	501.462	170.62	C6	6	5	1	2	0	0	1	1	37	60	4	5.5	2	0	0	185.5	91	26.4456	60	58	55	57.6667	0	0	0	0	70	65	65	66.6667	0	0	0
1	S01_1	0	18	MT	2	Right	1	1401.44	469.9	191.42	76.2	28.47	1002.45	336.119	398.99	C6	6	5	1	2	0	0	1	1	37	60	4	5.5	2	0	0	185.5	91	26.4456	60	58	55	57.6667	0	0	0	0	70	65	65	66.6667	0	0	0
1	S01_1	0	18	MT	2	Left	0	1591.65	533.67	177.09	70.71	28.53	1137.55	381.414	454.098	C6	6	5	1	2	0	0	1	1	37	60	4	5.5	2	0	0	185.5	91	26.4456	60	58	55	57.6667	0	0	0	0	70	65	65	66.6667	0	0	0
1	S01_1	0	18	SS	3	Right	1	480.84	161.22	193.09	58.39	23.22	369.189	123.785	111.651	C6	6	5	1	2	0	0	1	1	37	60	4	5.5	2	0	0	185.5	91	26.4456	60	58	55	57.6667	0	0	0	0	70	65	65	66.6667	0	0	0
1	S01_1	0	18	SS	3	Left	0	445.85	149.49	188.83	39.39	17.26	368.896	123.688	76.9537	C6	6	5	1	2	0	0	1	1	37	60	4	5.5	2	0	0	185.5	91	26.4456	60	58	55	57.6667	0	0	0	0	70	65	65	66.6667	0	0	0
1	S01_1	0	18	SC	4	Right	1	760.83	255.1	205.15	55.5	21.29	598.849	200.789	161.981	C6	6	5	1	2	0	0	1	1	37	60	4	5.5	2	0	0	185.5	91	26.4456	60	58	55	57.6667	0	0	0	0	70	65	65	66.6667	0	0	0
1	S01_1	0	18	SC	4	Left	0	610.18	204.59	184.97	42.6	18.72	495.954	166.291	114.226	C6	6	5	1	2	0	0	1	1	37	60	4	5.5	2	0	0	185.5	91	26.4456	60	58	55	57.6667	0	0	0	0	70	65	65	66.6667	0	0	0
1	S01_1	0	18	SM	5	Right	1	2026.85	679.59	229.33	36.74	13.81	1746.94	585.739	279.908	C6	6	5	1	2	0	0	1	1	37	60	4	5.5	2	0	0	185.5	91	26.4456	60	58	55	57.6667	0	0	0	0	70	65	65	66.6667	0	0	0
1	S01_1	0	18	SM	5	Left	0	1676.86	562.24	252.13	29.03	10.33	1503.64	504.161	173.22	C6	6	5	1	2	0	0	1	1	37	60	4	5.5	2	0	0	185.5	91	26.4456	60	58	55	57.6667	0	0	0	0	70	65	65	66.6667	0	0	0
1	S01_1	0	18	LC	6	Right	1	170.43	57.14	143.68	68.8	32.38	115.245	38.6381	55.1852	C6	6	5	1	2	0	0	1	1	37	60	4	5.5	2	0	0	185.5	91	26.4456	60	58	55	57.6667	0	0	0	0	70	65	65	66.6667	0	0	0
1	S01_1	0	18	LC	6	Left	0	205.42	68.88	160.24	46.37	22.44	159.324	53.4233	46.0962	C6	6	5	1	2	0	0	1	1	37	60	4	5.5	2	0	0	185.5	91	26.4456	60	58	55	57.6667	0	0	0	0	70	65	65	66.6667	0	0	0
1	S01_1	0	19	LS	1	Right	1	1900.55	637.24	204.41	34.41	14.41	1626.68	545.414	273.869	C6	6	5	1	2	0	0	1	1	37	60	4	5.5	2	0	0	185.5	91	26.4456	60	58	55	57.6667	0	0	0	0	70	65	65	66.6667	0	0	0
1	S01_1	0	19	LS	1	Left	0	1606.87	538.78	192.47	23.92	11.06	1429.15	479.191	177.72	C6	6	5	1	2	0	0	1	1	37	60	4	5.5	2	0	0	185.5	91	26.4456	60	58	55	57.6667	0	0	0	0	70	65	65	66.6667	0	0	0
1	S01_1	0	19	MT	2	Right	1	1316.23	441.33	194.46	62.27	24.26	996.913	334.263	319.317	C6	6	5	1	2	0	0	1	1	37	60	4	5.5	2	0	0	185.5	91	26.4456	60	58	55	57.6667	0	0	0	0	70	65	65	66.6667	0	0	0
1	S01_1	0	19	MT	2	Left	0	1507.96	505.61	182.66	55.57	23.33	1156.15	387.651	351.807	C6	6	5	1	2	0	0	1	1	37	60	4	5.5	2	0	0	185.5	91	26.4456	60	58	55	57.6667	0	0	0	0	70	65	65	66.6667	0	0	0
1	S01_1	0	19	SS	3	Right	1	400.2	134.18	191.54	57.02	22.94	308.394	103.399	91.8059	C6	6	5	1	2	0	0	1	1	37	60	4	5.5	2	0	0	185.5	91	26.4456	60	58	55	57.6667	0	0	0	0	70	65	65	66.6667	0	0	0
1	S01_1	0	19	SS	3	Left	0	400.2	134.18	192.67	36.68	15.99	336.208	112.725	63.992	C6	6	5	1	2	0	0	1	1	37	60	4	5.5	2	0	0	185.5	91	26.4456	60	58	55	57.6667	0	0	0	0	70	65	65	66.6667	0	0	0
1	S01_1	0	19	SC	4	Right	1	785.17	263.27	207.22	53.59	20.55	623.818	209.168	161.352	C6	6	5	1	2	0	0	1	1	37	60	4	5.5	2	0	0	185.5	91	26.4456	60	58	55	57.6667	0	0	0	0	70	65	65	66.6667	0	0	0
1	S01_1	0	19	SC	4	Left	0	578.23	193.88	188.81	38.42	16.91	480.451	161.095	97.7787	C6	6	5	1	2	0	0	1	1	37	60	4	5.5	2	0	0	185.5	91	26.4456	60	58	55	57.6667	0	0	0	0	70	65	65	66.6667	0	0	0
1	S01_1	0	19	SM	5	Right	1	1984.24	665.31	225.06	39.39	14.89	1688.79	566.245	295.453	C6	6	5	1	2	0	0	1	1	37	60	4	5.5	2	0	0	185.5	91	26.4456	60	58	55	57.6667	0	0	0	0	70	65	65	66.6667	0	0	0
1	S01_1	0	19	SM	5	Left	0	1704.25	571.43	249.68	27.36	9.88	1535.87	514.973	168.38	C6	6	5	1	2	0	0	1	1	37	60	4	5.5	2	0	0	185.5	91	26.4456	60	58	55	57.6667	0	0	0	0	70	65	65	66.6667	0	0	0
1	S01_1	0	19	LC	6	Right	1	164.34	55.1	164.48	55.18	25.12	123.058	41.2589	41.2822	C6	6	5	1	2	0	0	1	1	37	60	4	5.5	2	0	0	185.5	91	26.4456	60	58	55	57.6667	0	0	0	0	70	65	65	66.6667	0	0	0
1	S01_1	0	19	LC	6	Left	0	191.73	64.29	163.71	46.58	22.15	149.262	50.0498	42.4682	C6	6	5	1	2	0	0	1	1	37	60	4	5.5	2	0	0	185.5	91	26.4456	60	58	55	57.6667	0	0	0	0	70	65	65	66.6667	0	0	0
1	S01_1	0	20	LS	1	Right	1	1765.12	591.84	201.01	35.82	15.12	1498.23	502.354	266.886	C6	6	5	1	2	0	0	1	1	37	60	4	5.5	2	0	0	185.5	91	26.4456	60	58	55	57.6667	0	0	0	0	70	65	65	66.6667	0	0	0
1	S01_1	0	20	LS	1	Left	0	1542.96	517.35	190.84	29.43	13.36	1336.82	448.232	206.139	C6	6	5	1	2	0	0	1	1	37	60	4	5.5	2	0	0	185.5	91	26.4456	60	58	55	57.6667	0	0	0	0	70	65	65	66.6667	0	0	0
1	S01_1	0	20	MT	2	Right	1	1282.76	430.1	198.41	55.93	21.99	1000.68	335.521	282.079	C6	6	5	1	2	0	0	1	1	37	60	4	5.5	2	0	0	185.5	91	26.4456	60	58	55	57.6667	0	0	0	0	70	65	65	66.6667	0	0	0
1	S01_1	0	20	MT	2	Left	0	1544.48	517.86	185.14	52.33	22.04	1204.08	403.724	340.403	C6	6	5	1	2	0	0	1	1	37	60	4	5.5	2	0	0	185.5	91	26.4456	60	58	55	57.6667	0	0	0	0	70	65	65	66.6667	0	0	0
1	S01_1	0	20	SS	3	Right	1	404.76	135.71	194.24	63.7	24.69	304.825	102.203	99.9352	C6	6	5	1	2	0	0	1	1	37	60	4	5.5	2	0	0	185.5	91	26.4456	60	58	55	57.6667	0	0	0	0	70	65	65	66.6667	0	0	0
1	S01_1	0	20	SS	3	Left	0	353.02	118.37	192.69	33.98	14.99	300.102	100.626	52.9177	C6	6	5	1	2	0	0	1	1	37	60	4	5.5	2	0	0	185.5	91	26.4456	60	58	55	57.6667	0	0	0	0	70	65	65	66.6667	0	0	0
1	S01_1	0	20	SC	4	Right	1	771.48	258.67	209.17	57.55	21.58	604.995	202.849	166.485	C6	6	5	1	2	0	0	1	1	37	60	4	5.5	2	0	0	185.5	91	26.4456	60	58	55	57.6667	0	0	0	0	70	65	65	66.6667	0	0	0
1	S01_1	0	20	SC	4	Left	0	573.66	192.35	191.4	36.4	15.98	481.989	161.612	91.6709	C6	6	5	1	2	0	0	1	1	37	60	4	5.5	2	0	0	185.5	91	26.4456	60	58	55	57.6667	0	0	0	0	70	65	65	66.6667	0	0	0
1	S01_1	0	20	SM	5	Right	1	1892.94	634.69	219.85	39.61	15.27	1603.89	537.773	289.052	C6	6	5	1	2	0	0	1	1	37	60	4	5.5	2	0	0	185.5	91	26.4456	60	58	55	57.6667	0	0	0	0	70	65	65	66.6667	0	0	0
1	S01_1	0	20	SM	5	Left	0	1716.43	575.51	246.13	26.46	9.71	1549.76	519.628	166.665	C6	6	5	1	2	0	0	1	1	37	60	4	5.5	2	0	0	185.5	91	26.4456	60	58	55	57.6667	0	0	0	0	70	65	65	66.6667	0	0	0
1	S01_1	0	20	LC	6	Right	1	159.77	53.57	164.48	41.2	20.03	127.768	42.8399	32.0019	C6	6	5	1	2	0	0	1	1	37	60	4	5.5	2	0	0	185.5	91	26.4456	60	58	55	57.6667	0	0	0	0	70	65	65	66.6667	0	0	0
1	S01_1	0	20	LC	6	Left	0	202.38	67.86	190.02	49.35	20.62	160.649	53.8673	41.7308	C6	6	5	1	2	0	0	1	1	37	60	4	5.5	2	0	0	185.5	91	26.4456	60	58	55	57.6667	0	0	0	0	70	65	65	66.6667	0	0	0
1	S01_1	0	21	LS	1	Right	1	1594.7	534.69	202.15	41.72	17.11	1321.85	443.205	272.853	C6	6	5	1	2	0	0	1	1	37	60	4	5.5	2	0	0	185.5	91	26.4456	60	58	55	57.6667	0	0	0	0	70	65	65	66.6667	0	0	0
1	S01_1	0	21	LS	1	Left	0	1451.66	486.73	194.2	33.53	14.72	1237.98	415.083	213.684	C6	6	5	1	2	0	0	1	1	37	60	4	5.5	2	0	0	185.5	91	26.4456	60	58	55	57.6667	0	0	0	0	70	65	65	66.6667	0	0	0
1	S01_1	0	21	MT	2	Right	1	1273.63	427.04	202.8	58.94	22.52	986.809	330.871	286.821	C6	6	5	1	2	0	0	1	1	37	60	4	5.5	2	0	0	185.5	91	26.4456	60	58	55	57.6667	0	0	0	0	70	65	65	66.6667	0	0	0
1	S01_1	0	21	MT	2	Left	0	1544.48	517.86	185.19	45.05	19.57	1242.23	416.515	302.255	C6	6	5	1	2	0	0	1	1	37	60	4	5.5	2	0	0	185.5	91	26.4456	60	58	55	57.6667	0	0	0	0	70	65	65	66.6667	0	0	0
1	S01_1	0	21	SS	3	Right	1	419.98	140.82	200.88	61.05	23.31	322.083	107.995	97.8973	C6	6	5	1	2	0	0	1	1	37	60	4	5.5	2	0	0	185.5	91	26.4456	60	58	55	57.6667	0	0	0	0	70	65	65	66.6667	0	0	0
1	S01_1	0	21	SS	3	Left	0	304.33	102.04	186.36	37.6	16.79	253.233	84.9075	51.097	C6	6	5	1	2	0	0	1	1	37	60	4	5.5	2	0	0	185.5	91	26.4456	60	58	55	57.6667	0	0	0	0	70	65	65	66.6667	0	0	0
1	S01_1	0	21	SC	4	Right	1	782.13	262.24	215.63	59.66	21.67	612.642	205.413	169.488	C6	6	5	1	2	0	0	1	1	37	60	4	5.5	2	0	0	185.5	91	26.4456	60	58	55	57.6667	0	0	0	0	70	65	65	66.6667	0	0	0
1	S01_1	0	21	SC	4	Left	0	622.36	208.67	195	39.52	16.85	517.492	173.509	104.868	C6	6	5	1	2	0	0	1	1	37	60	4	5.5	2	0	0	185.5	91	26.4456	60	58	55	57.6667	0	0	0	0	70	65	65	66.6667	0	0	0
1	S01_1	0	21	SM	5	Right	1	1876.2	629.08	220.28	37.98	14.71	1600.21	536.542	275.989	C6	6	5	1	2	0	0	1	1	37	60	4	5.5	2	0	0	185.5	91	26.4456	60	58	55	57.6667	0	0	0	0	70	65	65	66.6667	0	0	0
1	S01_1	0	21	SM	5	Left	0	1749.9	586.73	241.69	24.64	9.25	1588.03	532.457	161.866	C6	6	5	1	2	0	0	1	1	37	60	4	5.5	2	0	0	185.5	91	26.4456	60	58	55	57.6667	0	0	0	0	70	65	65	66.6667	0	0	0
1	S01_1	0	21	LC	6	Right	1	152.17	51.02	176.33	42.92	19.58	122.375	41.0303	29.7949	C6	6	5	1	2	0	0	1	1	37	60	4	5.5	2	0	0	185.5	91	26.4456	60	58	55	57.6667	0	0	0	0	70	65	65	66.6667	0	0	0
1	S01_1	0	21	LC	6	Left	0	187.16	62.76	190.47	58.45	23.48	143.215	48.024	43.9452	C6	6	5	1	2	0	0	1	1	37	60	4	5.5	2	0	0	185.5	91	26.4456	60	58	55	57.6667	0	0	0	0	70	65	65	66.6667	0	0	0
1	S01_1	0	22	LS	1	Right	1	1491.22	500	203.78	40.97	16.74	1241.59	416.3	249.63	C5	5	6	1	2	0	0	1	1	37	60	4	5.5	2	0	0	185.5	91	26.4456	60	58	55	57.6667	0	0	0	0	70	65	65	66.6667	0	0	0
1	S01_1	0	22	LS	1	Left	0	1422.75	477.04	197.57	36.12	15.46	1202.79	403.29	219.957	C5	5	6	1	2	0	0	1	1	37	60	4	5.5	2	0	0	185.5	91	26.4456	60	58	55	57.6667	0	0	0	0	70	65	65	66.6667	0	0	0
1	S01_1	0	22	MT	2	Right	1	1221.89	409.69	201.88	62.24	23.57	933.891	313.126	287.999	C5	5	6	1	2	0	0	1	1	37	60	4	5.5	2	0	0	185.5	91	26.4456	60	58	55	57.6667	0	0	0	0	70	65	65	66.6667	0	0	0
1	S01_1	0	22	MT	2	Left	0	1523.18	510.71	191.28	46.4	19.52	1225.86	411.019	297.325	C5	5	6	1	2	0	0	1	1	37	60	4	5.5	2	0	0	185.5	91	26.4456	60	58	55	57.6667	0	0	0	0	70	65	65	66.6667	0	0	0
1	S01_1	0	22	SS	3	Right	1	383.46	128.57	214.04	44.9	17.34	316.968	106.276	66.492	C5	5	6	1	2	0	0	1	1	37	60	4	5.5	2	0	0	185.5	91	26.4456	60	58	55	57.6667	0	0	0	0	70	65	65	66.6667	0	0	0
1	S01_1	0	22	SS	3	Left	0	275.42	92.35	184.4	36.84	16.65	229.563	76.9737	45.8574	C5	5	6	1	2	0	0	1	1	37	60	4	5.5	2	0	0	185.5	91	26.4456	60	58	55	57.6667	0	0	0	0	70	65	65	66.6667	0	0	0
1	S01_1	0	22	SC	4	Right	1	747.13	250.51	222.3	57.12	20.44	594.417	199.306	152.713	C5	5	6	1	2	0	0	1	1	37	60	4	5.5	2	0	0	185.5	91	26.4456	60	58	55	57.6667	0	0	0	0	70	65	65	66.6667	0	0	0
1	S01_1	0	22	SC	4	Left	0	678.66	227.55	197.19	37.74	16.06	569.667	191.005	108.993	C5	5	6	1	2	0	0	1	1	37	60	4	5.5	2	0	0	185.5	91	26.4456	60	58	55	57.6667	0	0	0	0	70	65	65	66.6667	0	0	0
1	S01_1	0	22	SM	5	Right	1	1862.51	624.49	222.82	34.96	13.56	1609.95	539.809	252.556	C5	5	6	1	2	0	0	1	1	37	60	4	5.5	2	0	0	185.5	91	26.4456	60	58	55	57.6667	0	0	0	0	70	65	65	66.6667	0	0	0
1	S01_1	0	22	SM	5	Left	0	1733.17	581.12	236.92	23.68	9.09	1575.62	528.296	157.545	C5	5	6	1	2	0	0	1	1	37	60	4	5.5	2	0	0	185.5	91	26.4456	60	58	55	57.6667	0	0	0	0	70	65	65	66.6667	0	0	0
1	S01_1	0	22	LC	6	Right	1	168.9	56.63	180.95	30.1	14.26	144.815	48.5546	24.0851	C5	5	6	1	2	0	0	1	1	37	60	4	5.5	2	0	0	185.5	91	26.4456	60	58	55	57.6667	0	0	0	0	70	65	65	66.6667	0	0	0
1	S01_1	0	22	LC	6	Left	0	138.47	46.43	197.49	34.8	14.98	117.727	39.4748	20.7428	C5	5	6	1	2	0	0	1	1	37	60	4	5.5	2	0	0	185.5	91	26.4456	60	58	55	57.6667	0	0	0	0	70	65	65	66.6667	0	0	0
1	S01_1	0	23	LS	1	Right	1	1395.36	467.86	208.18	38.5	15.61	1177.54	394.827	217.816	C5	5	6	1	2	0	0	1	1	37	60	4	5.5	2	0	0	185.5	91	26.4456	60	58	55	57.6667	0	0	0	0	70	65	65	66.6667	0	0	0
1	S01_1	0	23	LS	1	Left	0	1457.75	488.78	200.07	38.07	15.99	1224.66	410.624	233.094	C5	5	6	1	2	0	0	1	1	37	60	4	5.5	2	0	0	185.5	91	26.4456	60	58	55	57.6667	0	0	0	0	70	65	65	66.6667	0	0	0
1	S01_1	0	23	MT	2	Right	1	1211.24	406.12	204.56	59.7	22.59	937.621	314.377	273.619	C5	5	6	1	2	0	0	1	1	37	60	4	5.5	2	0	0	185.5	91	26.4456	60	58	55	57.6667	0	0	0	0	70	65	65	66.6667	0	0	0
1	S01_1	0	23	MT	2	Left	0	1556.65	521.94	191.35	45.33	19.15	1258.55	421.988	298.098	C5	5	6	1	2	0	0	1	1	37	60	4	5.5	2	0	0	185.5	91	26.4456	60	58	55	57.6667	0	0	0	0	70	65	65	66.6667	0	0	0
1	S01_1	0	23	SS	3	Right	1	381.94	128.06	224.72	41.88	15.71	321.937	107.942	60.0028	C5	5	6	1	2	0	0	1	1	37	60	4	5.5	2	0	0	185.5	91	26.4456	60	58	55	57.6667	0	0	0	0	70	65	65	66.6667	0	0	0
1	S01_1	0	23	SS	3	Left	0	342.37	114.8	185.15	31.43	14.51	292.692	98.1425	49.6779	C5	5	6	1	2	0	0	1	1	37	60	4	5.5	2	0	0	185.5	91	26.4456	60	58	55	57.6667	0	0	0	0	70	65	65	66.6667	0	0	0
1	S01_1	0	23	SC	4	Right	1	783.65	262.76	229.24	53.76	19	634.757	212.836	148.893	C5	5	6	1	2	0	0	1	1	37	60	4	5.5	2	0	0	185.5	91	26.4456	60	58	55	57.6667	0	0	0	0	70	65	65	66.6667	0	0	0
1	S01_1	0	23	SC	4	Left	0	695.4	233.16	199.26	38.11	16.05	583.788	195.738	111.612	C5	5	6	1	2	0	0	1	1	37	60	4	5.5	2	0	0	185.5	91	26.4456	60	58	55	57.6667	0	0	0	0	70	65	65	66.6667	0	0	0
1	S01_1	0	23	SM	5	Right	1	1798.6	603.06	225.25	34.75	13.37	1558.13	522.431	240.473	C5	5	6	1	2	0	0	1	1	37	60	4	5.5	2	0	0	185.5	91	26.4456	60	58	55	57.6667	0	0	0	0	70	65	65	66.6667	0	0	0
1	S01_1	0	23	SM	5	Left	0	1731.64	580.61	231.75	25.36	9.86	1560.9	523.362	170.74	C5	5	6	1	2	0	0	1	1	37	60	4	5.5	2	0	0	185.5	91	26.4456	60	58	55	57.6667	0	0	0	0	70	65	65	66.6667	0	0	0
1	S01_1	0	23	LC	6	Right	1	190.21	63.78	172.18	30.29	14.96	161.755	54.2385	28.4554	C5	5	6	1	2	0	0	1	1	37	60	4	5.5	2	0	0	185.5	91	26.4456	60	58	55	57.6667	0	0	0	0	70	65	65	66.6667	0	0	0
1	S01_1	0	23	LC	6	Left	0	129.34	43.37	211.25	34.41	14.01	111.219	37.2939	18.1205	C5	5	6	1	2	0	0	1	1	37	60	4	5.5	2	0	0	185.5	91	26.4456	60	58	55	57.6667	0	0	0	0	70	65	65	66.6667	0	0	0
1	S01_1	0	24	LS	1	Right	1	1332.97	446.94	213.29	37.13	14.83	1135.29	380.659	197.679	C5	5	6	1	2	0	0	1	1	37	60	4	5.5	2	0	0	185.5	91	26.4456	60	58	55	57.6667	0	0	0	0	70	65	65	66.6667	0	0	0
1	S01_1	0	24	LS	1	Left	0	1413.62	473.98	198.83	35.73	15.23	1198.33	401.793	215.294	C5	5	6	1	2	0	0	1	1	37	60	4	5.5	2	0	0	185.5	91	26.4456	60	58	55	57.6667	0	0	0	0	70	65	65	66.6667	0	0	0
1	S01_1	0	24	MT	2	Right	1	1196.02	401.02	201.52	57.2	22.11	931.58	312.354	264.44	C5	5	6	1	2	0	0	1	1	37	60	4	5.5	2	0	0	185.5	91	26.4456	60	58	55	57.6667	0	0	0	0	70	65	65	66.6667	0	0	0
1	S01_1	0	24	MT	2	Left	0	1533.83	514.29	190.91	51.88	21.37	1206.05	404.386	327.779	C5	5	6	1	2	0	0	1	1	37	60	4	5.5	2	0	0	185.5	91	26.4456	60	58	55	57.6667	0	0	0	0	70	65	65	66.6667	0	0	0
1	S01_1	0	24	SS	3	Right	1	442.8	148.47	224.07	40.02	15.16	375.672	125.962	67.1285	C5	5	6	1	2	0	0	1	1	37	60	4	5.5	2	0	0	185.5	91	26.4456	60	58	55	57.6667	0	0	0	0	70	65	65	66.6667	0	0	0
1	S01_1	0	24	SS	3	Left	0	514.32	172.45	190.38	27.94	12.8	448.487	150.376	65.833	C5	5	6	1	2	0	0	1	1	37	60	4	5.5	2	0	0	185.5	91	26.4456	60	58	55	57.6667	0	0	0	0	70	65	65	66.6667	0	0	0
1	S01_1	0	24	SC	4	Right	1	814.09	272.96	236.85	52.87	18.25	665.519	223.145	148.571	C5	5	6	1	2	0	0	1	1	37	60	4	5.5	2	0	0	185.5	91	26.4456	60	58	55	57.6667	0	0	0	0	70	65	65	66.6667	0	0	0
1	S01_1	0	24	SC	4	Left	0	704.53	236.22	199.57	36.34	15.41	595.962	199.818	108.568	C5	5	6	1	2	0	0	1	1	37	60	4	5.5	2	0	0	185.5	91	26.4456	60	58	55	57.6667	0	0	0	0	70	65	65	66.6667	0	0	0
1	S01_1	0	24	SM	5	Right	1	1789.47	600	228.34	36.04	13.63	1545.57	518.22	243.905	C5	5	6	1	2	0	0	1	1	37	60	4	5.5	2	0	0	185.5	91	26.4456	60	58	55	57.6667	0	0	0	0	70	65	65	66.6667	0	0	0
1	S01_1	0	24	SM	5	Left	0	1736.21	582.14	227.79	24.41	9.68	1568.14	525.789	168.065	C5	5	6	1	2	0	0	1	1	37	60	4	5.5	2	0	0	185.5	91	26.4456	60	58	55	57.6667	0	0	0	0	70	65	65	66.6667	0	0	0
1	S01_1	0	24	LC	6	Right	1	211.51	70.92	160.27	27.27	14.54	180.756	60.6082	30.7536	C5	5	6	1	2	0	0	1	1	37	60	4	5.5	2	0	0	185.5	91	26.4456	60	58	55	57.6667	0	0	0	0	70	65	65	66.6667	0	0	0
1	S01_1	0	24	LC	6	Left	0	165.86	55.61	198	24.01	10.81	147.931	49.5986	17.9295	C5	5	6	1	2	0	0	1	1	37	60	4	5.5	2	0	0	185.5	91	26.4456	60	58	55	57.6667	0	0	0	0	70	65	65	66.6667	0	0	0
1	S01_1	0	25	LS	1	Right	1	1325.36	444.39	219.2	33.44	13.24	1149.88	385.553	175.478	C5	5	6	1	2	0	0	1	1	37	60	4	5.5	2	0	0	185.5	91	26.4456	60	58	55	57.6667	0	0	0	0	70	65	65	66.6667	0	0	0
1	S01_1	0	25	LS	1	Left	0	1339.06	448.98	205.32	32.74	13.75	1154.94	387.245	184.121	C5	5	6	1	2	0	0	1	1	37	60	4	5.5	2	0	0	185.5	91	26.4456	60	58	55	57.6667	0	0	0	0	70	65	65	66.6667	0	0	0
1	S01_1	0	25	MT	2	Right	1	1202.11	403.06	199.37	56.97	22.22	935.001	313.5	267.109	C5	5	6	1	2	0	0	1	1	37	60	4	5.5	2	0	0	185.5	91	26.4456	60	58	55	57.6667	0	0	0	0	70	65	65	66.6667	0	0	0
1	S01_1	0	25	MT	2	Left	0	1439.49	482.65	192.43	55.21	22.29	1118.63	375.067	320.862	C5	5	6	1	2	0	0	1	1	37	60	4	5.5	2	0	0	185.5	91	26.4456	60	58	55	57.6667	0	0	0	0	70	65	65	66.6667	0	0	0
1	S01_1	0	25	SS	3	Right	1	503.67	168.88	223.11	38.35	14.67	429.782	144.105	73.8884	C5	5	6	1	2	0	0	1	1	37	60	4	5.5	2	0	0	185.5	91	26.4456	60	58	55	57.6667	0	0	0	0	70	65	65	66.6667	0	0	0
1	S01_1	0	25	SS	3	Left	0	559.97	187.76	189.95	26.51	12.25	491.374	164.759	68.5963	C5	5	6	1	2	0	0	1	1	37	60	4	5.5	2	0	0	185.5	91	26.4456	60	58	55	57.6667	0	0	0	0	70	65	65	66.6667	0	0	0
1	S01_1	0	25	SC	4	Right	1	801.91	268.88	241.44	49.63	17.05	665.184	223.036	136.726	C5	5	6	1	2	0	0	1	1	37	60	4	5.5	2	0	0	185.5	91	26.4456	60	58	55	57.6667	0	0	0	0	70	65	65	66.6667	0	0	0
1	S01_1	0	25	SC	4	Left	0	753.22	252.55	199.79	35.74	15.17	638.957	214.238	114.263	C5	5	6	1	2	0	0	1	1	37	60	4	5.5	2	0	0	185.5	91	26.4456	60	58	55	57.6667	0	0	0	0	70	65	65	66.6667	0	0	0
1	S01_1	0	25	SM	5	Right	1	1794.03	601.53	229.72	34.55	13.07	1559.55	522.91	234.48	C5	5	6	1	2	0	0	1	1	37	60	4	5.5	2	0	0	185.5	91	26.4456	60	58	55	57.6667	0	0	0	0	70	65	65	66.6667	0	0	0
1	S01_1	0	25	SM	5	Left	0	1733.17	581.12	227.71	26.44	10.4	1552.92	520.684	180.25	C5	5	6	1	2	0	0	1	1	37	60	4	5.5	2	0	0	185.5	91	26.4456	60	58	55	57.6667	0	0	0	0	70	65	65	66.6667	0	0	0
1	S01_1	0	25	LC	6	Right	1	235.86	79.08	147.43	24.44	14.22	202.321	67.8348	33.5393	C5	5	6	1	2	0	0	1	1	37	60	4	5.5	2	0	0	185.5	91	26.4456	60	58	55	57.6667	0	0	0	0	70	65	65	66.6667	0	0	0
1	S01_1	0	25	LC	6	Left	0	219.12	73.47	176.77	23.6	11.78	193.308	64.8152	25.8123	C5	5	6	1	2	0	0	1	1	37	60	4	5.5	2	0	0	185.5	91	26.4456	60	58	55	57.6667	0	0	0	0	70	65	65	66.6667	0	0	0
1	S01_1	0	26	LS	1	Right	1	1307.1	438.27	223.01	29.4	11.65	1154.82	387.212	152.277	C5	5	6	1	2	0	0	1	1	37	60	4	5.5	2	0	0	185.5	91	26.4456	60	58	55	57.6667	0	0	0	0	70	65	65	66.6667	0	0	0
1	S01_1	0	26	LS	1	Left	0	1276.67	428.06	208.43	31.37	13.08	1109.68	372.07	166.988	C5	5	6	1	2	0	0	1	1	37	60	4	5.5	2	0	0	185.5	91	26.4456	60	58	55	57.6667	0	0	0	0	70	65	65	66.6667	0	0	0
1	S01_1	0	26	MT	2	Right	1	1240.15	415.82	200.73	54.42	21.33	975.626	327.126	264.524	C5	5	6	1	2	0	0	1	1	37	60	4	5.5	2	0	0	185.5	91	26.4456	60	58	55	57.6667	0	0	0	0	70	65	65	66.6667	0	0	0
1	S01_1	0	26	MT	2	Left	0	1409.05	472.45	197.25	57.15	22.46	1092.58	366.338	316.473	C5	5	6	1	2	0	0	1	1	37	60	4	5.5	2	0	0	185.5	91	26.4456	60	58	55	57.6667	0	0	0	0	70	65	65	66.6667	0	0	0
1	S01_1	0	26	SS	3	Right	1	585.84	196.43	217.82	36.8	14.45	501.186	168.046	84.6539	C5	5	6	1	2	0	0	1	1	37	60	4	5.5	2	0	0	185.5	91	26.4456	60	58	55	57.6667	0	0	0	0	70	65	65	66.6667	0	0	0
1	S01_1	0	26	SS	3	Left	0	572.14	191.84	190.54	25.05	11.62	505.657	169.548	66.4827	C5	5	6	1	2	0	0	1	1	37	60	4	5.5	2	0	0	185.5	91	26.4456	60	58	55	57.6667	0	0	0	0	70	65	65	66.6667	0	0	0
1	S01_1	0	26	SC	4	Right	1	861.26	288.78	240.3	51.14	17.55	710.109	238.099	151.151	C5	5	6	1	2	0	0	1	1	37	60	4	5.5	2	0	0	185.5	91	26.4456	60	58	55	57.6667	0	0	0	0	70	65	65	66.6667	0	0	0
1	S01_1	0	26	SC	4	Left	0	823.22	276.02	198.89	36.82	15.62	694.633	232.906	128.587	C5	5	6	1	2	0	0	1	1	37	60	4	5.5	2	0	0	185.5	91	26.4456	60	58	55	57.6667	0	0	0	0	70	65	65	66.6667	0	0	0
1	S01_1	0	26	SM	5	Right	1	1783.38	597.96	228.21	36.19	13.69	1539.24	516.099	244.145	C5	5	6	1	2	0	0	1	1	37	60	4	5.5	2	0	0	185.5	91	26.4456	60	58	55	57.6667	0	0	0	0	70	65	65	66.6667	0	0	0
1	S01_1	0	26	SM	5	Left	0	1765.12	591.84	230.89	30.57	11.69	1558.78	522.654	206.343	C5	5	6	1	2	0	0	1	1	37	60	4	5.5	2	0	0	185.5	91	26.4456	60	58	55	57.6667	0	0	0	0	70	65	65	66.6667	0	0	0
1	S01_1	0	26	LC	6	Right	1	249.55	83.67	152.75	56.84	27.12	181.872	60.9787	67.678	C5	5	6	1	2	0	0	1	1	37	60	4	5.5	2	0	0	185.5	91	26.4456	60	58	55	57.6667	0	0	0	0	70	65	65	66.6667	0	0	0
1	S01_1	0	26	LC	6	Left	0	244.99	82.14	156.63	28.62	15.45	207.139	69.4494	37.851	C5	5	6	1	2	0	0	1	1	37	60	4	5.5	2	0	0	185.5	91	26.4456	60	58	55	57.6667	0	0	0	0	70	65	65	66.6667	0	0	0
1	S01_1	0	27	LS	1	Right	1	1226.45	411.22	230.25	30	11.53	1085.04	363.806	141.41	C5	5	6	1	2	0	0	1	1	37	60	4	5.5	2	0	0	185.5	91	26.4456	60	58	55	57.6667	0	0	0	0	70	65	65	66.6667	0	0	0
1	S01_1	0	27	LS	1	Left	0	1217.32	408.16	211.3	32.76	13.42	1053.96	353.385	163.364	C5	5	6	1	2	0	0	1	1	37	60	4	5.5	2	0	0	185.5	91	26.4456	60	58	55	57.6667	0	0	0	0	70	65	65	66.6667	0	0	0
1	S01_1	0	27	MT	2	Right	1	1272.1	426.53	209.33	63.12	23.17	977.354	327.703	294.746	C5	5	6	1	2	0	0	1	1	37	60	4	5.5	2	0	0	185.5	91	26.4456	60	58	55	57.6667	0	0	0	0	70	65	65	66.6667	0	0	0
1	S01_1	0	27	MT	2	Left	0	1398.4	468.88	205.49	64.17	23.8	1065.58	357.287	332.819	C5	5	6	1	2	0	0	1	1	37	60	4	5.5	2	0	0	185.5	91	26.4456	60	58	55	57.6667	0	0	0	0	70	65	65	66.6667	0	0	0
1	S01_1	0	27	SS	3	Right	1	661.92	221.94	220.5	45.67	17.16	548.335	183.855	113.585	C5	5	6	1	2	0	0	1	1	37	60	4	5.5	2	0	0	185.5	91	26.4456	60	58	55	57.6667	0	0	0	0	70	65	65	66.6667	0	0	0
1	S01_1	0	27	SS	3	Left	0	588.88	197.45	195.54	28.76	12.82	513.386	172.137	75.4944	C5	5	6	1	2	0	0	1	1	37	60	4	5.5	2	0	0	185.5	91	26.4456	60	58	55	57.6667	0	0	0	0	70	65	65	66.6667	0	0	0
1	S01_1	0	27	SC	4	Right	1	923.65	309.69	242.01	53.98	18.24	755.176	253.203	168.474	C5	5	6	1	2	0	0	1	1	37	60	4	5.5	2	0	0	185.5	91	26.4456	60	58	55	57.6667	0	0	0	0	70	65	65	66.6667	0	0	0
1	S01_1	0	27	SC	4	Left	0	829.3	278.06	202.54	38.73	16.05	696.197	233.431	133.103	C5	5	6	1	2	0	0	1	1	37	60	4	5.5	2	0	0	185.5	91	26.4456	60	58	55	57.6667	0	0	0	0	70	65	65	66.6667	0	0	0
1	S01_1	0	27	SM	5	Right	1	1737.73	582.65	223.52	34.68	13.43	1504.35	504.4	233.377	C5	5	6	1	2	0	0	1	1	37	60	4	5.5	2	0	0	185.5	91	26.4456	60	58	55	57.6667	0	0	0	0	70	65	65	66.6667	0	0	0
1	S01_1	0	27	SM	5	Left	0	1783.38	597.96	231.96	36.76	13.68	1539.41	516.159	243.966	C5	5	6	1	2	0	0	1	1	37	60	4	5.5	2	0	0	185.5	91	26.4456	60	58	55	57.6667	0	0	0	0	70	65	65	66.6667	0	0	0
1	S01_1	0	27	LC	6	Right	1	257.16	86.22	170.06	82.12	32.56	173.429	58.1468	83.7313	C5	5	6	1	2	0	0	1	1	37	60	4	5.5	2	0	0	185.5	91	26.4456	60	58	55	57.6667	0	0	0	0	70	65	65	66.6667	0	0	0
1	S01_1	0	27	LC	6	Left	0	286.07	95.92	168.13	59.02	25.98	211.749	71	74.321	C5	5	6	1	2	0	0	1	1	37	60	4	5.5	2	0	0	185.5	91	26.4456	60	58	55	57.6667	0	0	0	0	70	65	65	66.6667	0	0	0
1	S01_1	0	28	LS	1	Right	1	1156.46	387.76	234.5	32.13	12.05	1017.11	341.035	139.353	C5	5	6	1	2	0	0	1	1	37	60	4	5.5	2	0	0	185.5	91	26.4456	60	58	55	57.6667	0	0	0	0	70	65	65	66.6667	0	0	0
1	S01_1	0	28	LS	1	Left	0	1170.15	392.35	211.28	34.9	14.18	1004.22	336.715	165.927	C5	5	6	1	2	0	0	1	1	37	60	4	5.5	2	0	0	185.5	91	26.4456	60	58	55	57.6667	0	0	0	0	70	65	65	66.6667	0	0	0
1	S01_1	0	28	MT	2	Right	1	1282.76	430.1	216.54	72.41	25.06	961.3	322.317	321.46	C5	5	6	1	2	0	0	1	1	37	60	4	5.5	2	0	0	185.5	91	26.4456	60	58	55	57.6667	0	0	0	0	70	65	65	66.6667	0	0	0
1	S01_1	0	28	MT	2	Left	0	1399.92	469.39	210.37	67.03	24.16	1061.7	355.985	338.221	C5	5	6	1	2	0	0	1	1	37	60	4	5.5	2	0	0	185.5	91	26.4456	60	58	55	57.6667	0	0	0	0	70	65	65	66.6667	0	0	0
1	S01_1	0	28	SS	3	Right	1	699.96	234.69	231.26	66.77	22.4	543.169	182.119	156.791	C5	5	6	1	2	0	0	1	1	37	60	4	5.5	2	0	0	185.5	91	26.4456	60	58	55	57.6667	0	0	0	0	70	65	65	66.6667	0	0	0
1	S01_1	0	28	SS	3	Left	0	585.84	196.43	195.85	32.98	14.41	501.42	168.124	84.4195	C5	5	6	1	2	0	0	1	1	37	60	4	5.5	2	0	0	185.5	91	26.4456	60	58	55	57.6667	0	0	0	0	70	65	65	66.6667	0	0	0
1	S01_1	0	28	SC	4	Right	1	966.25	323.98	248.43	56.12	18.43	788.17	264.27	178.08	C5	5	6	1	2	0	0	1	1	37	60	4	5.5	2	0	0	185.5	91	26.4456	60	58	55	57.6667	0	0	0	0	70	65	65	66.6667	0	0	0
1	S01_1	0	28	SC	4	Left	0	811.04	271.94	207.43	41.47	16.66	675.921	226.635	135.119	C5	5	6	1	2	0	0	1	1	37	60	4	5.5	2	0	0	185.5	91	26.4456	60	58	55	57.6667	0	0	0	0	70	65	65	66.6667	0	0	0
1	S01_1	0	28	SM	5	Right	1	1708.82	572.96	223.79	37.24	14.27	1464.97	491.199	243.849	C5	5	6	1	2	0	0	1	1	37	60	4	5.5	2	0	0	185.5	91	26.4456	60	58	55	57.6667	0	0	0	0	70	65	65	66.6667	0	0	0
1	S01_1	0	28	SM	5	Left	0	1789.47	600	232.36	39.5	14.53	1529.46	512.82	260.01	C5	5	6	1	2	0	0	1	1	37	60	4	5.5	2	0	0	185.5	91	26.4456	60	58	55	57.6667	0	0	0	0	70	65	65	66.6667	0	0	0
1	S01_1	0	28	LC	6	Right	1	226.73	76.02	176.23	107.22	37.83	140.958	47.2616	85.772	C5	5	6	1	2	0	0	1	1	37	60	4	5.5	2	0	0	185.5	91	26.4456	60	58	55	57.6667	0	0	0	0	70	65	65	66.6667	0	0	0
1	S01_1	0	28	LC	6	Left	0	252.59	84.69	191.04	79.48	29.38	178.379	59.8081	74.2109	C5	5	6	1	2	0	0	1	1	37	60	4	5.5	2	0	0	185.5	91	26.4456	60	58	55	57.6667	0	0	0	0	70	65	65	66.6667	0	0	0
1	S01_1	0	29	LS	1	Right	1	1094.07	366.84	241.55	32.41	11.83	964.642	323.443	129.428	C4	4	7	1	2	0	0	1	1	37	60	4	5.5	2	0	0	185.5	91	26.4456	60	58	55	57.6667	0	0	0	0	70	65	65	66.6667	0	0	0
1	S01_1	0	29	LS	1	Left	0	1094.07	366.84	216.41	29.7	12.07	962.016	322.562	132.054	C4	4	7	1	2	0	0	1	1	37	60	4	5.5	2	0	0	185.5	91	26.4456	60	58	55	57.6667	0	0	0	0	70	65	65	66.6667	0	0	0
1	S01_1	0	29	MT	2	Right	1	1191.46	399.49	230.1	84.52	26.86	871.434	292.187	320.026	C4	4	7	1	2	0	0	1	1	37	60	4	5.5	2	0	0	185.5	91	26.4456	60	58	55	57.6667	0	0	0	0	70	65	65	66.6667	0	0	0
1	S01_1	0	29	MT	2	Left	0	1404.49	470.92	216.13	79.5	26.89	1026.82	344.29	377.667	C4	4	7	1	2	0	0	1	1	37	60	4	5.5	2	0	0	185.5	91	26.4456	60	58	55	57.6667	0	0	0	0	70	65	65	66.6667	0	0	0
1	S01_1	0	29	SS	3	Right	1	704.53	236.22	245.29	78.11	24.15	534.386	179.173	170.144	C4	4	7	1	2	0	0	1	1	37	60	4	5.5	2	0	0	185.5	91	26.4456	60	58	55	57.6667	0	0	0	0	70	65	65	66.6667	0	0	0
1	S01_1	0	29	SS	3	Left	0	613.23	205.61	197.7	36.04	15.42	518.67	173.905	94.5601	C4	4	7	1	2	0	0	1	1	37	60	4	5.5	2	0	0	185.5	91	26.4456	60	58	55	57.6667	0	0	0	0	70	65	65	66.6667	0	0	0
1	S01_1	0	29	SC	4	Right	1	989.08	331.63	256.09	56.6	18.1	810.057	271.605	179.023	C4	4	7	1	2	0	0	1	1	37	60	4	5.5	2	0	0	185.5	91	26.4456	60	58	55	57.6667	0	0	0	0	70	65	65	66.6667	0	0	0
1	S01_1	0	29	SC	4	Left	0	777.57	260.71	211.94	43.29	16.96	645.694	216.494	131.876	C4	4	7	1	2	0	0	1	1	37	60	4	5.5	2	0	0	185.5	91	26.4456	60	58	55	57.6667	0	0	0	0	70	65	65	66.6667	0	0	0
1	S01_1	0	29	SM	5	Right	1	1702.73	570.92	222.79	40.12	15.26	1442.89	483.798	259.837	C4	4	7	1	2	0	0	1	1	37	60	4	5.5	2	0	0	185.5	91	26.4456	60	58	55	57.6667	0	0	0	0	70	65	65	66.6667	0	0	0
1	S01_1	0	29	SM	5	Left	0	1783.38	597.96	230.73	38.72	14.37	1527.11	512.033	256.272	C4	4	7	1	2	0	0	1	1	37	60	4	5.5	2	0	0	185.5	91	26.4456	60	58	55	57.6667	0	0	0	0	70	65	65	66.6667	0	0	0
1	S01_1	0	29	LC	6	Right	1	202.38	67.86	172.35	78.53	31.3	139.035	46.6198	63.3449	C4	4	7	1	2	0	0	1	1	37	60	4	5.5	2	0	0	185.5	91	26.4456	60	58	55	57.6667	0	0	0	0	70	65	65	66.6667	0	0	0
1	S01_1	0	29	LC	6	Left	0	200.86	67.35	213.2	68.96	24.44	151.77	50.8897	49.0902	C4	4	7	1	2	0	0	1	1	37	60	4	5.5	2	0	0	185.5	91	26.4456	60	58	55	57.6667	0	0	0	0	70	65	65	66.6667	0	0	0
1	S01_1	0	30	LS	1	Right	1	1039.29	348.47	239.48	30.48	11.29	921.954	309.128	117.336	C4	4	7	1	2	0	0	1	1	37	60	4	5.5	2	0	0	185.5	91	26.4456	60	58	55	57.6667	0	0	0	0	70	65	65	66.6667	0	0	0
1	S01_1	0	30	LS	1	Left	0	1059.07	355.1	216.17	29.16	11.88	933.252	312.914	125.818	C4	4	7	1	2	0	0	1	1	37	60	4	5.5	2	0	0	185.5	91	26.4456	60	58	55	57.6667	0	0	0	0	70	65	65	66.6667	0	0	0
1	S01_1	0	30	MT	2	Right	1	966.25	323.98	242.27	83.82	25.7	717.924	240.717	248.326	C4	4	7	1	2	0	0	1	1	37	60	4	5.5	2	0	0	185.5	91	26.4456	60	58	55	57.6667	0	0	0	0	70	65	65	66.6667	0	0	0
1	S01_1	0	30	MT	2	Left	0	1281.23	429.59	209.32	85.84	29.08	908.648	304.665	372.582	C4	4	7	1	2	0	0	1	1	37	60	4	5.5	2	0	0	185.5	91	26.4456	60	58	55	57.6667	0	0	0	0	70	65	65	66.6667	0	0	0
1	S01_1	0	30	SS	3	Right	1	731.92	245.41	252.14	78.41	23.72	558.309	187.199	173.611	C4	4	7	1	2	0	0	1	1	37	60	4	5.5	2	0	0	185.5	91	26.4456	60	58	55	57.6667	0	0	0	0	70	65	65	66.6667	0	0	0
1	S01_1	0	30	SS	3	Left	0	664.96	222.96	199.8	36.85	15.57	561.426	188.245	103.534	C4	4	7	1	2	0	0	1	1	37	60	4	5.5	2	0	0	185.5	91	26.4456	60	58	55	57.6667	0	0	0	0	70	65	65	66.6667	0	0	0
1	S01_1	0	30	SC	4	Right	1	963.21	322.96	258.83	59.32	18.65	783.571	262.728	179.639	C4	4	7	1	2	0	0	1	1	37	60	4	5.5	2	0	0	185.5	91	26.4456	60	58	55	57.6667	0	0	0	0	70	65	65	66.6667	0	0	0
1	S01_1	0	30	SC	4	Left	0	841.48	282.14	214.65	44.26	17.1	697.587	233.894	143.893	C4	4	7	1	2	0	0	1	1	37	60	4	5.5	2	0	0	185.5	91	26.4456	60	58	55	57.6667	0	0	0	0	70	65	65	66.6667	0	0	0
1	S01_1	0	30	SM	5	Right	1	1664.69	558.16	221.25	35.93	13.97	1432.13	480.185	232.557	C4	4	7	1	2	0	0	1	1	37	60	4	5.5	2	0	0	185.5	91	26.4456	60	58	55	57.6667	0	0	0	0	70	65	65	66.6667	0	0	0
1	S01_1	0	30	SM	5	Left	0	1786.42	598.98	231.58	38.76	14.34	1530.25	513.086	256.173	C4	4	7	1	2	0	0	1	1	37	60	4	5.5	2	0	0	185.5	91	26.4456	60	58	55	57.6667	0	0	0	0	70	65	65	66.6667	0	0	0
1	S01_1	0	30	LC	6	Right	1	231.29	77.55	172.61	68.87	28.52	165.326	55.4327	65.9639	C4	4	7	1	2	0	0	1	1	37	60	4	5.5	2	0	0	185.5	91	26.4456	60	58	55	57.6667	0	0	0	0	70	65	65	66.6667	0	0	0
1	S01_1	0	30	LC	6	Left	0	170.43	57.14	225.22	70.61	23.87	129.748	43.5007	40.6816	C4	4	7	1	2	0	0	1	1	37	60	4	5.5	2	0	0	185.5	91	26.4456	60	58	55	57.6667	0	0	0	0	70	65	65	66.6667	0	0	0
1	S01_1	0	31	LS	1	Right	1	1019.51	341.84	234.08	26.87	10.3	914.5	306.63	105.01	C4	4	7	1	2	0	0	1	1	37	60	4	5.5	2	0	0	185.5	91	26.4456	60	58	55	57.6667	0	0	0	0	70	65	65	66.6667	0	0	0
1	S01_1	0	31	LS	1	Left	0	1016.47	340.82	215.88	25.96	10.73	907.403	304.25	109.067	C4	4	7	1	2	0	0	1	1	37	60	4	5.5	2	0	0	185.5	91	26.4456	60	58	55	57.6667	0	0	0	0	70	65	65	66.6667	0	0	0
1	S01_1	0	31	MT	2	Right	1	1004.29	336.73	238.18	71.37	23.06	772.701	259.08	231.589	C4	4	7	1	2	0	0	1	1	37	60	4	5.5	2	0	0	185.5	91	26.4456	60	58	55	57.6667	0	0	0	0	70	65	65	66.6667	0	0	0
1	S01_1	0	31	MT	2	Left	0	1212.76	406.63	197.09	77.02	28.1	871.974	292.367	340.786	C4	4	7	1	2	0	0	1	1	37	60	4	5.5	2	0	0	185.5	91	26.4456	60	58	55	57.6667	0	0	0	0	70	65	65	66.6667	0	0	0
1	S01_1	0	31	SS	3	Right	1	785.17	263.27	252.66	69.28	21.52	616.201	206.614	168.969	C4	4	7	1	2	0	0	1	1	37	60	4	5.5	2	0	0	185.5	91	26.4456	60	58	55	57.6667	0	0	0	0	70	65	65	66.6667	0	0	0
1	S01_1	0	31	SS	3	Left	0	725.83	243.37	199.12	37.79	15.95	610.06	204.552	115.77	C4	4	7	1	2	0	0	1	1	37	60	4	5.5	2	0	0	185.5	91	26.4456	60	58	55	57.6667	0	0	0	0	70	65	65	66.6667	0	0	0
1	S01_1	0	31	SC	4	Right	1	897.78	301.02	260.61	60.29	18.79	729.087	244.458	168.693	C4	4	7	1	2	0	0	1	1	37	60	4	5.5	2	0	0	185.5	91	26.4456	60	58	55	57.6667	0	0	0	0	70	65	65	66.6667	0	0	0
1	S01_1	0	31	SC	4	Left	0	844.52	283.16	213.52	44.21	17.15	699.685	234.598	144.835	C4	4	7	1	2	0	0	1	1	37	60	4	5.5	2	0	0	185.5	91	26.4456	60	58	55	57.6667	0	0	0	0	70	65	65	66.6667	0	0	0
1	S01_1	0	31	SM	5	Right	1	1614.48	541.33	223.66	32.99	12.85	1407.02	471.769	207.461	C4	4	7	1	2	0	0	1	1	37	60	4	5.5	2	0	0	185.5	91	26.4456	60	58	55	57.6667	0	0	0	0	70	65	65	66.6667	0	0	0
1	S01_1	0	31	SM	5	Left	0	1778.82	596.43	233.91	38.99	14.29	1524.63	511.2	254.193	C4	4	7	1	2	0	0	1	1	37	60	4	5.5	2	0	0	185.5	91	26.4456	60	58	55	57.6667	0	0	0	0	70	65	65	66.6667	0	0	0
1	S01_1	0	31	LC	6	Right	1	346.94	116.33	159.2	49.82	23.83	264.264	88.6086	82.6758	C4	4	7	1	2	0	0	1	1	37	60	4	5.5	2	0	0	185.5	91	26.4456	60	58	55	57.6667	0	0	0	0	70	65	65	66.6667	0	0	0
1	S01_1	0	31	LC	6	Left	0	240.42	80.61	185.56	69.25	27.18	175.074	58.7002	65.3462	C4	4	7	1	2	0	0	1	1	37	60	4	5.5	2	0	0	185.5	91	26.4456	60	58	55	57.6667	0	0	0	0	70	65	65	66.6667	0	0	0
1	S01_1	0	32	LS	1	Right	1	925.17	310.2	225.25	27.03	10.71	826.084	276.978	99.0857	C4	4	7	1	2	0	0	1	1	37	60	4	5.5	2	0	0	185.5	91	26.4456	60	58	55	57.6667	0	0	0	0	70	65	65	66.6667	0	0	0
1	S01_1	0	32	LS	1	Left	0	969.29	325	220.94	26.69	10.78	864.801	289.965	104.489	C4	4	7	1	2	0	0	1	1	37	60	4	5.5	2	0	0	185.5	91	26.4456	60	58	55	57.6667	0	0	0	0	70	65	65	66.6667	0	0	0
1	S01_1	0	32	MT	2	Right	1	986.03	330.61	220.88	56.32	20.32	785.669	263.43	200.361	C4	4	7	1	2	0	0	1	1	37	60	4	5.5	2	0	0	185.5	91	26.4456	60	58	55	57.6667	0	0	0	0	70	65	65	66.6667	0	0	0
1	S01_1	0	32	MT	2	Left	0	1212.76	406.63	192.51	59.91	23.73	924.972	310.137	287.788	C4	4	7	1	2	0	0	1	1	37	60	4	5.5	2	0	0	185.5	91	26.4456	60	58	55	57.6667	0	0	0	0	70	65	65	66.6667	0	0	0
1	S01_1	0	32	SS	3	Right	1	824.74	276.53	236.29	50.35	17.57	679.833	227.944	144.907	C4	4	7	1	2	0	0	1	1	37	60	4	5.5	2	0	0	185.5	91	26.4456	60	58	55	57.6667	0	0	0	0	70	65	65	66.6667	0	0	0
1	S01_1	0	32	SS	3	Left	0	850.61	285.2	200.33	35.41	15.02	722.848	242.363	127.762	C4	4	7	1	2	0	0	1	1	37	60	4	5.5	2	0	0	185.5	91	26.4456	60	58	55	57.6667	0	0	0	0	70	65	65	66.6667	0	0	0
1	S01_1	0	32	SC	4	Right	1	836.91	280.61	258.05	55.69	17.75	688.358	230.802	148.552	C4	4	7	1	2	0	0	1	1	37	60	4	5.5	2	0	0	185.5	91	26.4456	60	58	55	57.6667	0	0	0	0	70	65	65	66.6667	0	0	0
1	S01_1	0	32	SC	4	Left	0	844.52	283.16	213.72	40.54	15.95	709.819	237.996	134.701	C4	4	7	1	2	0	0	1	1	37	60	4	5.5	2	0	0	185.5	91	26.4456	60	58	55	57.6667	0	0	0	0	70	65	65	66.6667	0	0	0
1	S01_1	0	32	SM	5	Right	1	1644.91	551.53	226.91	31.62	12.23	1443.74	484.078	201.172	C4	4	7	1	2	0	0	1	1	37	60	4	5.5	2	0	0	185.5	91	26.4456	60	58	55	57.6667	0	0	0	0	70	65	65	66.6667	0	0	0
1	S01_1	0	32	SM	5	Left	0	1707.3	572.45	240.83	35.83	12.95	1486.2	498.318	221.095	C4	4	7	1	2	0	0	1	1	37	60	4	5.5	2	0	0	185.5	91	26.4456	60	58	55	57.6667	0	0	0	0	70	65	65	66.6667	0	0	0
1	S01_1	0	32	LC	6	Right	1	349.98	117.35	178.86	52.26	22.61	270.85	90.8172	79.1305	C4	4	7	1	2	0	0	1	1	37	60	4	5.5	2	0	0	185.5	91	26.4456	60	58	55	57.6667	0	0	0	0	70	65	65	66.6667	0	0	0
1	S01_1	0	32	LC	6	Left	0	316.5	106.12	187.59	26.86	12.53	276.843	92.8232	39.6574	C4	4	7	1	2	0	0	1	1	37	60	4	5.5	2	0	0	185.5	91	26.4456	60	58	55	57.6667	0	0	0	0	70	65	65	66.6667	0	0	0
1	S01_1	0	33	LS	1	Right	1	876.47	293.88	222.93	28.07	11.18	778.481	261.024	97.9893	C4	4	7	1	2	0	0	1	1	37	60	4	5.5	2	0	0	185.5	91	26.4456	60	58	55	57.6667	0	0	0	0	70	65	65	66.6667	0	0	0
1	S01_1	0	33	LS	1	Left	0	894.73	300	222.64	30.74	12.13	786.199	263.61	108.531	C4	4	7	1	2	0	0	1	1	37	60	4	5.5	2	0	0	185.5	91	26.4456	60	58	55	57.6667	0	0	0	0	70	65	65	66.6667	0	0	0
1	S01_1	0	33	MT	2	Right	1	1039.29	348.47	224.57	62.54	21.78	812.933	272.573	226.357	C4	4	7	1	2	0	0	1	1	37	60	4	5.5	2	0	0	185.5	91	26.4456	60	58	55	57.6667	0	0	0	0	70	65	65	66.6667	0	0	0
1	S01_1	0	33	MT	2	Left	0	1145.81	384.18	193.88	74.71	27.82	827.046	277.301	318.764	C4	4	7	1	2	0	0	1	1	37	60	4	5.5	2	0	0	185.5	91	26.4456	60	58	55	57.6667	0	0	0	0	70	65	65	66.6667	0	0	0
1	S01_1	0	33	SS	3	Right	1	902.34	302.55	229.29	45.28	16.49	753.544	252.66	148.796	C4	4	7	1	2	0	0	1	1	37	60	4	5.5	2	0	0	185.5	91	26.4456	60	58	55	57.6667	0	0	0	0	70	65	65	66.6667	0	0	0
1	S01_1	0	33	SS	3	Left	0	891.69	298.98	201.13	34.56	14.66	760.968	255.15	130.722	C4	4	7	1	2	0	0	1	1	37	60	4	5.5	2	0	0	185.5	91	26.4456	60	58	55	57.6667	0	0	0	0	70	65	65	66.6667	0	0	0
1	S01_1	0	33	SC	4	Right	1	938.86	314.8	254.34	53.07	17.26	776.813	260.466	162.047	C4	4	7	1	2	0	0	1	1	37	60	4	5.5	2	0	0	185.5	91	26.4456	60	58	55	57.6667	0	0	0	0	70	65	65	66.6667	0	0	0
1	S01_1	0	33	SC	4	Left	0	911.47	305.61	212.27	39.32	15.63	769.007	257.843	142.463	C4	4	7	1	2	0	0	1	1	37	60	4	5.5	2	0	0	185.5	91	26.4456	60	58	55	57.6667	0	0	0	0	70	65	65	66.6667	0	0	0
1	S01_1	0	33	SM	5	Right	1	1619.04	542.86	231.27	32.99	12.48	1416.98	475.111	202.056	C4	4	7	1	2	0	0	1	1	37	60	4	5.5	2	0	0	185.5	91	26.4456	60	58	55	57.6667	0	0	0	0	70	65	65	66.6667	0	0	0
1	S01_1	0	33	SM	5	Left	0	1661.65	557.14	246.91	33.19	11.85	1464.74	491.119	196.906	C4	4	7	1	2	0	0	1	1	37	60	4	5.5	2	0	0	185.5	91	26.4456	60	58	55	57.6667	0	0	0	0	70	65	65	66.6667	0	0	0
1	S01_1	0	33	LC	6	Right	1	340.85	114.29	195.79	62.12	24.09	258.739	86.7575	82.1108	C4	4	7	1	2	0	0	1	1	37	60	4	5.5	2	0	0	185.5	91	26.4456	60	58	55	57.6667	0	0	0	0	70	65	65	66.6667	0	0	0
1	S01_1	0	33	LC	6	Left	0	337.81	113.27	198.35	36.77	15.64	284.977	95.5546	52.8335	C4	4	7	1	2	0	0	1	1	37	60	4	5.5	2	0	0	185.5	91	26.4456	60	58	55	57.6667	0	0	0	0	70	65	65	66.6667	0	0	0
1	S01_1	0	34	LS	1	Right	1	823.22	276.02	226.71	28.82	11.28	730.361	244.885	92.8592	C4	4	7	1	2	0	0	1	1	37	60	4	5.5	2	0	0	185.5	91	26.4456	60	58	55	57.6667	0	0	0	0	70	65	65	66.6667	0	0	0
1	S01_1	0	34	LS	1	Left	0	782.13	262.24	222.63	33.63	13.12	679.515	227.834	102.615	C4	4	7	1	2	0	0	1	1	37	60	4	5.5	2	0	0	185.5	91	26.4456	60	58	55	57.6667	0	0	0	0	70	65	65	66.6667	0	0	0
1	S01_1	0	34	MT	2	Right	1	1017.99	341.33	230.73	57.29	19.89	815.512	273.439	202.478	C4	4	7	1	2	0	0	1	1	37	60	4	5.5	2	0	0	185.5	91	26.4456	60	58	55	57.6667	0	0	0	0	70	65	65	66.6667	0	0	0
1	S01_1	0	34	MT	2	Left	0	1138.2	381.63	200.46	79.82	28.48	814.041	272.942	324.159	C4	4	7	1	2	0	0	1	1	37	60	4	5.5	2	0	0	185.5	91	26.4456	60	58	55	57.6667	0	0	0	0	70	65	65	66.6667	0	0	0
1	S01_1	0	34	SS	3	Right	1	937.34	314.29	235.21	44.45	15.89	788.397	264.349	148.943	C4	4	7	1	2	0	0	1	1	37	60	4	5.5	2	0	0	185.5	91	26.4456	60	58	55	57.6667	0	0	0	0	70	65	65	66.6667	0	0	0
1	S01_1	0	34	SS	3	Left	0	876.47	293.88	202.55	36.6	15.3	742.37	248.916	134.1	C4	4	7	1	2	0	0	1	1	37	60	4	5.5	2	0	0	185.5	91	26.4456	60	58	55	57.6667	0	0	0	0	70	65	65	66.6667	0	0	0
1	S01_1	0	34	SC	4	Right	1	972.34	326.02	255.55	49.48	16.22	814.626	273.14	157.714	C4	4	7	1	2	0	0	1	1	37	60	4	5.5	2	0	0	185.5	91	26.4456	60	58	55	57.6667	0	0	0	0	70	65	65	66.6667	0	0	0
1	S01_1	0	34	SC	4	Left	0	902.34	302.55	213.34	37.87	15.08	766.267	256.925	136.073	C4	4	7	1	2	0	0	1	1	37	60	4	5.5	2	0	0	185.5	91	26.4456	60	58	55	57.6667	0	0	0	0	70	65	65	66.6667	0	0	0
1	S01_1	0	34	SM	5	Right	1	1574.91	528.06	233.9	31.36	11.82	1388.76	465.643	186.154	C4	4	7	1	2	0	0	1	1	37	60	4	5.5	2	0	0	185.5	91	26.4456	60	58	55	57.6667	0	0	0	0	70	65	65	66.6667	0	0	0
1	S01_1	0	34	SM	5	Left	0	1605.35	538.27	254.28	31.7	11.08	1427.48	478.63	177.873	C4	4	7	1	2	0	0	1	1	37	60	4	5.5	2	0	0	185.5	91	26.4456	60	58	55	57.6667	0	0	0	0	70	65	65	66.6667	0	0	0
1	S01_1	0	34	LC	6	Right	1	287.59	96.43	215.3	49.32	18.64	233.983	78.4554	53.6068	C4	4	7	1	2	0	0	1	1	37	60	4	5.5	2	0	0	185.5	91	26.4456	60	58	55	57.6667	0	0	0	0	70	65	65	66.6667	0	0	0
1	S01_1	0	34	LC	6	Left	0	304.33	102.04	203.59	44.66	17.99	249.581	83.683	54.749	C4	4	7	1	2	0	0	1	1	37	60	4	5.5	2	0	0	185.5	91	26.4456	60	58	55	57.6667	0	0	0	0	70	65	65	66.6667	0	0	0
1	S01_1	0	35	LS	1	Right	1	789.74	264.8	228.08	30.16	11.68	697.498	233.871	92.2416	C4	4	7	1	2	0	0	1	1	37	60	4	5.5	2	0	0	185.5	91	26.4456	60	58	55	57.6667	0	0	0	0	70	65	65	66.6667	0	0	0
1	S01_1	0	35	LS	1	Left	0	683.22	229.08	225.27	30.69	11.99	601.302	201.613	81.9181	C4	4	7	1	2	0	0	1	1	37	60	4	5.5	2	0	0	185.5	91	26.4456	60	58	55	57.6667	0	0	0	0	70	65	65	66.6667	0	0	0
1	S01_1	0	35	MT	2	Right	1	1045.38	350.51	207.91	59.59	22.28	812.469	272.416	232.911	C4	4	7	1	2	0	0	1	1	37	60	4	5.5	2	0	0	185.5	91	26.4456	60	58	55	57.6667	0	0	0	0	70	65	65	66.6667	0	0	0
1	S01_1	0	35	MT	2	Left	0	1212.76	406.63	191.59	70.24	26.83	887.376	297.531	325.384	C4	4	7	1	2	0	0	1	1	37	60	4	5.5	2	0	0	185.5	91	26.4456	60	58	55	57.6667	0	0	0	0	70	65	65	66.6667	0	0	0
1	S01_1	0	35	SS	3	Right	1	964.73	323.47	232.39	46.7	16.73	803.331	269.353	161.399	C4	4	7	1	2	0	0	1	1	37	60	4	5.5	2	0	0	185.5	91	26.4456	60	58	55	57.6667	0	0	0	0	70	65	65	66.6667	0	0	0
1	S01_1	0	35	SS	3	Left	0	896.26	300.51	201.87	39.27	16.28	750.349	251.587	145.911	C4	4	7	1	2	0	0	1	1	37	60	4	5.5	2	0	0	185.5	91	26.4456	60	58	55	57.6667	0	0	0	0	70	65	65	66.6667	0	0	0
1	S01_1	0	35	SC	4	Right	1	990.6	332.14	257.65	48.88	15.95	832.599	279.164	158.001	C4	4	7	1	2	0	0	1	1	37	60	4	5.5	2	0	0	185.5	91	26.4456	60	58	55	57.6667	0	0	0	0	70	65	65	66.6667	0	0	0
1	S01_1	0	35	SC	4	Left	0	868.87	291.33	221.43	34.88	13.61	750.617	251.68	118.253	C4	4	7	1	2	0	0	1	1	37	60	4	5.5	2	0	0	185.5	91	26.4456	60	58	55	57.6667	0	0	0	0	70	65	65	66.6667	0	0	0
1	S01_1	0	35	SM	5	Right	1	1546	518.37	234.81	33.46	12.47	1353.21	453.729	192.786	C4	4	7	1	2	0	0	1	1	37	60	4	5.5	2	0	0	185.5	91	26.4456	60	58	55	57.6667	0	0	0	0	70	65	65	66.6667	0	0	0
1	S01_1	0	35	SM	5	Left	0	1591.65	533.67	262.78	31.09	10.58	1423.25	477.208	168.397	C4	4	7	1	2	0	0	1	1	37	60	4	5.5	2	0	0	185.5	91	26.4456	60	58	55	57.6667	0	0	0	0	70	65	65	66.6667	0	0	0
1	S01_1	0	35	LC	6	Right	1	292.16	97.96	185.96	28.8	13.41	252.981	84.8236	39.1787	C4	4	7	1	2	0	0	1	1	37	60	4	5.5	2	0	0	185.5	91	26.4456	60	58	55	57.6667	0	0	0	0	70	65	65	66.6667	0	0	0
1	S01_1	0	35	LC	6	Left	0	287.59	96.43	187.74	33.42	15.11	244.135	81.8594	43.4548	C4	4	7	1	2	0	0	1	1	37	60	4	5.5	2	0	0	185.5	91	26.4456	60	58	55	57.6667	0	0	0	0	70	65	65	66.6667	0	0	0
1	S01_1	0	36	LS	1	Right	1	724.31	242.86	219.17	29.41	11.83	638.624	214.13	85.6859	C3	3	8	1	2	0	0	1	1	37	60	4	5.5	2	0	0	185.5	91	26.4456	60	58	55	57.6667	0	0	0	0	70	65	65	66.6667	0	0	0
1	S01_1	0	36	LS	1	Left	0	718.22	240.82	221.01	32.4	12.79	626.36	210.019	91.8603	C3	3	8	1	2	0	0	1	1	37	60	4	5.5	2	0	0	185.5	91	26.4456	60	58	55	57.6667	0	0	0	0	70	65	65	66.6667	0	0	0
1	S01_1	0	36	MT	2	Right	1	926.69	310.71	211.53	60.8	22.33	719.76	241.328	206.93	C3	3	8	1	2	0	0	1	1	37	60	4	5.5	2	0	0	185.5	91	26.4456	60	58	55	57.6667	0	0	0	0	70	65	65	66.6667	0	0	0
1	S01_1	0	36	MT	2	Left	0	1196.02	401.02	189.66	73.76	28	861.134	288.734	334.886	C3	3	8	1	2	0	0	1	1	37	60	4	5.5	2	0	0	185.5	91	26.4456	60	58	55	57.6667	0	0	0	0	70	65	65	66.6667	0	0	0
1	S01_1	0	36	SS	3	Right	1	1025.6	343.88	230.47	48.01	17.24	848.787	284.595	176.813	C3	3	8	1	2	0	0	1	1	37	60	4	5.5	2	0	0	185.5	91	26.4456	60	58	55	57.6667	0	0	0	0	70	65	65	66.6667	0	0	0
1	S01_1	0	36	SS	3	Left	0	929.73	311.73	204.66	38.26	15.75	783.298	262.633	146.432	C3	3	8	1	2	0	0	1	1	37	60	4	5.5	2	0	0	185.5	91	26.4456	60	58	55	57.6667	0	0	0	0	70	65	65	66.6667	0	0	0
1	S01_1	0	36	SC	4	Right	1	992.12	332.65	258.27	48.15	15.71	836.258	280.391	155.862	C3	3	8	1	2	0	0	1	1	37	60	4	5.5	2	0	0	185.5	91	26.4456	60	58	55	57.6667	0	0	0	0	70	65	65	66.6667	0	0	0
1	S01_1	0	36	SC	4	Left	0	908.43	304.59	222.43	38.8	14.85	773.528	259.358	134.902	C3	3	8	1	2	0	0	1	1	37	60	4	5.5	2	0	0	185.5	91	26.4456	60	58	55	57.6667	0	0	0	0	70	65	65	66.6667	0	0	0
1	S01_1	0	36	SM	5	Right	1	1463.83	490.82	238.31	30.23	11.26	1299	435.554	164.827	C3	3	8	1	2	0	0	1	1	37	60	4	5.5	2	0	0	185.5	91	26.4456	60	58	55	57.6667	0	0	0	0	70	65	65	66.6667	0	0	0
1	S01_1	0	36	SM	5	Left	0	1532.31	513.78	271.97	32.25	10.6	1369.89	459.319	162.425	C3	3	8	1	2	0	0	1	1	37	60	4	5.5	2	0	0	185.5	91	26.4456	60	58	55	57.6667	0	0	0	0	70	65	65	66.6667	0	0	0
1	S01_1	0	36	LC	6	Right	1	237.38	79.59	182.08	33.46	15.52	200.539	67.2376	36.8414	C3	3	8	1	2	0	0	1	1	37	60	4	5.5	2	0	0	185.5	91	26.4456	60	58	55	57.6667	0	0	0	0	70	65	65	66.6667	0	0	0
1	S01_1	0	36	LC	6	Left	0	226.73	76.02	196.29	40.09	16.96	188.277	63.127	38.4534	C3	3	8	1	2	0	0	1	1	37	60	4	5.5	2	0	0	185.5	91	26.4456	60	58	55	57.6667	0	0	0	0	70	65	65	66.6667	0	0	0
1	S01_1	0	37	LS	1	Right	1	613.23	205.61	218.25	29.25	11.82	540.746	181.307	72.4838	C3	3	8	1	2	0	0	1	1	37	60	4	5.5	2	0	0	185.5	91	26.4456	60	58	55	57.6667	0	0	0	0	70	65	65	66.6667	0	0	0
1	S01_1	0	37	LS	1	Left	0	649.75	217.86	217.55	35.97	14.19	557.55	186.946	92.1995	C3	3	8	1	2	0	0	1	1	37	60	4	5.5	2	0	0	185.5	91	26.4456	60	58	55	57.6667	0	0	0	0	70	65	65	66.6667	0	0	0
1	S01_1	0	37	MT	2	Right	1	978.42	328.06	212.21	66.21	23.78	745.752	250.047	232.668	C3	3	8	1	2	0	0	1	1	37	60	4	5.5	2	0	0	185.5	91	26.4456	60	58	55	57.6667	0	0	0	0	70	65	65	66.6667	0	0	0
1	S01_1	0	37	MT	2	Left	0	1156.46	387.76	180.79	77.11	29.9	810.678	271.82	345.782	C3	3	8	1	2	0	0	1	1	37	60	4	5.5	2	0	0	185.5	91	26.4456	60	58	55	57.6667	0	0	0	0	70	65	65	66.6667	0	0	0
1	S01_1	0	37	SS	3	Right	1	1004.29	336.73	227.61	49.69	17.92	824.321	276.388	179.969	C3	3	8	1	2	0	0	1	1	37	60	4	5.5	2	0	0	185.5	91	26.4456	60	58	55	57.6667	0	0	0	0	70	65	65	66.6667	0	0	0
1	S01_1	0	37	SS	3	Left	0	922.12	309.18	208.62	37.24	15.15	782.419	262.339	139.701	C3	3	8	1	2	0	0	1	1	37	60	4	5.5	2	0	0	185.5	91	26.4456	60	58	55	57.6667	0	0	0	0	70	65	65	66.6667	0	0	0
1	S01_1	0	37	SC	4	Right	1	1004.29	336.73	258.78	44.44	14.66	857.061	287.365	147.229	C3	3	8	1	2	0	0	1	1	37	60	4	5.5	2	0	0	185.5	91	26.4456	60	58	55	57.6667	0	0	0	0	70	65	65	66.6667	0	0	0
1	S01_1	0	37	SC	4	Left	0	931.25	312.24	224.14	42.31	15.88	783.367	262.656	147.882	C3	3	8	1	2	0	0	1	1	37	60	4	5.5	2	0	0	185.5	91	26.4456	60	58	55	57.6667	0	0	0	0	70	65	65	66.6667	0	0	0
1	S01_1	0	37	SM	5	Right	1	1445.57	484.69	244.55	30.26	11.01	1286.41	431.326	159.157	C3	3	8	1	2	0	0	1	1	37	60	4	5.5	2	0	0	185.5	91	26.4456	60	58	55	57.6667	0	0	0	0	70	65	65	66.6667	0	0	0
1	S01_1	0	37	SM	5	Left	0	1463.83	490.82	278.76	33.15	10.63	1308.22	438.646	155.605	C3	3	8	1	2	0	0	1	1	37	60	4	5.5	2	0	0	185.5	91	26.4456	60	58	55	57.6667	0	0	0	0	70	65	65	66.6667	0	0	0
1	S01_1	0	37	LC	6	Right	1	246.51	82.65	172.3	34.41	16.65	205.466	68.8888	41.0439	C3	3	8	1	2	0	0	1	1	37	60	4	5.5	2	0	0	185.5	91	26.4456	60	58	55	57.6667	0	0	0	0	70	65	65	66.6667	0	0	0
1	S01_1	0	37	LC	6	Left	0	193.25	64.8	191.84	38.46	16.7	160.977	53.9784	32.2727	C3	3	8	1	2	0	0	1	1	37	60	4	5.5	2	0	0	185.5	91	26.4456	60	58	55	57.6667	0	0	0	0	70	65	65	66.6667	0	0	0
1	S01_1	0	38	LS	1	Right	1	532.58	178.57	221.74	33.31	13.06	463.025	155.249	69.5549	C3	3	8	1	2	0	0	1	1	37	60	4	5.5	2	0	0	185.5	91	26.4456	60	58	55	57.6667	0	0	0	0	70	65	65	66.6667	0	0	0
1	S01_1	0	38	LS	1	Left	0	570.62	191.33	219.78	43.79	16.61	475.84	159.55	94.78	C3	3	8	1	2	0	0	1	1	37	60	4	5.5	2	0	0	185.5	91	26.4456	60	58	55	57.6667	0	0	0	0	70	65	65	66.6667	0	0	0
1	S01_1	0	38	MT	2	Right	1	893.21	299.49	208.99	67.98	24.54	674.016	225.995	219.194	C3	3	8	1	2	0	0	1	1	37	60	4	5.5	2	0	0	185.5	91	26.4456	60	58	55	57.6667	0	0	0	0	70	65	65	66.6667	0	0	0
1	S01_1	0	38	MT	2	Left	0	1129.07	378.57	183.71	79.86	30.3	786.962	263.863	342.108	C3	3	8	1	2	0	0	1	1	37	60	4	5.5	2	0	0	185.5	91	26.4456	60	58	55	57.6667	0	0	0	0	70	65	65	66.6667	0	0	0
1	S01_1	0	38	SS	3	Right	1	1043.86	350	230.31	47.58	17.12	865.151	290.08	178.709	C3	3	8	1	2	0	0	1	1	37	60	4	5.5	2	0	0	185.5	91	26.4456	60	58	55	57.6667	0	0	0	0	70	65	65	66.6667	0	0	0
1	S01_1	0	38	SS	3	Left	0	972.34	326.02	210.33	45.81	17.89	798.388	267.695	173.952	C3	3	8	1	2	0	0	1	1	37	60	4	5.5	2	0	0	185.5	91	26.4456	60	58	55	57.6667	0	0	0	0	70	65	65	66.6667	0	0	0
1	S01_1	0	38	SC	4	Right	1	1021.03	342.35	261.14	44.38	14.53	872.674	292.607	148.356	C3	3	8	1	2	0	0	1	1	37	60	4	5.5	2	0	0	185.5	91	26.4456	60	58	55	57.6667	0	0	0	0	70	65	65	66.6667	0	0	0
1	S01_1	0	38	SC	4	Left	0	925.17	310.2	228.84	42.72	15.73	779.641	261.406	145.529	C3	3	8	1	2	0	0	1	1	37	60	4	5.5	2	0	0	185.5	91	26.4456	60	58	55	57.6667	0	0	0	0	70	65	65	66.6667	0	0	0
1	S01_1	0	38	SM	5	Right	1	1390.79	466.33	248.22	29.31	10.56	1243.92	417.086	146.867	C3	3	8	1	2	0	0	1	1	37	60	4	5.5	2	0	0	185.5	91	26.4456	60	58	55	57.6667	0	0	0	0	70	65	65	66.6667	0	0	0
1	S01_1	0	38	SM	5	Left	0	1406.01	471.43	286.44	30.57	9.64	1270.47	425.984	135.539	C3	3	8	1	2	0	0	1	1	37	60	4	5.5	2	0	0	185.5	91	26.4456	60	58	55	57.6667	0	0	0	0	70	65	65	66.6667	0	0	0
1	S01_1	0	38	LC	6	Right	1	249.55	83.67	176.66	33.14	15.8	210.121	70.4501	39.4289	C3	3	8	1	2	0	0	1	1	37	60	4	5.5	2	0	0	185.5	91	26.4456	60	58	55	57.6667	0	0	0	0	70	65	65	66.6667	0	0	0
1	S01_1	0	38	LC	6	Left	0	187.16	62.76	196.99	31.08	13.63	161.65	54.2058	25.5099	C3	3	8	1	2	0	0	1	1	37	60	4	5.5	2	0	0	185.5	91	26.4456	60	58	55	57.6667	0	0	0	0	70	65	65	66.6667	0	0	0
1	S01_1	0	39	LS	1	Right	1	459.54	154.08	221.29	34.25	13.4	397.962	133.433	61.5784	C3	3	8	1	2	0	0	1	1	37	60	4	5.5	2	0	0	185.5	91	26.4456	60	58	55	57.6667	0	0	0	0	70	65	65	66.6667	0	0	0
1	S01_1	0	39	LS	1	Left	0	511.28	171.43	221.72	42.92	16.22	428.35	143.624	82.9296	C3	3	8	1	2	0	0	1	1	37	60	4	5.5	2	0	0	185.5	91	26.4456	60	58	55	57.6667	0	0	0	0	70	65	65	66.6667	0	0	0
1	S01_1	0	39	MT	2	Right	1	742.57	248.98	219.47	73.22	25.02	556.779	186.685	185.791	C3	3	8	1	2	0	0	1	1	37	60	4	5.5	2	0	0	185.5	91	26.4456	60	58	55	57.6667	0	0	0	0	70	65	65	66.6667	0	0	0
1	S01_1	0	39	MT	2	Left	0	961.69	322.45	192.71	80.46	29.46	678.376	227.456	283.314	C3	3	8	1	2	0	0	1	1	37	60	4	5.5	2	0	0	185.5	91	26.4456	60	58	55	57.6667	0	0	0	0	70	65	65	66.6667	0	0	0
1	S01_1	0	39	SS	3	Right	1	1065.16	357.14	234.91	52.21	18.18	871.514	292.212	193.646	C3	3	8	1	2	0	0	1	1	37	60	4	5.5	2	0	0	185.5	91	26.4456	60	58	55	57.6667	0	0	0	0	70	65	65	66.6667	0	0	0
1	S01_1	0	39	SS	3	Left	0	969.29	325	208.94	54.21	20.6	769.616	258.05	199.674	C3	3	8	1	2	0	0	1	1	37	60	4	5.5	2	0	0	185.5	91	26.4456	60	58	55	57.6667	0	0	0	0	70	65	65	66.6667	0	0	0
1	S01_1	0	39	SC	4	Right	1	1115.37	373.98	260.56	44.36	14.55	953.084	319.566	162.286	C3	3	8	1	2	0	0	1	1	37	60	4	5.5	2	0	0	185.5	91	26.4456	60	58	55	57.6667	0	0	0	0	70	65	65	66.6667	0	0	0
1	S01_1	0	39	SC	4	Left	0	893.21	299.49	231.61	41.1	15.07	758.603	254.357	134.607	C3	3	8	1	2	0	0	1	1	37	60	4	5.5	2	0	0	185.5	91	26.4456	60	58	55	57.6667	0	0	0	0	70	65	65	66.6667	0	0	0
1	S01_1	0	39	SM	5	Right	1	1342.1	450	254.35	30.66	10.76	1197.69	401.58	144.41	C3	3	8	1	2	0	0	1	1	37	60	4	5.5	2	0	0	185.5	91	26.4456	60	58	55	57.6667	0	0	0	0	70	65	65	66.6667	0	0	0
1	S01_1	0	39	SM	5	Left	0	1366.45	458.16	291.08	31.05	9.64	1234.72	413.993	131.726	C3	3	8	1	2	0	0	1	1	37	60	4	5.5	2	0	0	185.5	91	26.4456	60	58	55	57.6667	0	0	0	0	70	65	65	66.6667	0	0	0
1	S01_1	0	39	LC	6	Right	1	228.25	76.53	190.53	49.11	20.49	181.482	60.849	46.7684	C3	3	8	1	2	0	0	1	1	37	60	4	5.5	2	0	0	185.5	91	26.4456	60	58	55	57.6667	0	0	0	0	70	65	65	66.6667	0	0	0
1	S01_1	0	39	LC	6	Left	0	194.77	65.31	219.02	43.13	16.45	162.73	54.5665	32.0397	C3	3	8	1	2	0	0	1	1	37	60	4	5.5	2	0	0	185.5	91	26.4456	60	58	55	57.6667	0	0	0	0	70	65	65	66.6667	0	0	0
1	S01_1	0	40	LS	1	Right	1	398.67	133.67	219.26	34.27	13.52	344.77	115.598	53.9002	C3	3	8	1	2	0	0	1	1	37	60	4	5.5	2	0	0	185.5	91	26.4456	60	58	55	57.6667	0	0	0	0	70	65	65	66.6667	0	0	0
1	S01_1	0	40	LS	1	Left	0	433.67	145.41	224.52	38.1	14.51	370.744	124.311	62.9255	C3	3	8	1	2	0	0	1	1	37	60	4	5.5	2	0	0	185.5	91	26.4456	60	58	55	57.6667	0	0	0	0	70	65	65	66.6667	0	0	0
1	S01_1	0	40	MT	2	Right	1	#NULL!	#NULL!	#NULL!	#NULL!	#NULL!	#NULL!	#NULL!	#NULL!	C3	3	8	1	2	0	0	1	1	37	60	4	5.5	2	0	0	185.5	91	26.4456	60	58	55	57.6667	0	0	0	0	70	65	65	66.6667	0	0	0
1	S01_1	0	40	MT	2	Left	0	3.04	1.02	279	35	11.15	2.70104	0.90627	0.33896	C3	3	8	1	2	0	0	1	1	37	60	4	5.5	2	0	0	185.5	91	26.4456	60	58	55	57.6667	0	0	0	0	70	65	65	66.6667	0	0	0
1	S01_1	0	40	SS	3	Right	1	1036.25	347.45	238.81	63.04	20.89	819.777	274.868	216.473	C3	3	8	1	2	0	0	1	1	37	60	4	5.5	2	0	0	185.5	91	26.4456	60	58	55	57.6667	0	0	0	0	70	65	65	66.6667	0	0	0
1	S01_1	0	40	SS	3	Left	0	941.9	315.82	206.33	55.83	21.3	741.275	248.55	200.625	C3	3	8	1	2	0	0	1	1	37	60	4	5.5	2	0	0	185.5	91	26.4456	60	58	55	57.6667	0	0	0	0	70	65	65	66.6667	0	0	0
1	S01_1	0	40	SC	4	Right	1	1165.59	390.82	258.55	49.41	16.04	978.629	328.132	186.961	C3	3	8	1	2	0	0	1	1	37	60	4	5.5	2	0	0	185.5	91	26.4456	60	58	55	57.6667	0	0	0	0	70	65	65	66.6667	0	0	0
1	S01_1	0	40	SC	4	Left	0	832.35	279.08	226.04	42.36	15.78	701.005	235.041	131.345	C3	3	8	1	2	0	0	1	1	37	60	4	5.5	2	0	0	185.5	91	26.4456	60	58	55	57.6667	0	0	0	0	70	65	65	66.6667	0	0	0
1	S01_1	0	40	SM	5	Right	1	1308.62	438.78	257.81	29.67	10.32	1173.57	393.498	135.05	C3	3	8	1	2	0	0	1	1	37	60	4	5.5	2	0	0	185.5	91	26.4456	60	58	55	57.6667	0	0	0	0	70	65	65	66.6667	0	0	0
1	S01_1	0	40	SM	5	Left	0	1285.8	431.12	296.96	29.23	8.96	1170.59	392.492	115.208	C3	3	8	1	2	0	0	1	1	37	60	4	5.5	2	0	0	185.5	91	26.4456	60	58	55	57.6667	0	0	0	0	70	65	65	66.6667	0	0	0
1	S01_1	0	40	LC	6	Right	1	255.64	85.71	185.37	47.88	20.53	203.157	68.1137	52.4829	C3	3	8	1	2	0	0	1	1	37	60	4	5.5	2	0	0	185.5	91	26.4456	60	58	55	57.6667	0	0	0	0	70	65	65	66.6667	0	0	0
1	S01_1	0	40	LC	6	Left	0	171.95	57.65	202.73	37.96	15.77	144.833	48.5586	27.1165	C3	3	8	1	2	0	0	1	1	37	60	4	5.5	2	0	0	185.5	91	26.4456	60	58	55	57.6667	0	0	0	0	70	65	65	66.6667	0	0	0
1	S01_1	0	41	LS	1	Right	1	351.5	117.86	212.3	35.87	14.46	300.673	100.817	50.8269	C3	3	8	1	2	0	0	1	1	37	60	4	5.5	2	0	0	185.5	91	26.4456	60	58	55	57.6667	0	0	0	0	70	65	65	66.6667	0	0	0
1	S01_1	0	41	LS	1	Left	0	388.02	130.1	221.91	41.44	15.74	326.946	109.622	61.0743	C3	3	8	1	2	0	0	1	1	37	60	4	5.5	2	0	0	185.5	91	26.4456	60	58	55	57.6667	0	0	0	0	70	65	65	66.6667	0	0	0
1	S01_1	0	41	MT	2	Right	1	#NULL!	#NULL!	#NULL!	#NULL!	#NULL!	#NULL!	#NULL!	#NULL!	C3	3	8	1	2	0	0	1	1	37	60	4	5.5	2	0	0	185.5	91	26.4456	60	58	55	57.6667	0	0	0	0	70	65	65	66.6667	0	0	0
1	S01_1	0	41	MT	2	Left	0	#NULL!	#NULL!	#NULL!	#NULL!	#NULL!	#NULL!	#NULL!	#NULL!	C3	3	8	1	2	0	0	1	1	37	60	4	5.5	2	0	0	185.5	91	26.4456	60	58	55	57.6667	0	0	0	0	70	65	65	66.6667	0	0	0
1	S01_1	0	41	SS	3	Right	1	1027.12	344.39	224.2	72.76	24.5	775.476	260.014	251.644	C3	3	8	1	2	0	0	1	1	37	60	4	5.5	2	0	0	185.5	91	26.4456	60	58	55	57.6667	0	0	0	0	70	65	65	66.6667	0	0	0
1	S01_1	0	41	SS	3	Left	0	871.91	292.35	200.4	55.86	21.8	681.834	228.618	190.076	C3	3	8	1	2	0	0	1	1	37	60	4	5.5	2	0	0	185.5	91	26.4456	60	58	55	57.6667	0	0	0	0	70	65	65	66.6667	0	0	0
1	S01_1	0	41	SC	4	Right	1	1074.29	360.2	251.87	48.6	16.17	900.577	301.956	173.713	C3	3	8	1	2	0	0	1	1	37	60	4	5.5	2	0	0	185.5	91	26.4456	60	58	55	57.6667	0	0	0	0	70	65	65	66.6667	0	0	0
1	S01_1	0	41	SC	4	Left	0	779.09	261.22	224.66	41.88	15.71	656.695	220.182	122.395	C3	3	8	1	2	0	0	1	1	37	60	4	5.5	2	0	0	185.5	91	26.4456	60	58	55	57.6667	0	0	0	0	70	65	65	66.6667	0	0	0
1	S01_1	0	41	SM	5	Right	1	1237.11	414.8	260.43	27.9	9.68	1117.36	374.647	119.752	C3	3	8	1	2	0	0	1	1	37	60	4	5.5	2	0	0	185.5	91	26.4456	60	58	55	57.6667	0	0	0	0	70	65	65	66.6667	0	0	0
1	S01_1	0	41	SM	5	Left	0	1192.98	400	295.33	26.05	8.11	1096.23	367.56	96.7507	C3	3	8	1	2	0	0	1	1	37	60	4	5.5	2	0	0	185.5	91	26.4456	60	58	55	57.6667	0	0	0	0	70	65	65	66.6667	0	0	0
1	S01_1	0	41	LC	6	Right	1	174.99	58.67	209.01	39.88	16.02	146.957	49.2711	28.0334	C3	3	8	1	2	0	0	1	1	37	60	4	5.5	2	0	0	185.5	91	26.4456	60	58	55	57.6667	0	0	0	0	70	65	65	66.6667	0	0	0
1	S01_1	0	41	LC	6	Left	0	187.16	62.76	209.21	33.53	13.81	161.313	54.0928	25.8468	C3	3	8	1	2	0	0	1	1	37	60	4	5.5	2	0	0	185.5	91	26.4456	60	58	55	57.6667	0	0	0	0	70	65	65	66.6667	0	0	0
1	S01_1	0	42	LS	1	Right	1	286.07	95.92	206.85	44.35	17.65	235.579	78.9901	50.4914	C3	3	8	1	2	0	0	1	1	37	60	4	5.5	2	0	0	185.5	91	26.4456	60	58	55	57.6667	0	0	0	0	70	65	65	66.6667	0	0	0
1	S01_1	0	42	LS	1	Left	0	293.68	98.47	208.21	43.25	17.2	243.167	81.5332	50.513	C3	3	8	1	2	0	0	1	1	37	60	4	5.5	2	0	0	185.5	91	26.4456	60	58	55	57.6667	0	0	0	0	70	65	65	66.6667	0	0	0
1	S01_1	0	42	MT	2	Right	1	#NULL!	#NULL!	#NULL!	#NULL!	#NULL!	#NULL!	#NULL!	#NULL!	C3	3	8	1	2	0	0	1	1	37	60	4	5.5	2	0	0	185.5	91	26.4456	60	58	55	57.6667	0	0	0	0	70	65	65	66.6667	0	0	0
1	S01_1	0	42	MT	2	Left	0	#NULL!	#NULL!	#NULL!	#NULL!	#NULL!	#NULL!	#NULL!	#NULL!	C3	3	8	1	2	0	0	1	1	37	60	4	5.5	2	0	0	185.5	91	26.4456	60	58	55	57.6667	0	0	0	0	70	65	65	66.6667	0	0	0
1	S01_1	0	42	SS	3	Right	1	847.56	284.18	217.04	75.2	25.73	629.483	211.06	218.077	C3	3	8	1	2	0	0	1	1	37	60	4	5.5	2	0	0	185.5	91	26.4456	60	58	55	57.6667	0	0	0	0	70	65	65	66.6667	0	0	0
1	S01_1	0	42	SS	3	Left	0	736.48	246.94	197.64	59.35	23.09	566.427	189.922	170.053	C3	3	8	1	2	0	0	1	1	37	60	4	5.5	2	0	0	185.5	91	26.4456	60	58	55	57.6667	0	0	0	0	70	65	65	66.6667	0	0	0
1	S01_1	0	42	SC	4	Right	1	827.78	277.55	248.17	44.14	15.1	702.785	235.64	124.995	C3	3	8	1	2	0	0	1	1	37	60	4	5.5	2	0	0	185.5	91	26.4456	60	58	55	57.6667	0	0	0	0	70	65	65	66.6667	0	0	0
1	S01_1	0	42	SC	4	Left	0	520.41	174.49	222.06	29.75	11.81	458.95	153.883	61.4604	C3	3	8	1	2	0	0	1	1	37	60	4	5.5	2	0	0	185.5	91	26.4456	60	58	55	57.6667	0	0	0	0	70	65	65	66.6667	0	0	0
1	S01_1	0	42	SM	5	Right	1	1083.42	363.27	263.29	28.18	9.67	978.653	328.142	104.767	C3	3	8	1	2	0	0	1	1	37	60	4	5.5	2	0	0	185.5	91	26.4456	60	58	55	57.6667	0	0	0	0	70	65	65	66.6667	0	0	0
1	S01_1	0	42	SM	5	Left	0	1091.03	365.82	292.67	20.76	6.62	1018.8	341.603	72.2262	C3	3	8	1	2	0	0	1	1	37	60	4	5.5	2	0	0	185.5	91	26.4456	60	58	55	57.6667	0	0	0	0	70	65	65	66.6667	0	0	0
1	S01_1	0	42	LC	6	Right	1	136.95	45.92	194.84	41.01	17.39	113.134	37.9345	23.8156	C3	3	8	1	2	0	0	1	1	37	60	4	5.5	2	0	0	185.5	91	26.4456	60	58	55	57.6667	0	0	0	0	70	65	65	66.6667	0	0	0
1	S01_1	0	42	LC	6	Left	0	104.99	35.2	226.3	37.74	14.29	89.9869	30.1699	15.0031	C3	3	8	1	2	0	0	1	1	37	60	4	5.5	2	0	0	185.5	91	26.4456	60	58	55	57.6667	0	0	0	0	70	65	65	66.6667	0	0	0
1	S01_2	1	12	LS	1	Right	1	1510.37	509.18	192.37	19.06	9.01	1374.29	463.303	136.084	T1	8	3	1	2	0	1	1	1	37	60	4	5.5	2	0	0	185.5	91	26.4456	50	50	50	50	0	0	0	0	60	60	60	60	1	1	1
1	S01_2	1	12	LS	1	Left	0	1695.01	571.43	207.59	27.8	11.81	1494.83	503.944	200.181	T1	8	3	1	2	0	1	1	1	37	60	4	5.5	2	0	0	185.5	91	26.4456	50	50	50	50	0	0	0	0	60	60	60	60	1	1	1
1	S01_2	1	12	MT	2	Right	1	1463.46	493.37	178.75	65.02	26.67	1073.16	361.788	390.305	T1	8	3	1	2	0	1	1	1	37	60	4	5.5	2	0	0	185.5	91	26.4456	50	50	50	50	0	0	0	0	60	60	60	60	1	1	1
1	S01_2	1	12	MT	2	Left	0	1374.17	463.27	170.85	87	33.74	910.525	306.963	463.645	T1	8	3	1	2	0	1	1	1	37	60	4	5.5	2	0	0	185.5	91	26.4456	50	50	50	50	0	0	0	0	60	60	60	60	1	1	1
1	S01_2	1	12	SS	3	Right	1	366.24	123.47	189.05	35.1	15.66	308.887	104.135	57.3532	T1	8	3	1	2	0	1	1	1	37	60	4	5.5	2	0	0	185.5	91	26.4456	50	50	50	50	0	0	0	0	60	60	60	60	1	1	1
1	S01_2	1	12	SS	3	Left	0	363.22	122.45	187.75	37.37	16.6	302.925	102.123	60.2945	T1	8	3	1	2	0	1	1	1	37	60	4	5.5	2	0	0	185.5	91	26.4456	50	50	50	50	0	0	0	0	60	60	60	60	1	1	1
1	S01_2	1	12	SC	4	Right	1	681.03	229.59	202.78	25.77	11.28	604.21	203.692	76.8202	T1	8	3	1	2	0	1	1	1	37	60	4	5.5	2	0	0	185.5	91	26.4456	50	50	50	50	0	0	0	0	60	60	60	60	1	1	1
1	S01_2	1	12	SC	4	Left	0	600.82	202.55	188.1	29.74	13.65	518.808	174.902	82.0119	T1	8	3	1	2	0	1	1	1	37	60	4	5.5	2	0	0	185.5	91	26.4456	50	50	50	50	0	0	0	0	60	60	60	60	1	1	1
1	S01_2	1	12	SM	5	Right	1	1705.6	575	249.5	22.19	8.17	1566.25	528.023	139.348	T1	8	3	1	2	0	1	1	1	37	60	4	5.5	2	0	0	185.5	91	26.4456	50	50	50	50	0	0	0	0	60	60	60	60	1	1	1
1	S01_2	1	12	SM	5	Left	0	1576.96	531.63	219.16	21.66	8.99	1435.19	483.836	141.769	T1	8	3	1	2	0	1	1	1	37	60	4	5.5	2	0	0	185.5	91	26.4456	50	50	50	50	0	0	0	0	60	60	60	60	1	1	1
1	S01_2	1	12	LC	6	Right	1	328.41	110.71	148.94	23.7	13.73	283.319	95.5095	45.0907	T1	8	3	1	2	0	1	1	1	37	60	4	5.5	2	0	0	185.5	91	26.4456	50	50	50	50	0	0	0	0	60	60	60	60	1	1	1
1	S01_2	1	12	LC	6	Left	0	275.44	92.86	161.42	21.5	11.75	243.076	81.949	32.3642	T1	8	3	1	2	0	1	1	1	37	60	4	5.5	2	0	0	185.5	91	26.4456	50	50	50	50	0	0	0	0	60	60	60	60	1	1	1
1	S01_2	1	13	LS	1	Right	1	1484.65	500.51	192.17	20	9.43	1344.65	453.312	140.002	T1	8	3	1	2	0	1	1	1	37	60	4	5.5	2	0	0	185.5	91	26.4456	50	50	50	50	0	0	0	0	60	60	60	60	1	1	1
1	S01_2	1	13	LS	1	Left	0	1640.53	553.06	208.76	27.45	11.62	1449.9	488.794	190.63	T1	8	3	1	2	0	1	1	1	37	60	4	5.5	2	0	0	185.5	91	26.4456	50	50	50	50	0	0	0	0	60	60	60	60	1	1	1
1	S01_2	1	13	MT	2	Right	1	1418.06	478.06	179.15	69.04	27.82	1023.56	345.064	394.504	T1	8	3	1	2	0	1	1	1	37	60	4	5.5	2	0	0	185.5	91	26.4456	50	50	50	50	0	0	0	0	60	60	60	60	1	1	1
1	S01_2	1	13	MT	2	Left	0	1452.86	489.8	175.83	80.48	31.4	996.662	336.003	456.198	T1	8	3	1	2	0	1	1	1	37	60	4	5.5	2	0	0	185.5	91	26.4456	50	50	50	50	0	0	0	0	60	60	60	60	1	1	1
1	S01_2	1	13	SS	3	Right	1	398.02	134.18	186.96	32.96	14.99	338.357	114.066	59.6632	T1	8	3	1	2	0	1	1	1	37	60	4	5.5	2	0	0	185.5	91	26.4456	50	50	50	50	0	0	0	0	60	60	60	60	1	1	1
1	S01_2	1	13	SS	3	Left	0	372.3	125.51	189.62	36	15.95	312.918	105.491	59.3819	T1	8	3	1	2	0	1	1	1	37	60	4	5.5	2	0	0	185.5	91	26.4456	50	50	50	50	0	0	0	0	60	60	60	60	1	1	1
1	S01_2	1	13	SC	4	Right	1	708.27	238.78	197.56	26.35	11.77	624.907	210.676	83.3634	T1	8	3	1	2	0	1	1	1	37	60	4	5.5	2	0	0	185.5	91	26.4456	50	50	50	50	0	0	0	0	60	60	60	60	1	1	1
1	S01_2	1	13	SC	4	Left	0	626.55	211.22	187.23	35.2	15.83	527.367	177.784	99.1829	T1	8	3	1	2	0	1	1	1	37	60	4	5.5	2	0	0	185.5	91	26.4456	50	50	50	50	0	0	0	0	60	60	60	60	1	1	1
1	S01_2	1	13	SM	5	Right	1	1882.67	634.69	248.27	22.32	8.25	1727.35	582.328	155.32	T1	8	3	1	2	0	1	1	1	37	60	4	5.5	2	0	0	185.5	91	26.4456	50	50	50	50	0	0	0	0	60	60	60	60	1	1	1
1	S01_2	1	13	SM	5	Left	0	1614.8	544.39	220.75	19.27	8.03	1485.13	500.675	129.668	T1	8	3	1	2	0	1	1	1	37	60	4	5.5	2	0	0	185.5	91	26.4456	50	50	50	50	0	0	0	0	60	60	60	60	1	1	1
1	S01_2	1	13	LC	6	Right	1	332.95	112.24	150.65	24.05	13.77	287.103	96.7846	45.8472	T1	8	3	1	2	0	1	1	1	37	60	4	5.5	2	0	0	185.5	91	26.4456	50	50	50	50	0	0	0	0	60	60	60	60	1	1	1
1	S01_2	1	13	LC	6	Left	0	311.76	105.1	165.94	29.16	14.94	265.183	89.3981	46.5769	T1	8	3	1	2	0	1	1	1	37	60	4	5.5	2	0	0	185.5	91	26.4456	50	50	50	50	0	0	0	0	60	60	60	60	1	1	1
1	S01_2	1	14	LS	1	Right	1	1452.86	489.8	190.02	20.94	9.93	1308.59	441.163	144.269	T1	8	3	1	2	0	1	1	1	37	60	4	5.5	2	0	0	185.5	91	26.4456	50	50	50	50	0	0	0	0	60	60	60	60	1	1	1
1	S01_2	1	14	LS	1	Left	0	1561.83	526.53	209.53	26.32	11.16	1387.53	467.769	174.3	T1	8	3	1	2	0	1	1	1	37	60	4	5.5	2	0	0	185.5	91	26.4456	50	50	50	50	0	0	0	0	60	60	60	60	1	1	1
1	S01_2	1	14	MT	2	Right	1	1466.48	494.39	178.62	65.37	26.79	1073.61	361.943	392.87	T1	8	3	1	2	0	1	1	1	37	60	4	5.5	2	0	0	185.5	91	26.4456	50	50	50	50	0	0	0	0	60	60	60	60	1	1	1
1	S01_2	1	14	MT	2	Left	0	1645.07	554.59	178.34	71.63	28.66	1173.59	395.645	471.477	T1	8	3	1	2	0	1	1	1	37	60	4	5.5	2	0	0	185.5	91	26.4456	50	50	50	50	0	0	0	0	60	60	60	60	1	1	1
1	S01_2	1	14	SS	3	Right	1	348.08	117.35	182.31	34.06	15.74	293.292	98.8791	54.7878	T1	8	3	1	2	0	1	1	1	37	60	4	5.5	2	0	0	185.5	91	26.4456	50	50	50	50	0	0	0	0	60	60	60	60	1	1	1
1	S01_2	1	14	SS	3	Left	0	391.97	132.14	188.54	35.15	15.71	330.392	111.381	61.5785	T1	8	3	1	2	0	1	1	1	37	60	4	5.5	2	0	0	185.5	91	26.4456	50	50	50	50	0	0	0	0	60	60	60	60	1	1	1
1	S01_2	1	14	SC	4	Right	1	726.43	244.9	197.32	25.32	11.37	643.835	217.055	82.5951	T1	8	3	1	2	0	1	1	1	37	60	4	5.5	2	0	0	185.5	91	26.4456	50	50	50	50	0	0	0	0	60	60	60	60	1	1	1
1	S01_2	1	14	SC	4	Left	0	625.03	210.71	188.61	30.34	13.86	538.401	181.506	86.6292	T1	8	3	1	2	0	1	1	1	37	60	4	5.5	2	0	0	185.5	91	26.4456	50	50	50	50	0	0	0	0	60	60	60	60	1	1	1
1	S01_2	1	14	SM	5	Right	1	1970.45	664.29	249.84	21.62	7.97	1813.41	611.346	157.045	T1	8	3	1	2	0	1	1	1	37	60	4	5.5	2	0	0	185.5	91	26.4456	50	50	50	50	0	0	0	0	60	60	60	60	1	1	1
1	S01_2	1	14	SM	5	Left	0	1642.04	553.57	223.81	18.04	7.46	1519.54	512.274	122.496	T1	8	3	1	2	0	1	1	1	37	60	4	5.5	2	0	0	185.5	91	26.4456	50	50	50	50	0	0	0	0	60	60	60	60	1	1	1
1	S01_2	1	14	LC	6	Right	1	334.46	112.76	161.59	22.21	12.08	294.057	99.1386	40.4028	T1	8	3	1	2	0	1	1	1	37	60	4	5.5	2	0	0	185.5	91	26.4456	50	50	50	50	0	0	0	0	60	60	60	60	1	1	1
1	S01_2	1	14	LC	6	Left	0	311.76	105.1	162.69	29.36	15.29	264.092	89.0302	47.6681	T1	8	3	1	2	0	1	1	1	37	60	4	5.5	2	0	0	185.5	91	26.4456	50	50	50	50	0	0	0	0	60	60	60	60	1	1	1
1	S01_2	1	15	LS	1	Right	1	1471.02	495.92	188.01	22.28	10.59	1315.24	443.402	155.781	T1	8	3	1	2	0	1	1	1	37	60	4	5.5	2	0	0	185.5	91	26.4456	50	50	50	50	0	0	0	0	60	60	60	60	1	1	1
1	S01_2	1	15	LS	1	Left	0	1428.65	481.63	208.23	23.09	9.98	1286.07	433.563	142.579	T1	8	3	1	2	0	1	1	1	37	60	4	5.5	2	0	0	185.5	91	26.4456	50	50	50	50	0	0	0	0	60	60	60	60	1	1	1
1	S01_2	1	15	MT	2	Right	1	1578.48	532.14	178.25	65.22	26.79	1155.61	389.58	422.875	T1	8	3	1	2	0	1	1	1	37	60	4	5.5	2	0	0	185.5	91	26.4456	50	50	50	50	0	0	0	0	60	60	60	60	1	1	1
1	S01_2	1	15	MT	2	Left	0	1751	590.31	178.82	68.78	27.78	1264.57	426.322	486.428	T1	8	3	1	2	0	1	1	1	37	60	4	5.5	2	0	0	185.5	91	26.4456	50	50	50	50	0	0	0	0	60	60	60	60	1	1	1
1	S01_2	1	15	SS	3	Right	1	335.97	113.27	179.91	38.66	17.69	276.537	93.2325	59.4331	T1	8	3	1	2	0	1	1	1	37	60	4	5.5	2	0	0	185.5	91	26.4456	50	50	50	50	0	0	0	0	60	60	60	60	1	1	1
1	S01_2	1	15	SS	3	Left	0	420.73	141.84	188.25	37.23	16.51	351.267	118.422	69.4625	T1	8	3	1	2	0	1	1	1	37	60	4	5.5	2	0	0	185.5	91	26.4456	50	50	50	50	0	0	0	0	60	60	60	60	1	1	1
1	S01_2	1	15	SC	4	Right	1	773.35	260.71	200.19	25.42	11.27	686.193	231.328	87.1565	T1	8	3	1	2	0	1	1	1	37	60	4	5.5	2	0	0	185.5	91	26.4456	50	50	50	50	0	0	0	0	60	60	60	60	1	1	1
1	S01_2	1	15	SC	4	Left	0	617.47	208.16	189.8	29.77	13.56	533.741	179.934	83.7289	T1	8	3	1	2	0	1	1	1	37	60	4	5.5	2	0	0	185.5	91	26.4456	50	50	50	50	0	0	0	0	60	60	60	60	1	1	1
1	S01_2	1	15	SM	5	Right	1	1988.61	670.41	249.73	20.8	7.69	1835.69	618.855	152.924	T1	8	3	1	2	0	1	1	1	37	60	4	5.5	2	0	0	185.5	91	26.4456	50	50	50	50	0	0	0	0	60	60	60	60	1	1	1
1	S01_2	1	15	SM	5	Left	0	1707.12	575.51	225.39	18.06	7.42	1580.45	532.807	126.668	T1	8	3	1	2	0	1	1	1	37	60	4	5.5	2	0	0	185.5	91	26.4456	50	50	50	50	0	0	0	0	60	60	60	60	1	1	1
1	S01_2	1	15	LC	6	Right	1	323.87	109.18	162.66	23.08	12.43	283.613	95.6089	40.257	T1	8	3	1	2	0	1	1	1	37	60	4	5.5	2	0	0	185.5	91	26.4456	50	50	50	50	0	0	0	0	60	60	60	60	1	1	1
1	S01_2	1	15	LC	6	Left	0	299.65	101.02	161.45	32.11	16.59	249.938	84.2608	49.7119	T1	8	3	1	2	0	1	1	1	37	60	4	5.5	2	0	0	185.5	91	26.4456	50	50	50	50	0	0	0	0	60	60	60	60	1	1	1
1	S01_2	1	16	LS	1	Right	1	1487.67	501.53	188.36	21.52	10.25	1335.18	450.123	152.486	T1	8	3	1	2	0	1	1	1	37	60	4	5.5	2	0	0	185.5	91	26.4456	50	50	50	50	0	0	0	0	60	60	60	60	1	1	1
1	S01_2	1	16	LS	1	Left	0	1301.52	438.78	205.13	22.25	9.79	1174.1	395.823	127.419	T1	8	3	1	2	0	1	1	1	37	60	4	5.5	2	0	0	185.5	91	26.4456	50	50	50	50	0	0	0	0	60	60	60	60	1	1	1
1	S01_2	1	16	MT	2	Right	1	1540.64	519.39	178.36	61.58	25.66	1145.31	386.115	395.328	T1	8	3	1	2	0	1	1	1	37	60	4	5.5	2	0	0	185.5	91	26.4456	50	50	50	50	0	0	0	0	60	60	60	60	1	1	1
1	S01_2	1	16	MT	2	Left	0	1722.25	580.61	180.4	63.61	26.07	1273.26	429.245	448.991	T1	8	3	1	2	0	1	1	1	37	60	4	5.5	2	0	0	185.5	91	26.4456	50	50	50	50	0	0	0	0	60	60	60	60	1	1	1
1	S01_2	1	16	SS	3	Right	1	401.05	135.2	182.82	31.41	14.66	342.256	115.38	58.7939	T1	8	3	1	2	0	1	1	1	37	60	4	5.5	2	0	0	185.5	91	26.4456	50	50	50	50	0	0	0	0	60	60	60	60	1	1	1
1	S01_2	1	16	SS	3	Left	0	414.67	139.8	186.12	35.65	16.08	347.991	117.32	66.6789	T1	8	3	1	2	0	1	1	1	37	60	4	5.5	2	0	0	185.5	91	26.4456	50	50	50	50	0	0	0	0	60	60	60	60	1	1	1
1	S01_2	1	16	SC	4	Right	1	776.37	261.73	202.06	23.54	10.44	695.317	234.405	81.053	T1	8	3	1	2	0	1	1	1	37	60	4	5.5	2	0	0	185.5	91	26.4456	50	50	50	50	0	0	0	0	60	60	60	60	1	1	1
1	S01_2	1	16	SC	4	Left	0	629.57	212.24	193.71	25.28	11.54	556.918	187.748	72.6524	T1	8	3	1	2	0	1	1	1	37	60	4	5.5	2	0	0	185.5	91	26.4456	50	50	50	50	0	0	0	0	60	60	60	60	1	1	1
1	S01_2	1	16	SM	5	Right	1	2040.06	687.76	249.75	20.49	7.58	1885.42	635.628	154.637	T1	8	3	1	2	0	1	1	1	37	60	4	5.5	2	0	0	185.5	91	26.4456	50	50	50	50	0	0	0	0	60	60	60	60	1	1	1
1	S01_2	1	16	SM	5	Left	0	1747.98	589.29	223.96	17.4	7.21	1621.95	546.802	126.029	T1	8	3	1	2	0	1	1	1	37	60	4	5.5	2	0	0	185.5	91	26.4456	50	50	50	50	0	0	0	0	60	60	60	60	1	1	1
1	S01_2	1	16	LC	6	Right	1	295.11	99.49	160.05	22.12	12.14	259.284	87.4119	35.8264	T1	8	3	1	2	0	1	1	1	37	60	4	5.5	2	0	0	185.5	91	26.4456	50	50	50	50	0	0	0	0	60	60	60	60	1	1	1
1	S01_2	1	16	LC	6	Left	0	308.73	104.08	161.12	36.95	18.65	251.152	84.6691	57.5781	T1	8	3	1	2	0	1	1	1	37	60	4	5.5	2	0	0	185.5	91	26.4456	50	50	50	50	0	0	0	0	60	60	60	60	1	1	1
1	S01_2	1	17	LS	1	Right	1	1428.65	481.63	188.42	20.51	9.82	1288.36	434.334	140.293	T1	8	3	1	2	0	1	1	1	37	60	4	5.5	2	0	0	185.5	91	26.4456	50	50	50	50	0	0	0	0	60	60	60	60	1	1	1
1	S01_2	1	17	LS	1	Left	0	1230.39	414.8	201.38	22.66	10.11	1106	372.864	124.392	T1	8	3	1	2	0	1	1	1	37	60	4	5.5	2	0	0	185.5	91	26.4456	50	50	50	50	0	0	0	0	60	60	60	60	1	1	1
1	S01_2	1	17	MT	2	Right	1	1569.4	529.08	177.3	65.28	26.91	1147.07	386.705	422.326	T1	8	3	1	2	0	1	1	1	37	60	4	5.5	2	0	0	185.5	91	26.4456	50	50	50	50	0	0	0	0	60	60	60	60	1	1	1
1	S01_2	1	17	MT	2	Left	0	1635.99	551.53	181.63	48.29	21	1292.43	435.709	343.558	T1	8	3	1	2	0	1	1	1	37	60	4	5.5	2	0	0	185.5	91	26.4456	50	50	50	50	0	0	0	0	60	60	60	60	1	1	1
1	S01_2	1	17	SS	3	Right	1	426.78	143.88	183.54	28.17	13.31	369.976	124.73	56.8044	T1	8	3	1	2	0	1	1	1	37	60	4	5.5	2	0	0	185.5	91	26.4456	50	50	50	50	0	0	0	0	60	60	60	60	1	1	1
1	S01_2	1	17	SS	3	Left	0	458.56	154.59	188.97	26.9	12.46	401.423	135.328	57.1366	T1	8	3	1	2	0	1	1	1	37	60	4	5.5	2	0	0	185.5	91	26.4456	50	50	50	50	0	0	0	0	60	60	60	60	1	1	1
1	S01_2	1	17	SC	4	Right	1	759.73	256.12	203.57	23.83	10.48	680.11	229.279	79.6197	T1	8	3	1	2	0	1	1	1	37	60	4	5.5	2	0	0	185.5	91	26.4456	50	50	50	50	0	0	0	0	60	60	60	60	1	1	1
1	S01_2	1	17	SC	4	Left	0	646.22	217.86	197.13	25.56	11.48	572.034	192.85	74.1861	T1	8	3	1	2	0	1	1	1	37	60	4	5.5	2	0	0	185.5	91	26.4456	50	50	50	50	0	0	0	0	60	60	60	60	1	1	1
1	S01_2	1	17	SM	5	Right	1	2088.49	704.08	249.33	20.13	7.47	1932.48	651.485	156.01	T1	8	3	1	2	0	1	1	1	37	60	4	5.5	2	0	0	185.5	91	26.4456	50	50	50	50	0	0	0	0	60	60	60	60	1	1	1
1	S01_2	1	17	SM	5	Left	0	1820.62	613.78	223.89	15.94	6.65	1699.55	572.964	121.071	T1	8	3	1	2	0	1	1	1	37	60	4	5.5	2	0	0	185.5	91	26.4456	50	50	50	50	0	0	0	0	60	60	60	60	1	1	1
1	S01_2	1	17	LC	6	Right	1	243.66	82.14	162.45	24.53	13.12	211.692	71.3632	31.9682	T1	8	3	1	2	0	1	1	1	37	60	4	5.5	2	0	0	185.5	91	26.4456	50	50	50	50	0	0	0	0	60	60	60	60	1	1	1
1	S01_2	1	17	LC	6	Left	0	260.3	87.76	157.66	33.15	17.37	215.086	72.5161	45.2141	T1	8	3	1	2	0	1	1	1	37	60	4	5.5	2	0	0	185.5	91	26.4456	50	50	50	50	0	0	0	0	60	60	60	60	1	1	1
1	S01_2	1	18	LS	1	Right	1	1389.3	468.37	190.17	16.71	8.08	1277.04	430.526	112.255	T1	8	3	1	2	0	1	1	1	37	60	4	5.5	2	0	0	185.5	91	26.4456	50	50	50	50	0	0	0	0	60	60	60	60	1	1	1
1	S01_2	1	18	LS	1	Left	0	1175.91	396.43	200.84	21.07	9.49	1064.32	358.809	111.594	T1	8	3	1	2	0	1	1	1	37	60	4	5.5	2	0	0	185.5	91	26.4456	50	50	50	50	0	0	0	0	60	60	60	60	1	1	1
1	S01_2	1	18	MT	2	Right	1	1599.66	539.29	179.51	48.35	21.22	1260.21	424.853	339.448	T1	8	3	1	2	0	1	1	1	37	60	4	5.5	2	0	0	185.5	91	26.4456	50	50	50	50	0	0	0	0	60	60	60	60	1	1	1
1	S01_2	1	18	MT	2	Left	0	1613.28	543.88	182.82	38.77	17.49	1331.12	448.755	282.163	T1	8	3	1	2	0	1	1	1	37	60	4	5.5	2	0	0	185.5	91	26.4456	50	50	50	50	0	0	0	0	60	60	60	60	1	1	1
1	S01_2	1	18	SS	3	Right	1	434.35	146.43	180.15	28.82	13.79	374.453	126.237	59.8969	T1	8	3	1	2	0	1	1	1	37	60	4	5.5	2	0	0	185.5	91	26.4456	50	50	50	50	0	0	0	0	60	60	60	60	1	1	1
1	S01_2	1	18	SS	3	Left	0	516.07	173.98	187.96	27.01	12.57	451.2	152.111	64.87	T1	8	3	1	2	0	1	1	1	37	60	4	5.5	2	0	0	185.5	91	26.4456	50	50	50	50	0	0	0	0	60	60	60	60	1	1	1
1	S01_2	1	18	SC	4	Right	1	768.81	259.18	205.43	26.09	11.27	682.165	229.97	86.6449	T1	8	3	1	2	0	1	1	1	37	60	4	5.5	2	0	0	185.5	91	26.4456	50	50	50	50	0	0	0	0	60	60	60	60	1	1	1
1	S01_2	1	18	SC	4	Left	0	655.3	220.92	200.83	26.05	11.48	580.072	195.558	75.2284	T1	8	3	1	2	0	1	1	1	37	60	4	5.5	2	0	0	185.5	91	26.4456	50	50	50	50	0	0	0	0	60	60	60	60	1	1	1
1	S01_2	1	18	SM	5	Right	1	2120.27	714.8	249.24	18.2	6.81	1975.88	666.122	144.39	T1	8	3	1	2	0	1	1	1	37	60	4	5.5	2	0	0	185.5	91	26.4456	50	50	50	50	0	0	0	0	60	60	60	60	1	1	1
1	S01_2	1	18	SM	5	Left	0	1915.96	645.92	226.22	16.35	6.74	1786.82	602.385	129.136	T1	8	3	1	2	0	1	1	1	37	60	4	5.5	2	0	0	185.5	91	26.4456	50	50	50	50	0	0	0	0	60	60	60	60	1	1	1
1	S01_2	1	18	LC	6	Right	1	216.42	72.96	164.22	20.82	11.25	192.073	64.752	24.3472	T1	8	3	1	2	0	1	1	1	37	60	4	5.5	2	0	0	185.5	91	26.4456	50	50	50	50	0	0	0	0	60	60	60	60	1	1	1
1	S01_2	1	18	LC	6	Left	0	204.31	68.88	162.66	20.46	11.17	181.489	61.1861	22.8214	T1	8	3	1	2	0	1	1	1	37	60	4	5.5	2	0	0	185.5	91	26.4456	50	50	50	50	0	0	0	0	60	60	60	60	1	1	1
1	S01_2	1	19	LS	1	Right	1	1324.23	446.43	192.2	15.35	7.4	1226.24	413.394	97.993	T1	8	3	1	2	0	1	1	1	37	60	4	5.5	2	0	0	185.5	91	26.4456	50	50	50	50	0	0	0	0	60	60	60	60	1	1	1
1	S01_2	1	19	LS	1	Left	0	1172.89	395.41	202.4	20.58	9.23	1064.63	358.914	108.258	T1	8	3	1	2	0	1	1	1	37	60	4	5.5	2	0	0	185.5	91	26.4456	50	50	50	50	0	0	0	0	60	60	60	60	1	1	1
1	S01_2	1	19	MT	2	Right	1	1611.77	543.37	180.44	42.69	19.13	1303.44	439.423	308.332	T1	8	3	1	2	0	1	1	1	37	60	4	5.5	2	0	0	185.5	91	26.4456	50	50	50	50	0	0	0	0	60	60	60	60	1	1	1
1	S01_2	1	19	MT	2	Left	0	1622.37	546.94	186.08	34.94	15.81	1365.87	460.469	256.497	T1	8	3	1	2	0	1	1	1	37	60	4	5.5	2	0	0	185.5	91	26.4456	50	50	50	50	0	0	0	0	60	60	60	60	1	1	1
1	S01_2	1	19	SS	3	Right	1	435.86	146.94	180.1	28.42	13.63	376.452	126.912	59.4077	T1	8	3	1	2	0	1	1	1	37	60	4	5.5	2	0	0	185.5	91	26.4456	50	50	50	50	0	0	0	0	60	60	60	60	1	1	1
1	S01_2	1	19	SS	3	Left	0	564.5	190.31	187.3	24.04	11.37	500.316	168.672	64.1837	T1	8	3	1	2	0	1	1	1	37	60	4	5.5	2	0	0	185.5	91	26.4456	50	50	50	50	0	0	0	0	60	60	60	60	1	1	1
1	S01_2	1	19	SC	4	Right	1	789.99	266.33	207.28	27.17	11.59	698.43	235.462	91.5598	T1	8	3	1	2	0	1	1	1	37	60	4	5.5	2	0	0	185.5	91	26.4456	50	50	50	50	0	0	0	0	60	60	60	60	1	1	1
1	S01_2	1	19	SC	4	Left	0	667.41	225	201.95	30.28	13.04	580.38	195.66	87.0303	T1	8	3	1	2	0	1	1	1	37	60	4	5.5	2	0	0	185.5	91	26.4456	50	50	50	50	0	0	0	0	60	60	60	60	1	1	1
1	S01_2	1	19	SM	5	Right	1	2174.76	733.16	247.64	17.49	6.6	2031.23	684.771	143.534	T1	8	3	1	2	0	1	1	1	37	60	4	5.5	2	0	0	185.5	91	26.4456	50	50	50	50	0	0	0	0	60	60	60	60	1	1	1
1	S01_2	1	19	SM	5	Left	0	1953.8	658.67	225.71	16.85	6.95	1818.01	612.892	135.789	T1	8	3	1	2	0	1	1	1	37	60	4	5.5	2	0	0	185.5	91	26.4456	50	50	50	50	0	0	0	0	60	60	60	60	1	1	1
1	S01_2	1	19	LC	6	Right	1	236.09	79.59	158.32	17.33	9.86	212.812	71.7424	23.2785	T1	8	3	1	2	0	1	1	1	37	60	4	5.5	2	0	0	185.5	91	26.4456	50	50	50	50	0	0	0	0	60	60	60	60	1	1	1
1	S01_2	1	19	LC	6	Left	0	219.44	73.98	163.13	23.95	12.8	191.352	64.5106	28.0883	T1	8	3	1	2	0	1	1	1	37	60	4	5.5	2	0	0	185.5	91	26.4456	50	50	50	50	0	0	0	0	60	60	60	60	1	1	1
1	S01_2	1	20	LS	1	Right	1	1228.88	414.29	194.27	13.39	6.45	1149.62	387.568	79.2628	C7	7	4	1	2	0	1	1	1	37	60	4	5.5	2	0	0	185.5	91	26.4456	50	50	50	50	0	0	0	0	60	60	60	60	1	1	1
1	S01_2	1	20	LS	1	Left	0	1254.61	422.96	201.82	24.72	10.91	1117.73	376.815	136.878	C7	7	4	1	2	0	1	1	1	37	60	4	5.5	2	0	0	185.5	91	26.4456	50	50	50	50	0	0	0	0	60	60	60	60	1	1	1
1	S01_2	1	20	MT	2	Right	1	1601.18	539.8	181.49	40.72	18.32	1307.84	440.909	293.336	C7	7	4	1	2	0	1	1	1	37	60	4	5.5	2	0	0	185.5	91	26.4456	50	50	50	50	0	0	0	0	60	60	60	60	1	1	1
1	S01_2	1	20	MT	2	Left	0	1601.18	539.8	186.43	35.87	16.14	1342.75	452.676	258.43	C7	7	4	1	2	0	1	1	1	37	60	4	5.5	2	0	0	185.5	91	26.4456	50	50	50	50	0	0	0	0	60	60	60	60	1	1	1
1	S01_2	1	20	SS	3	Right	1	454.02	153.06	183.1	27.68	13.13	394.407	132.963	59.6128	C7	7	4	1	2	0	1	1	1	37	60	4	5.5	2	0	0	185.5	91	26.4456	50	50	50	50	0	0	0	0	60	60	60	60	1	1	1
1	S01_2	1	20	SS	3	Left	0	594.77	200.51	190.65	23.85	11.12	528.632	178.213	66.1384	C7	7	4	1	2	0	1	1	1	37	60	4	5.5	2	0	0	185.5	91	26.4456	50	50	50	50	0	0	0	0	60	60	60	60	1	1	1
1	S01_2	1	20	SC	4	Right	1	782.43	263.78	211.09	27.58	11.56	691.981	233.287	90.4489	C7	7	4	1	2	0	1	1	1	37	60	4	5.5	2	0	0	185.5	91	26.4456	50	50	50	50	0	0	0	0	60	60	60	60	1	1	1
1	S01_2	1	20	SC	4	Left	0	708.27	238.78	204.45	29.34	12.55	619.382	208.813	88.8879	C7	7	4	1	2	0	1	1	1	37	60	4	5.5	2	0	0	185.5	91	26.4456	50	50	50	50	0	0	0	0	60	60	60	60	1	1	1
1	S01_2	1	20	SM	5	Right	1	2264.05	763.27	243.33	18.83	7.18	2101.49	708.467	162.559	C7	7	4	1	2	0	1	1	1	37	60	4	5.5	2	0	0	185.5	91	26.4456	50	50	50	50	0	0	0	0	60	60	60	60	1	1	1
1	S01_2	1	20	SM	5	Left	0	1959.85	660.71	226.32	16.14	6.65	1829.52	616.773	130.33	C7	7	4	1	2	0	1	1	1	37	60	4	5.5	2	0	0	185.5	91	26.4456	50	50	50	50	0	0	0	0	60	60	60	60	1	1	1
1	S01_2	1	20	LC	6	Right	1	214.9	72.45	155.7	20.86	11.81	189.52	63.8937	25.3797	C7	7	4	1	2	0	1	1	1	37	60	4	5.5	2	0	0	185.5	91	26.4456	50	50	50	50	0	0	0	0	60	60	60	60	1	1	1
1	S01_2	1	20	LC	6	Left	0	214.9	72.45	168.14	23.68	12.34	188.381	63.5097	26.5187	C7	7	4	1	2	0	1	1	1	37	60	4	5.5	2	0	0	185.5	91	26.4456	50	50	50	50	0	0	0	0	60	60	60	60	1	1	1
1	S01_2	1	21	LS	1	Right	1	1177.43	396.94	197.34	13.51	6.41	1101.96	371.496	75.4733	C7	7	4	1	2	0	1	1	1	37	60	4	5.5	2	0	0	185.5	91	26.4456	50	50	50	50	0	0	0	0	60	60	60	60	1	1	1
1	S01_2	1	21	LS	1	Left	0	1286.39	433.67	203.1	30.15	12.93	1120.06	377.596	166.33	C7	7	4	1	2	0	1	1	1	37	60	4	5.5	2	0	0	185.5	91	26.4456	50	50	50	50	0	0	0	0	60	60	60	60	1	1	1
1	S01_2	1	21	MT	2	Right	1	1563.34	527.04	182.88	42.7	18.93	1267.4	427.271	295.94	C7	7	4	1	2	0	1	1	1	37	60	4	5.5	2	0	0	185.5	91	26.4456	50	50	50	50	0	0	0	0	60	60	60	60	1	1	1
1	S01_2	1	21	MT	2	Left	0	1607.23	541.84	187.36	35.97	16.11	1348.31	454.55	258.925	C7	7	4	1	2	0	1	1	1	37	60	4	5.5	2	0	0	185.5	91	26.4456	50	50	50	50	0	0	0	0	60	60	60	60	1	1	1
1	S01_2	1	21	SS	3	Right	1	496.4	167.35	185.9	28.79	13.41	429.833	144.908	66.5672	C7	7	4	1	2	0	1	1	1	37	60	4	5.5	2	0	0	185.5	91	26.4456	50	50	50	50	0	0	0	0	60	60	60	60	1	1	1
1	S01_2	1	21	SS	3	Left	0	623.52	210.2	194.15	22.04	10.2	559.921	188.76	63.599	C7	7	4	1	2	0	1	1	1	37	60	4	5.5	2	0	0	185.5	91	26.4456	50	50	50	50	0	0	0	0	60	60	60	60	1	1	1
1	S01_2	1	21	SC	4	Right	1	788.48	265.82	215.49	28.63	11.73	695.991	234.639	92.4887	C7	7	4	1	2	0	1	1	1	37	60	4	5.5	2	0	0	185.5	91	26.4456	50	50	50	50	0	0	0	0	60	60	60	60	1	1	1
1	S01_2	1	21	SC	4	Left	0	738.54	248.98	205.33	31.49	13.3	640.314	215.866	98.2258	C7	7	4	1	2	0	1	1	1	37	60	4	5.5	2	0	0	185.5	91	26.4456	50	50	50	50	0	0	0	0	60	60	60	60	1	1	1
1	S01_2	1	21	SM	5	Right	1	2262.53	762.76	240.39	20.21	7.75	2087.18	703.646	175.346	C7	7	4	1	2	0	1	1	1	37	60	4	5.5	2	0	0	185.5	91	26.4456	50	50	50	50	0	0	0	0	60	60	60	60	1	1	1
1	S01_2	1	21	SM	5	Left	0	1976.5	666.33	226.29	15.64	6.47	1848.62	623.218	127.88	C7	7	4	1	2	0	1	1	1	37	60	4	5.5	2	0	0	185.5	91	26.4456	50	50	50	50	0	0	0	0	60	60	60	60	1	1	1
1	S01_2	1	21	LC	6	Right	1	164.96	55.61	157.89	27.61	14.89	140.397	47.3297	24.5625	C7	7	4	1	2	0	1	1	1	37	60	4	5.5	2	0	0	185.5	91	26.4456	50	50	50	50	0	0	0	0	60	60	60	60	1	1	1
1	S01_2	1	21	LC	6	Left	0	225.5	76.02	160.77	32.41	16.78	187.661	63.2638	37.8389	C7	7	4	1	2	0	1	1	1	37	60	4	5.5	2	0	0	185.5	91	26.4456	50	50	50	50	0	0	0	0	60	60	60	60	1	1	1
1	S01_2	1	22	LS	1	Right	1	1172.89	395.41	200.52	13.67	6.38	1098.06	370.183	74.8304	C7	7	4	1	2	0	1	1	1	37	60	4	5.5	2	0	0	185.5	91	26.4456	50	50	50	50	0	0	0	0	60	60	60	60	1	1	1
1	S01_2	1	22	LS	1	Left	0	1171.37	394.9	208.25	25.32	10.84	1044.39	352.093	126.977	C7	7	4	1	2	0	1	1	1	37	60	4	5.5	2	0	0	185.5	91	26.4456	50	50	50	50	0	0	0	0	60	60	60	60	1	1	1
1	S01_2	1	22	MT	2	Right	1	1513.4	510.2	180.52	49.75	21.61	1186.35	399.946	327.046	C7	7	4	1	2	0	1	1	1	37	60	4	5.5	2	0	0	185.5	91	26.4456	50	50	50	50	0	0	0	0	60	60	60	60	1	1	1
1	S01_2	1	22	MT	2	Left	0	1604.2	540.82	185.85	36.46	16.4	1341.11	452.126	263.089	C7	7	4	1	2	0	1	1	1	37	60	4	5.5	2	0	0	185.5	91	26.4456	50	50	50	50	0	0	0	0	60	60	60	60	1	1	1
1	S01_2	1	22	SS	3	Right	1	525.15	177.04	186.75	29.58	13.67	453.362	152.839	71.788	C7	7	4	1	2	0	1	1	1	37	60	4	5.5	2	0	0	185.5	91	26.4456	50	50	50	50	0	0	0	0	60	60	60	60	1	1	1
1	S01_2	1	22	SS	3	Left	0	664.38	223.98	195.4	20.88	9.65	600.267	202.366	64.1127	C7	7	4	1	2	0	1	1	1	37	60	4	5.5	2	0	0	185.5	91	26.4456	50	50	50	50	0	0	0	0	60	60	60	60	1	1	1
1	S01_2	1	22	SC	4	Right	1	824.8	278.06	218.74	27.11	11.03	733.825	247.39	90.9754	C7	7	4	1	2	0	1	1	1	37	60	4	5.5	2	0	0	185.5	91	26.4456	50	50	50	50	0	0	0	0	60	60	60	60	1	1	1
1	S01_2	1	22	SC	4	Left	0	788.48	265.82	208.04	31.16	13.03	685.741	231.184	102.739	C7	7	4	1	2	0	1	1	1	37	60	4	5.5	2	0	0	185.5	91	26.4456	50	50	50	50	0	0	0	0	60	60	60	60	1	1	1
1	S01_2	1	22	SM	5	Right	1	2241.35	755.61	238.82	19.1	7.41	2075.27	699.619	166.084	C7	7	4	1	2	0	1	1	1	37	60	4	5.5	2	0	0	185.5	91	26.4456	50	50	50	50	0	0	0	0	60	60	60	60	1	1	1
1	S01_2	1	22	SM	5	Left	0	2035.52	686.22	224.96	15.83	6.58	1901.58	641.067	133.937	C7	7	4	1	2	0	1	1	1	37	60	4	5.5	2	0	0	185.5	91	26.4456	50	50	50	50	0	0	0	0	60	60	60	60	1	1	1
1	S01_2	1	22	LC	6	Right	1	137.72	46.43	148.66	42.12	22.08	107.311	36.1783	30.4086	C7	7	4	1	2	0	1	1	1	37	60	4	5.5	2	0	0	185.5	91	26.4456	50	50	50	50	0	0	0	0	60	60	60	60	1	1	1
1	S01_2	1	22	LC	6	Left	0	231.55	78.06	158.99	31.79	16.66	192.974	65.0552	38.5762	C7	7	4	1	2	0	1	1	1	37	60	4	5.5	2	0	0	185.5	91	26.4456	50	50	50	50	0	0	0	0	60	60	60	60	1	1	1
1	S01_2	1	23	LS	1	Right	1	1180.45	397.96	204.14	14.68	6.71	1101.24	371.257	79.2082	C7	7	4	1	2	0	1	1	1	37	60	4	5.5	2	0	0	185.5	91	26.4456	50	50	50	50	0	0	0	0	60	60	60	60	1	1	1
1	S01_2	1	23	LS	1	Left	0	1118.4	377.04	209.91	25.94	11	995.376	335.566	123.024	C7	7	4	1	2	0	1	1	1	37	60	4	5.5	2	0	0	185.5	91	26.4456	50	50	50	50	0	0	0	0	60	60	60	60	1	1	1
1	S01_2	1	23	MT	2	Right	1	1454.38	490.31	179.36	49.85	21.75	1138.05	383.668	316.328	C7	7	4	1	2	0	1	1	1	37	60	4	5.5	2	0	0	185.5	91	26.4456	50	50	50	50	0	0	0	0	60	60	60	60	1	1	1
1	S01_2	1	23	MT	2	Left	0	1536.1	517.86	185.76	38.27	17.08	1273.73	429.41	262.366	C7	7	4	1	2	0	1	1	1	37	60	4	5.5	2	0	0	185.5	91	26.4456	50	50	50	50	0	0	0	0	60	60	60	60	1	1	1
1	S01_2	1	23	SS	3	Right	1	590.23	198.98	184.66	33.4	15.32	499.807	168.496	90.4232	C7	7	4	1	2	0	1	1	1	37	60	4	5.5	2	0	0	185.5	91	26.4456	50	50	50	50	0	0	0	0	60	60	60	60	1	1	1
1	S01_2	1	23	SS	3	Left	0	687.08	231.63	196.27	20.8	9.58	621.258	209.44	65.8223	C7	7	4	1	2	0	1	1	1	37	60	4	5.5	2	0	0	185.5	91	26.4456	50	50	50	50	0	0	0	0	60	60	60	60	1	1	1
1	S01_2	1	23	SC	4	Right	1	830.86	280.1	223.03	27.71	11.05	739.05	249.149	91.81	C7	7	4	1	2	0	1	1	1	37	60	4	5.5	2	0	0	185.5	91	26.4456	50	50	50	50	0	0	0	0	60	60	60	60	1	1	1
1	S01_2	1	23	SC	4	Left	0	824.8	278.06	210.97	28.49	11.9	726.649	244.971	98.1512	C7	7	4	1	2	0	1	1	1	37	60	4	5.5	2	0	0	185.5	91	26.4456	50	50	50	50	0	0	0	0	60	60	60	60	1	1	1
1	S01_2	1	23	SM	5	Right	1	2173.24	732.65	235.68	19.03	7.47	2010.9	677.921	162.341	C7	7	4	1	2	0	1	1	1	37	60	4	5.5	2	0	0	185.5	91	26.4456	50	50	50	50	0	0	0	0	60	60	60	60	1	1	1
1	S01_2	1	23	SM	5	Left	0	2079.41	701.02	224.95	14.81	6.18	1950.9	657.697	128.508	C7	7	4	1	2	0	1	1	1	37	60	4	5.5	2	0	0	185.5	91	26.4456	50	50	50	50	0	0	0	0	60	60	60	60	1	1	1
1	S01_2	1	23	LC	6	Right	1	137.72	46.43	151.98	45.1	22.88	106.21	35.8068	31.5103	C7	7	4	1	2	0	1	1	1	37	60	4	5.5	2	0	0	185.5	91	26.4456	50	50	50	50	0	0	0	0	60	60	60	60	1	1	1
1	S01_2	1	23	LC	6	Left	0	214.9	72.45	154.01	41.87	21.37	168.976	56.9674	45.9241	C7	7	4	1	2	0	1	1	1	37	60	4	5.5	2	0	0	185.5	91	26.4456	50	50	50	50	0	0	0	0	60	60	60	60	1	1	1
1	S01_2	1	24	LS	1	Right	1	1138.08	383.67	207.72	15.44	6.92	1059.32	357.12	78.7551	C7	7	4	1	2	0	1	1	1	37	60	4	5.5	2	0	0	185.5	91	26.4456	50	50	50	50	0	0	0	0	60	60	60	60	1	1	1
1	S01_2	1	24	LS	1	Left	0	1171.37	394.9	212.23	29.44	12.18	1028.7	346.801	142.673	C7	7	4	1	2	0	1	1	1	37	60	4	5.5	2	0	0	185.5	91	26.4456	50	50	50	50	0	0	0	0	60	60	60	60	1	1	1
1	S01_2	1	24	MT	2	Right	1	1430.16	482.14	181.32	45	19.88	1145.84	386.291	284.316	C7	7	4	1	2	0	1	1	1	37	60	4	5.5	2	0	0	185.5	91	26.4456	50	50	50	50	0	0	0	0	60	60	60	60	1	1	1
1	S01_2	1	24	MT	2	Left	0	1536.1	517.86	188.16	37.41	16.58	1281.41	431.999	254.685	C7	7	4	1	2	0	1	1	1	37	60	4	5.5	2	0	0	185.5	91	26.4456	50	50	50	50	0	0	0	0	60	60	60	60	1	1	1
1	S01_2	1	24	SS	3	Right	1	631.09	212.76	186.43	31.82	14.58	539.077	181.74	92.0129	C7	7	4	1	2	0	1	1	1	37	60	4	5.5	2	0	0	185.5	91	26.4456	50	50	50	50	0	0	0	0	60	60	60	60	1	1	1
1	S01_2	1	24	SS	3	Left	0	679.52	229.08	196.01	22.35	10.23	610.005	205.645	69.5149	C7	7	4	1	2	0	1	1	1	37	60	4	5.5	2	0	0	185.5	91	26.4456	50	50	50	50	0	0	0	0	60	60	60	60	1	1	1
1	S01_2	1	24	SC	4	Right	1	859.61	289.8	227.01	29.16	11.38	761.786	256.821	97.8236	C7	7	4	1	2	0	1	1	1	37	60	4	5.5	2	0	0	185.5	91	26.4456	50	50	50	50	0	0	0	0	60	60	60	60	1	1	1
1	S01_2	1	24	SC	4	Left	0	841.45	283.67	213.45	28.06	11.62	743.674	250.708	97.7765	C7	7	4	1	2	0	1	1	1	37	60	4	5.5	2	0	0	185.5	91	26.4456	50	50	50	50	0	0	0	0	60	60	60	60	1	1	1
1	S01_2	1	24	SM	5	Right	1	2129.35	717.86	232.55	18.27	7.28	1974.33	665.6	155.017	C7	7	4	1	2	0	1	1	1	37	60	4	5.5	2	0	0	185.5	91	26.4456	50	50	50	50	0	0	0	0	60	60	60	60	1	1	1
1	S01_2	1	24	SM	5	Left	0	2083.95	702.55	226.9	15.85	6.53	1947.87	656.673	136.082	C7	7	4	1	2	0	1	1	1	37	60	4	5.5	2	0	0	185.5	91	26.4456	50	50	50	50	0	0	0	0	60	60	60	60	1	1	1
1	S01_2	1	24	LC	6	Right	1	166.47	56.12	146.75	37.72	20.45	132.427	44.6435	34.0431	C7	7	4	1	2	0	1	1	1	37	60	4	5.5	2	0	0	185.5	91	26.4456	50	50	50	50	0	0	0	0	60	60	60	60	1	1	1
1	S01_2	1	24	LC	6	Left	0	192.2	64.8	169.74	41.91	19.8	154.144	51.9696	38.0556	C7	7	4	1	2	0	1	1	1	37	60	4	5.5	2	0	0	185.5	91	26.4456	50	50	50	50	0	0	0	0	60	60	60	60	1	1	1
1	S01_2	1	25	LS	1	Right	1	1104.78	372.45	212.27	16.12	7.06	1026.78	346.155	77.9975	C7	7	4	1	2	0	1	1	1	37	60	4	5.5	2	0	0	185.5	91	26.4456	50	50	50	50	0	0	0	0	60	60	60	60	1	1	1
1	S01_2	1	25	LS	1	Left	0	1206.18	406.63	212.73	30.56	12.56	1054.68	355.557	151.496	C7	7	4	1	2	0	1	1	1	37	60	4	5.5	2	0	0	185.5	91	26.4456	50	50	50	50	0	0	0	0	60	60	60	60	1	1	1
1	S01_2	1	25	MT	2	Right	1	1431.68	482.65	185.42	39.23	17.46	1181.71	398.379	249.971	C7	7	4	1	2	0	1	1	1	37	60	4	5.5	2	0	0	185.5	91	26.4456	50	50	50	50	0	0	0	0	60	60	60	60	1	1	1
1	S01_2	1	25	MT	2	Left	0	1549.72	522.45	189.03	34.97	15.61	1307.81	440.896	241.911	C7	7	4	1	2	0	1	1	1	37	60	4	5.5	2	0	0	185.5	91	26.4456	50	50	50	50	0	0	0	0	60	60	60	60	1	1	1
1	S01_2	1	25	SS	3	Right	1	726.43	244.9	191.5	28.31	12.88	632.866	213.357	93.5642	C7	7	4	1	2	0	1	1	1	37	60	4	5.5	2	0	0	185.5	91	26.4456	50	50	50	50	0	0	0	0	60	60	60	60	1	1	1
1	S01_2	1	25	SS	3	Left	0	712.81	240.31	200.06	20.86	9.44	645.521	217.625	67.2893	C7	7	4	1	2	0	1	1	1	37	60	4	5.5	2	0	0	185.5	91	26.4456	50	50	50	50	0	0	0	0	60	60	60	60	1	1	1
1	S01_2	1	25	SC	4	Right	1	895.93	302.04	228.8	29.59	11.45	793.346	267.456	102.584	C7	7	4	1	2	0	1	1	1	37	60	4	5.5	2	0	0	185.5	91	26.4456	50	50	50	50	0	0	0	0	60	60	60	60	1	1	1
1	S01_2	1	25	SC	4	Left	0	850.53	286.73	214.89	28.02	11.53	752.464	253.67	98.0661	C7	7	4	1	2	0	1	1	1	37	60	4	5.5	2	0	0	185.5	91	26.4456	50	50	50	50	0	0	0	0	60	60	60	60	1	1	1
1	S01_2	1	25	SM	5	Right	1	2170.22	731.63	228.87	18.22	7.37	2010.27	677.709	159.945	C7	7	4	1	2	0	1	1	1	37	60	4	5.5	2	0	0	185.5	91	26.4456	50	50	50	50	0	0	0	0	60	60	60	60	1	1	1
1	S01_2	1	25	SM	5	Left	0	2085.47	703.06	228.62	17.89	7.26	1934.06	652.018	151.405	C7	7	4	1	2	0	1	1	1	37	60	4	5.5	2	0	0	185.5	91	26.4456	50	50	50	50	0	0	0	0	60	60	60	60	1	1	1
1	S01_2	1	25	LC	6	Right	1	213.39	71.94	166.11	30.9	15.69	179.909	60.6526	33.4809	C7	7	4	1	2	0	1	1	1	37	60	4	5.5	2	0	0	185.5	91	26.4456	50	50	50	50	0	0	0	0	60	60	60	60	1	1	1
1	S01_2	1	25	LC	6	Left	0	198.26	66.84	178.06	26.07	12.77	172.942	58.3045	25.3178	C7	7	4	1	2	0	1	1	1	37	60	4	5.5	2	0	0	185.5	91	26.4456	50	50	50	50	0	0	0	0	60	60	60	60	1	1	1
1	S01_2	1	26	LS	1	Right	1	1086.62	366.33	213.29	15.59	6.81	1012.62	341.383	73.9988	C6	6	5	1	2	0	1	1	1	37	60	4	5.5	2	0	0	185.5	91	26.4456	50	50	50	50	0	0	0	0	60	60	60	60	1	1	1
1	S01_2	1	26	LS	1	Left	0	1180.45	397.96	215.68	31.19	12.64	1031.24	347.658	149.209	C6	6	5	1	2	0	1	1	1	37	60	4	5.5	2	0	0	185.5	91	26.4456	50	50	50	50	0	0	0	0	60	60	60	60	1	1	1
1	S01_2	1	26	MT	2	Right	1	1405.95	473.98	187.15	39.11	17.29	1162.86	392.029	243.089	C6	6	5	1	2	0	1	1	1	37	60	4	5.5	2	0	0	185.5	91	26.4456	50	50	50	50	0	0	0	0	60	60	60	60	1	1	1
1	S01_2	1	26	MT	2	Left	0	1545.18	520.92	191.07	36.1	15.89	1299.65	438.146	245.529	C6	6	5	1	2	0	1	1	1	37	60	4	5.5	2	0	0	185.5	91	26.4456	50	50	50	50	0	0	0	0	60	60	60	60	1	1	1
1	S01_2	1	26	SS	3	Right	1	780.91	263.27	197.4	26.93	12.01	687.123	231.651	93.7873	C6	6	5	1	2	0	1	1	1	37	60	4	5.5	2	0	0	185.5	91	26.4456	50	50	50	50	0	0	0	0	60	60	60	60	1	1	1
1	S01_2	1	26	SS	3	Left	0	752.16	253.57	201.48	20.11	9.07	683.939	230.571	68.2209	C6	6	5	1	2	0	1	1	1	37	60	4	5.5	2	0	0	185.5	91	26.4456	50	50	50	50	0	0	0	0	60	60	60	60	1	1	1
1	S01_2	1	26	SC	4	Right	1	948.9	319.9	231.08	30.82	11.77	837.214	282.248	111.686	C6	6	5	1	2	0	1	1	1	37	60	4	5.5	2	0	0	185.5	91	26.4456	50	50	50	50	0	0	0	0	60	60	60	60	1	1	1
1	S01_2	1	26	SC	4	Left	0	864.15	291.33	216.87	28.46	11.6	763.909	257.536	100.241	C6	6	5	1	2	0	1	1	1	37	60	4	5.5	2	0	0	185.5	91	26.4456	50	50	50	50	0	0	0	0	60	60	60	60	1	1	1
1	S01_2	1	26	SM	5	Right	1	2167.19	730.61	226.67	20.08	8.14	1990.78	671.138	176.409	C6	6	5	1	2	0	1	1	1	37	60	4	5.5	2	0	0	185.5	91	26.4456	50	50	50	50	0	0	0	0	60	60	60	60	1	1	1
1	S01_2	1	26	SM	5	Left	0	2083.95	702.55	230.12	17.78	7.17	1934.53	652.177	149.419	C6	6	5	1	2	0	1	1	1	37	60	4	5.5	2	0	0	185.5	91	26.4456	50	50	50	50	0	0	0	0	60	60	60	60	1	1	1
1	S01_2	1	26	LC	6	Right	1	233.06	78.57	168.24	29.86	15.07	197.938	66.7295	35.1221	C6	6	5	1	2	0	1	1	1	37	60	4	5.5	2	0	0	185.5	91	26.4456	50	50	50	50	0	0	0	0	60	60	60	60	1	1	1
1	S01_2	1	26	LC	6	Left	0	210.36	70.92	177.58	27.83	13.55	181.856	61.3103	28.5038	C6	6	5	1	2	0	1	1	1	37	60	4	5.5	2	0	0	185.5	91	26.4456	50	50	50	50	0	0	0	0	60	60	60	60	1	1	1
1	S01_2	1	27	LS	1	Right	1	1082.08	364.8	214.33	16.51	7.15	1004.71	338.717	77.3687	C6	6	5	1	2	0	1	1	1	37	60	4	5.5	2	0	0	185.5	91	26.4456	50	50	50	50	0	0	0	0	60	60	60	60	1	1	1
1	S01_2	1	27	LS	1	Left	0	1127.48	380.1	219.99	27.68	11.18	1001.43	337.605	126.052	C6	6	5	1	2	0	1	1	1	37	60	4	5.5	2	0	0	185.5	91	26.4456	50	50	50	50	0	0	0	0	60	60	60	60	1	1	1
1	S01_2	1	27	MT	2	Right	1	1369.63	461.73	188.23	38.5	16.98	1137.07	383.328	232.563	C6	6	5	1	2	0	1	1	1	37	60	4	5.5	2	0	0	185.5	91	26.4456	50	50	50	50	0	0	0	0	60	60	60	60	1	1	1
1	S01_2	1	27	MT	2	Left	0	1513.4	510.2	190.38	36	15.9	1272.77	429.078	240.631	C6	6	5	1	2	0	1	1	1	37	60	4	5.5	2	0	0	185.5	91	26.4456	50	50	50	50	0	0	0	0	60	60	60	60	1	1	1
1	S01_2	1	27	SS	3	Right	1	800.59	269.9	202.11	26.54	11.61	707.642	238.565	92.9485	C6	6	5	1	2	0	1	1	1	37	60	4	5.5	2	0	0	185.5	91	26.4456	50	50	50	50	0	0	0	0	60	60	60	60	1	1	1
1	S01_2	1	27	SS	3	Left	0	806.64	271.94	202.54	22.06	9.82	727.428	245.235	79.212	C6	6	5	1	2	0	1	1	1	37	60	4	5.5	2	0	0	185.5	91	26.4456	50	50	50	50	0	0	0	0	60	60	60	60	1	1	1
1	S01_2	1	27	SC	4	Right	1	992.79	334.69	235.72	29.84	11.24	881.2	297.071	111.59	C6	6	5	1	2	0	1	1	1	37	60	4	5.5	2	0	0	185.5	91	26.4456	50	50	50	50	0	0	0	0	60	60	60	60	1	1	1
1	S01_2	1	27	SC	4	Left	0	868.69	292.86	219.62	29.85	11.97	764.708	257.805	103.982	C6	6	5	1	2	0	1	1	1	37	60	4	5.5	2	0	0	185.5	91	26.4456	50	50	50	50	0	0	0	0	60	60	60	60	1	1	1
1	S01_2	1	27	SM	5	Right	1	2147.51	723.98	224.32	19.69	8.07	1974.21	665.555	173.304	C6	6	5	1	2	0	1	1	1	37	60	4	5.5	2	0	0	185.5	91	26.4456	50	50	50	50	0	0	0	0	60	60	60	60	1	1	1
1	S01_2	1	27	SM	5	Left	0	2090.01	704.59	230.27	16.22	6.58	1952.49	658.228	137.523	C6	6	5	1	2	0	1	1	1	37	60	4	5.5	2	0	0	185.5	91	26.4456	50	50	50	50	0	0	0	0	60	60	60	60	1	1	1
1	S01_2	1	27	LC	6	Right	1	239.12	80.61	167.67	29.46	14.94	203.395	68.5669	35.7245	C6	6	5	1	2	0	1	1	1	37	60	4	5.5	2	0	0	185.5	91	26.4456	50	50	50	50	0	0	0	0	60	60	60	60	1	1	1
1	S01_2	1	27	LC	6	Left	0	237.6	80.1	169.12	26.56	13.57	205.358	69.2304	32.2423	C6	6	5	1	2	0	1	1	1	37	60	4	5.5	2	0	0	185.5	91	26.4456	50	50	50	50	0	0	0	0	60	60	60	60	1	1	1
1	S01_2	1	28	LS	1	Right	1	1045.76	352.55	217.99	20.01	8.41	957.812	322.901	87.9484	C6	6	5	1	2	0	1	1	1	37	60	4	5.5	2	0	0	185.5	91	26.4456	50	50	50	50	0	0	0	0	60	60	60	60	1	1	1
1	S01_2	1	28	LS	1	Left	0	1029.11	346.94	224.19	22.55	9.14	935.049	315.23	94.0607	C6	6	5	1	2	0	1	1	1	37	60	4	5.5	2	0	0	185.5	91	26.4456	50	50	50	50	0	0	0	0	60	60	60	60	1	1	1
1	S01_2	1	28	MT	2	Right	1	1321.2	445.41	188.9	42.25	18.28	1079.68	363.989	241.515	C6	6	5	1	2	0	1	1	1	37	60	4	5.5	2	0	0	185.5	91	26.4456	50	50	50	50	0	0	0	0	60	60	60	60	1	1	1
1	S01_2	1	28	MT	2	Left	0	1460.43	492.35	188.96	40.41	17.62	1203.1	405.598	257.328	C6	6	5	1	2	0	1	1	1	37	60	4	5.5	2	0	0	185.5	91	26.4456	50	50	50	50	0	0	0	0	60	60	60	60	1	1	1
1	S01_2	1	28	SS	3	Right	1	838.42	282.65	205.74	25.78	11.14	745.02	251.163	93.4	C6	6	5	1	2	0	1	1	1	37	60	4	5.5	2	0	0	185.5	91	26.4456	50	50	50	50	0	0	0	0	60	60	60	60	1	1	1
1	S01_2	1	28	SS	3	Left	0	876.26	295.41	205.14	21.61	9.53	792.752	267.257	83.5076	C6	6	5	1	2	0	1	1	1	37	60	4	5.5	2	0	0	185.5	91	26.4456	50	50	50	50	0	0	0	0	60	60	60	60	1	1	1
1	S01_2	1	28	SC	4	Right	1	1023.06	344.9	238.29	29.28	10.94	911.137	307.168	111.923	C6	6	5	1	2	0	1	1	1	37	60	4	5.5	2	0	0	185.5	91	26.4456	50	50	50	50	0	0	0	0	60	60	60	60	1	1	1
1	S01_2	1	28	SC	4	Left	0	859.61	289.8	222.81	30.44	12.02	756.285	254.966	103.325	C6	6	5	1	2	0	1	1	1	37	60	4	5.5	2	0	0	185.5	91	26.4456	50	50	50	50	0	0	0	0	60	60	60	60	1	1	1
1	S01_2	1	28	SM	5	Right	1	2129.35	717.86	223.32	21.33	8.72	1943.67	655.263	185.679	C6	6	5	1	2	0	1	1	1	37	60	4	5.5	2	0	0	185.5	91	26.4456	50	50	50	50	0	0	0	0	60	60	60	60	1	1	1
1	S01_2	1	28	SM	5	Left	0	2126.33	716.84	230.38	18.3	7.36	1969.83	664.081	156.498	C6	6	5	1	2	0	1	1	1	37	60	4	5.5	2	0	0	185.5	91	26.4456	50	50	50	50	0	0	0	0	60	60	60	60	1	1	1
1	S01_2	1	28	LC	6	Right	1	246.68	83.16	149.12	28.3	15.95	207.335	69.896	39.3455	C6	6	5	1	2	0	1	1	1	37	60	4	5.5	2	0	0	185.5	91	26.4456	50	50	50	50	0	0	0	0	60	60	60	60	1	1	1
1	S01_2	1	28	LC	6	Left	0	236.09	79.59	159.65	27.51	14.7	201.385	67.8903	34.7052	C6	6	5	1	2	0	1	1	1	37	60	4	5.5	2	0	0	185.5	91	26.4456	50	50	50	50	0	0	0	0	60	60	60	60	1	1	1
1	S01_2	1	29	LS	1	Right	1	973.12	328.06	219.12	20.57	8.58	889.626	299.912	83.4937	C6	6	5	1	2	0	1	1	1	37	60	4	5.5	2	0	0	185.5	91	26.4456	50	50	50	50	0	0	0	0	60	60	60	60	1	1	1
1	S01_2	1	29	LS	1	Left	0	1003.38	338.27	224.81	22.95	9.26	910.467	306.946	92.913	C6	6	5	1	2	0	1	1	1	37	60	4	5.5	2	0	0	185.5	91	26.4456	50	50	50	50	0	0	0	0	60	60	60	60	1	1	1
1	S01_2	1	29	MT	2	Right	1	1251.58	421.94	189.91	40.26	17.49	1032.68	348.143	218.901	C6	6	5	1	2	0	1	1	1	37	60	4	5.5	2	0	0	185.5	91	26.4456	50	50	50	50	0	0	0	0	60	60	60	60	1	1	1
1	S01_2	1	29	MT	2	Left	0	1386.27	467.35	186.73	46.48	19.93	1109.99	374.207	276.284	C6	6	5	1	2	0	1	1	1	37	60	4	5.5	2	0	0	185.5	91	26.4456	50	50	50	50	0	0	0	0	60	60	60	60	1	1	1
1	S01_2	1	29	SS	3	Right	1	892.91	301.02	208.86	26.18	11.14	793.44	267.486	99.4702	C6	6	5	1	2	0	1	1	1	37	60	4	5.5	2	0	0	185.5	91	26.4456	50	50	50	50	0	0	0	0	60	60	60	60	1	1	1
1	S01_2	1	29	SS	3	Left	0	964.04	325	208.47	21.54	9.37	873.709	294.548	90.3305	C6	6	5	1	2	0	1	1	1	37	60	4	5.5	2	0	0	185.5	91	26.4456	50	50	50	50	0	0	0	0	60	60	60	60	1	1	1
1	S01_2	1	29	SC	4	Right	1	1029.11	346.94	241.68	32.39	11.82	907.469	305.932	121.641	C6	6	5	1	2	0	1	1	1	37	60	4	5.5	2	0	0	185.5	91	26.4456	50	50	50	50	0	0	0	0	60	60	60	60	1	1	1
1	S01_2	1	29	SC	4	Left	0	849.02	286.22	226.76	29.24	11.42	752.062	253.534	96.9581	C6	6	5	1	2	0	1	1	1	37	60	4	5.5	2	0	0	185.5	91	26.4456	50	50	50	50	0	0	0	0	60	60	60	60	1	1	1
1	S01_2	1	29	SM	5	Right	1	2096.06	706.63	221.93	21.93	8.99	1907.62	643.104	188.436	C6	6	5	1	2	0	1	1	1	37	60	4	5.5	2	0	0	185.5	91	26.4456	50	50	50	50	0	0	0	0	60	60	60	60	1	1	1
1	S01_2	1	29	SM	5	Left	0	2086.98	703.57	233.04	19.93	7.88	1922.53	648.129	164.454	C6	6	5	1	2	0	1	1	1	37	60	4	5.5	2	0	0	185.5	91	26.4456	50	50	50	50	0	0	0	0	60	60	60	60	1	1	1
1	S01_2	1	29	LC	6	Right	1	248.2	83.67	146.57	36.2	19.8	199.056	67.1033	49.1436	C6	6	5	1	2	0	1	1	1	37	60	4	5.5	2	0	0	185.5	91	26.4456	50	50	50	50	0	0	0	0	60	60	60	60	1	1	1
1	S01_2	1	29	LC	6	Left	0	236.09	79.59	165.81	28.24	14.55	201.739	68.0097	34.3511	C6	6	5	1	2	0	1	1	1	37	60	4	5.5	2	0	0	185.5	91	26.4456	50	50	50	50	0	0	0	0	60	60	60	60	1	1	1
1	S01_2	1	30	LS	1	Right	1	900.47	303.57	218.07	21.06	8.81	821.139	276.825	79.3314	C6	6	5	1	2	0	1	1	1	37	60	4	5.5	2	0	0	185.5	91	26.4456	50	50	50	50	0	0	0	0	60	60	60	60	1	1	1
1	S01_2	1	30	LS	1	Left	0	959.5	323.47	226.46	22.62	9.08	872.377	294.099	87.1226	C6	6	5	1	2	0	1	1	1	37	60	4	5.5	2	0	0	185.5	91	26.4456	50	50	50	50	0	0	0	0	60	60	60	60	1	1	1
1	S01_2	1	30	MT	2	Right	1	1198.61	404.08	193.54	33.52	14.76	1021.7	344.438	176.915	C6	6	5	1	2	0	1	1	1	37	60	4	5.5	2	0	0	185.5	91	26.4456	50	50	50	50	0	0	0	0	60	60	60	60	1	1	1
1	S01_2	1	30	MT	2	Left	0	1303.04	439.29	188.72	45.12	19.3	1051.55	354.507	251.487	C6	6	5	1	2	0	1	1	1	37	60	4	5.5	2	0	0	185.5	91	26.4456	50	50	50	50	0	0	0	0	60	60	60	60	1	1	1
1	S01_2	1	30	SS	3	Right	1	957.98	322.96	214.47	25.03	10.45	857.871	289.211	100.109	C6	6	5	1	2	0	1	1	1	37	60	4	5.5	2	0	0	185.5	91	26.4456	50	50	50	50	0	0	0	0	60	60	60	60	1	1	1
1	S01_2	1	30	SS	3	Left	0	1024.57	345.41	211.53	21.29	9.14	930.924	313.84	93.6457	C6	6	5	1	2	0	1	1	1	37	60	4	5.5	2	0	0	185.5	91	26.4456	50	50	50	50	0	0	0	0	60	60	60	60	1	1	1
1	S01_2	1	30	SC	4	Right	1	1030.63	347.45	244.5	35.79	12.77	899.019	303.081	131.611	C6	6	5	1	2	0	1	1	1	37	60	4	5.5	2	0	0	185.5	91	26.4456	50	50	50	50	0	0	0	0	60	60	60	60	1	1	1
1	S01_2	1	30	SC	4	Left	0	845.99	285.2	229.21	28.93	11.21	751.155	253.229	94.8355	C6	6	5	1	2	0	1	1	1	37	60	4	5.5	2	0	0	185.5	91	26.4456	50	50	50	50	0	0	0	0	60	60	60	60	1	1	1
1	S01_2	1	30	SM	5	Right	1	2040.06	687.76	222.69	20.36	8.38	1869.1	630.126	170.957	C6	6	5	1	2	0	1	1	1	37	60	4	5.5	2	0	0	185.5	91	26.4456	50	50	50	50	0	0	0	0	60	60	60	60	1	1	1
1	S01_2	1	30	SM	5	Left	0	2032.5	685.2	238.81	19.59	7.58	1878.44	633.262	154.064	C6	6	5	1	2	0	1	1	1	37	60	4	5.5	2	0	0	185.5	91	26.4456	50	50	50	50	0	0	0	0	60	60	60	60	1	1	1
1	S01_2	1	30	LC	6	Right	1	251.22	84.69	150.91	34.6	18.65	204.367	68.8953	46.8525	C6	6	5	1	2	0	1	1	1	37	60	4	5.5	2	0	0	185.5	91	26.4456	50	50	50	50	0	0	0	0	60	60	60	60	1	1	1
1	S01_2	1	30	LC	6	Left	0	227.01	76.53	168.72	24.57	12.71	198.157	66.803	28.853	C6	6	5	1	2	0	1	1	1	37	60	4	5.5	2	0	0	185.5	91	26.4456	50	50	50	50	0	0	0	0	60	60	60	60	1	1	1
1	S01_2	1	31	LS	1	Right	1	827.83	279.08	216.59	21.73	9.12	752.332	253.628	75.4981	C6	6	5	1	2	0	1	1	1	37	60	4	5.5	2	0	0	185.5	91	26.4456	50	50	50	50	0	0	0	0	60	60	60	60	1	1	1
1	S01_2	1	31	LS	1	Left	0	888.37	299.49	229.29	21.17	8.45	813.303	274.183	75.0673	C6	6	5	1	2	0	1	1	1	37	60	4	5.5	2	0	0	185.5	91	26.4456	50	50	50	50	0	0	0	0	60	60	60	60	1	1	1
1	S01_2	1	31	MT	2	Right	1	1216.77	410.2	197.21	34.76	14.98	1034.5	348.752	182.272	C6	6	5	1	2	0	1	1	1	37	60	4	5.5	2	0	0	185.5	91	26.4456	50	50	50	50	0	0	0	0	60	60	60	60	1	1	1
1	S01_2	1	31	MT	2	Left	0	1256.12	423.47	191.76	46.1	19.38	1012.68	341.402	243.436	C6	6	5	1	2	0	1	1	1	37	60	4	5.5	2	0	0	185.5	91	26.4456	50	50	50	50	0	0	0	0	60	60	60	60	1	1	1
1	S01_2	1	31	SS	3	Right	1	988.25	333.16	216.12	25.75	10.65	883.001	297.678	105.249	C6	6	5	1	2	0	1	1	1	37	60	4	5.5	2	0	0	185.5	91	26.4456	50	50	50	50	0	0	0	0	60	60	60	60	1	1	1
1	S01_2	1	31	SS	3	Left	0	1045.76	352.55	211.08	23.4	9.98	941.393	317.366	104.367	C6	6	5	1	2	0	1	1	1	37	60	4	5.5	2	0	0	185.5	91	26.4456	50	50	50	50	0	0	0	0	60	60	60	60	1	1	1
1	S01_2	1	31	SC	4	Right	1	1045.76	352.55	246.23	38.15	13.41	905.524	305.273	140.236	C6	6	5	1	2	0	1	1	1	37	60	4	5.5	2	0	0	185.5	91	26.4456	50	50	50	50	0	0	0	0	60	60	60	60	1	1	1
1	S01_2	1	31	SC	4	Left	0	871.72	293.88	229.68	30.09	11.58	770.775	259.849	100.945	C6	6	5	1	2	0	1	1	1	37	60	4	5.5	2	0	0	185.5	91	26.4456	50	50	50	50	0	0	0	0	60	60	60	60	1	1	1
1	S01_2	1	31	SM	5	Right	1	2012.82	678.57	223.07	22	8.98	1832.07	617.634	180.751	C6	6	5	1	2	0	1	1	1	37	60	4	5.5	2	0	0	185.5	91	26.4456	50	50	50	50	0	0	0	0	60	60	60	60	1	1	1
1	S01_2	1	31	SM	5	Left	0	1973.47	665.31	243.58	19.18	7.3	1829.41	616.742	144.063	C6	6	5	1	2	0	1	1	1	37	60	4	5.5	2	0	0	185.5	91	26.4456	50	50	50	50	0	0	0	0	60	60	60	60	1	1	1
1	S01_2	1	31	LC	6	Right	1	257.28	86.73	168.08	24.76	12.84	224.245	75.5939	33.0348	C6	6	5	1	2	0	1	1	1	37	60	4	5.5	2	0	0	185.5	91	26.4456	50	50	50	50	0	0	0	0	60	60	60	60	1	1	1
1	S01_2	1	31	LC	6	Left	0	223.98	75.51	176.51	18.45	9.46	202.791	68.3668	21.1885	C6	6	5	1	2	0	1	1	1	37	60	4	5.5	2	0	0	185.5	91	26.4456	50	50	50	50	0	0	0	0	60	60	60	60	1	1	1
1	S01_2	1	32	LS	1	Right	1	791.51	266.84	212.44	21.17	9.06	719.799	242.664	71.7108	C5	5	6	1	2	0	1	1	1	37	60	4	5.5	2	0	0	185.5	91	26.4456	50	50	50	50	0	0	0	0	60	60	60	60	1	1	1
1	S01_2	1	32	LS	1	Left	0	845.99	285.2	234.64	17.89	7.08	786.094	265.008	59.8961	C5	5	6	1	2	0	1	1	1	37	60	4	5.5	2	0	0	185.5	91	26.4456	50	50	50	50	0	0	0	0	60	60	60	60	1	1	1
1	S01_2	1	32	MT	2	Right	1	1250.07	421.43	198.73	36.01	15.34	1058.31	356.783	191.761	C5	5	6	1	2	0	1	1	1	37	60	4	5.5	2	0	0	185.5	91	26.4456	50	50	50	50	0	0	0	0	60	60	60	60	1	1	1
1	S01_2	1	32	MT	2	Left	0	1257.64	423.98	191.53	52.9	21.64	985.487	332.231	272.153	C5	5	6	1	2	0	1	1	1	37	60	4	5.5	2	0	0	185.5	91	26.4456	50	50	50	50	0	0	0	0	60	60	60	60	1	1	1
1	S01_2	1	32	SS	3	Right	1	1006.41	339.29	216.83	24.89	10.3	902.75	304.343	103.66	C5	5	6	1	2	0	1	1	1	37	60	4	5.5	2	0	0	185.5	91	26.4456	50	50	50	50	0	0	0	0	60	60	60	60	1	1	1
1	S01_2	1	32	SS	3	Left	0	1063.92	358.67	210.63	25.82	10.92	947.74	319.503	116.18	C5	5	6	1	2	0	1	1	1	37	60	4	5.5	2	0	0	185.5	91	26.4456	50	50	50	50	0	0	0	0	60	60	60	60	1	1	1
1	S01_2	1	32	SC	4	Right	1	1095.7	369.39	248.05	40.27	13.97	942.631	317.786	153.069	C5	5	6	1	2	0	1	1	1	37	60	4	5.5	2	0	0	185.5	91	26.4456	50	50	50	50	0	0	0	0	60	60	60	60	1	1	1
1	S01_2	1	32	SC	4	Left	0	864.15	291.33	232.07	30.74	11.7	763.044	257.244	101.106	C5	5	6	1	2	0	1	1	1	37	60	4	5.5	2	0	0	185.5	91	26.4456	50	50	50	50	0	0	0	0	60	60	60	60	1	1	1
1	S01_2	1	32	SM	5	Right	1	1965.91	662.76	224.2	22.89	9.26	1783.87	601.388	182.043	C5	5	6	1	2	0	1	1	1	37	60	4	5.5	2	0	0	185.5	91	26.4456	50	50	50	50	0	0	0	0	60	60	60	60	1	1	1
1	S01_2	1	32	SM	5	Left	0	1955.31	659.18	247.82	18.72	7.02	1818.05	612.906	137.263	C5	5	6	1	2	0	1	1	1	37	60	4	5.5	2	0	0	185.5	91	26.4456	50	50	50	50	0	0	0	0	60	60	60	60	1	1	1
1	S01_2	1	32	LC	6	Right	1	292.09	98.47	165.82	17.01	9.3	264.926	89.3123	27.1644	C5	5	6	1	2	0	1	1	1	37	60	4	5.5	2	0	0	185.5	91	26.4456	50	50	50	50	0	0	0	0	60	60	60	60	1	1	1
1	S01_2	1	32	LC	6	Left	0	239.12	80.61	176.87	18.06	9.26	216.977	73.1455	22.1425	C5	5	6	1	2	0	1	1	1	37	60	4	5.5	2	0	0	185.5	91	26.4456	50	50	50	50	0	0	0	0	60	60	60	60	1	1	1
1	S01_2	1	33	LS	1	Right	1	749.13	252.55	210.23	22.49	9.66	676.764	228.154	72.366	C5	5	6	1	2	0	1	1	1	37	60	4	5.5	2	0	0	185.5	91	26.4456	50	50	50	50	0	0	0	0	60	60	60	60	1	1	1
1	S01_2	1	33	LS	1	Left	0	793.02	267.35	235.64	19.72	7.72	731.799	246.711	61.2211	C5	5	6	1	2	0	1	1	1	37	60	4	5.5	2	0	0	185.5	91	26.4456	50	50	50	50	0	0	0	0	60	60	60	60	1	1	1
1	S01_2	1	33	MT	2	Right	1	1225.85	413.27	197.89	44.98	18.52	998.823	336.732	227.027	C5	5	6	1	2	0	1	1	1	37	60	4	5.5	2	0	0	185.5	91	26.4456	50	50	50	50	0	0	0	0	60	60	60	60	1	1	1
1	S01_2	1	33	MT	2	Left	0	1295.47	436.73	189.74	59.97	24.02	984.298	331.827	311.172	C5	5	6	1	2	0	1	1	1	37	60	4	5.5	2	0	0	185.5	91	26.4456	50	50	50	50	0	0	0	0	60	60	60	60	1	1	1
1	S01_2	1	33	SS	3	Right	1	1041.22	351.02	214.41	27.01	11.19	924.707	311.741	116.513	C5	5	6	1	2	0	1	1	1	37	60	4	5.5	2	0	0	185.5	91	26.4456	50	50	50	50	0	0	0	0	60	60	60	60	1	1	1
1	S01_2	1	33	SS	3	Left	0	1098.73	370.41	211.02	28.03	11.73	969.849	326.961	128.881	C5	5	6	1	2	0	1	1	1	37	60	4	5.5	2	0	0	185.5	91	26.4456	50	50	50	50	0	0	0	0	60	60	60	60	1	1	1
1	S01_2	1	33	SC	4	Right	1	1104.78	372.45	247.78	38.89	13.57	954.861	321.909	149.919	C5	5	6	1	2	0	1	1	1	37	60	4	5.5	2	0	0	185.5	91	26.4456	50	50	50	50	0	0	0	0	60	60	60	60	1	1	1
1	S01_2	1	33	SC	4	Left	0	799.08	269.39	234.09	31.75	11.94	703.67	237.225	95.4102	C5	5	6	1	2	0	1	1	1	37	60	4	5.5	2	0	0	185.5	91	26.4456	50	50	50	50	0	0	0	0	60	60	60	60	1	1	1
1	S01_2	1	33	SM	5	Right	1	1915.96	645.92	226.65	22.28	8.95	1744.48	588.11	171.478	C5	5	6	1	2	0	1	1	1	37	60	4	5.5	2	0	0	185.5	91	26.4456	50	50	50	50	0	0	0	0	60	60	60	60	1	1	1
1	S01_2	1	33	SM	5	Left	0	1900.83	640.82	252.25	18.91	6.98	1768.15	596.091	132.678	C5	5	6	1	2	0	1	1	1	37	60	4	5.5	2	0	0	185.5	91	26.4456	50	50	50	50	0	0	0	0	60	60	60	60	1	1	1
1	S01_2	1	33	LC	6	Right	1	305.71	103.06	168	22.94	12.01	268.994	90.6825	36.7158	C5	5	6	1	2	0	1	1	1	37	60	4	5.5	2	0	0	185.5	91	26.4456	50	50	50	50	0	0	0	0	60	60	60	60	1	1	1
1	S01_2	1	33	LC	6	Left	0	296.63	100	185.67	20.08	9.76	267.679	90.24	28.9511	C5	5	6	1	2	0	1	1	1	37	60	4	5.5	2	0	0	185.5	91	26.4456	50	50	50	50	0	0	0	0	60	60	60	60	1	1	1
1	S01_2	1	34	LS	1	Right	1	726.43	244.9	209.35	19.92	8.69	663.303	223.618	63.1268	C5	5	6	1	2	0	1	1	1	37	60	4	5.5	2	0	0	185.5	91	26.4456	50	50	50	50	0	0	0	0	60	60	60	60	1	1	1
1	S01_2	1	34	LS	1	Left	0	741.57	250	231.88	20.87	8.26	680.316	229.35	61.2537	C5	5	6	1	2	0	1	1	1	37	60	4	5.5	2	0	0	185.5	91	26.4456	50	50	50	50	0	0	0	0	60	60	60	60	1	1	1
1	S01_2	1	34	MT	2	Right	1	1172.89	395.41	193.68	52.23	21.24	923.768	311.425	249.122	C5	5	6	1	2	0	1	1	1	37	60	4	5.5	2	0	0	185.5	91	26.4456	50	50	50	50	0	0	0	0	60	60	60	60	1	1	1
1	S01_2	1	34	MT	2	Left	0	1315.14	443.37	188.53	61.97	24.74	989.774	333.68	325.366	C5	5	6	1	2	0	1	1	1	37	60	4	5.5	2	0	0	185.5	91	26.4456	50	50	50	50	0	0	0	0	60	60	60	60	1	1	1
1	S01_2	1	34	SS	3	Right	1	1024.57	345.41	212.73	28.32	11.75	904.183	304.824	120.387	C5	5	6	1	2	0	1	1	1	37	60	4	5.5	2	0	0	185.5	91	26.4456	50	50	50	50	0	0	0	0	60	60	60	60	1	1	1
1	S01_2	1	34	SS	3	Left	0	1101.76	371.43	212.3	32.12	13.14	956.989	322.624	144.771	C5	5	6	1	2	0	1	1	1	37	60	4	5.5	2	0	0	185.5	91	26.4456	50	50	50	50	0	0	0	0	60	60	60	60	1	1	1
1	S01_2	1	34	SC	4	Right	1	1130.51	381.12	245.96	35.38	12.57	988.405	333.213	142.105	C5	5	6	1	2	0	1	1	1	37	60	4	5.5	2	0	0	185.5	91	26.4456	50	50	50	50	0	0	0	0	60	60	60	60	1	1	1
1	S01_2	1	34	SC	4	Left	0	789.99	266.33	239.45	34.74	12.67	689.898	232.586	100.092	C5	5	6	1	2	0	1	1	1	37	60	4	5.5	2	0	0	185.5	91	26.4456	50	50	50	50	0	0	0	0	60	60	60	60	1	1	1
1	S01_2	1	34	SM	5	Right	1	1866.02	629.08	228.6	22.36	8.91	1699.76	573.029	166.262	C5	5	6	1	2	0	1	1	1	37	60	4	5.5	2	0	0	185.5	91	26.4456	50	50	50	50	0	0	0	0	60	60	60	60	1	1	1
1	S01_2	1	34	SM	5	Left	0	1826.67	615.82	259.3	19.39	6.96	1699.53	572.959	127.136	C5	5	6	1	2	0	1	1	1	37	60	4	5.5	2	0	0	185.5	91	26.4456	50	50	50	50	0	0	0	0	60	60	60	60	1	1	1
1	S01_2	1	34	LC	6	Right	1	313.27	105.61	174.6	23.9	12.04	275.552	92.8946	37.7177	C5	5	6	1	2	0	1	1	1	37	60	4	5.5	2	0	0	185.5	91	26.4456	50	50	50	50	0	0	0	0	60	60	60	60	1	1	1
1	S01_2	1	34	LC	6	Left	0	319.33	107.65	189.22	18.72	9	290.59	97.9615	28.7397	C5	5	6	1	2	0	1	1	1	37	60	4	5.5	2	0	0	185.5	91	26.4456	50	50	50	50	0	0	0	0	60	60	60	60	1	1	1
1	S01_2	1	35	LS	1	Right	1	679.52	229.08	209.27	22.31	9.63	614.082	207.02	65.4378	C5	5	6	1	2	0	1	1	1	37	60	4	5.5	2	0	0	185.5	91	26.4456	50	50	50	50	0	0	0	0	60	60	60	60	1	1	1
1	S01_2	1	35	LS	1	Left	0	724.92	244.39	229.72	19.52	7.83	668.159	225.254	56.7612	C5	5	6	1	2	0	1	1	1	37	60	4	5.5	2	0	0	185.5	91	26.4456	50	50	50	50	0	0	0	0	60	60	60	60	1	1	1
1	S01_2	1	35	MT	2	Right	1	1148.67	387.24	193.7	51.28	20.93	908.253	306.191	240.417	C5	5	6	1	2	0	1	1	1	37	60	4	5.5	2	0	0	185.5	91	26.4456	50	50	50	50	0	0	0	0	60	60	60	60	1	1	1
1	S01_2	1	35	MT	2	Left	0	1324.23	446.43	186.48	67.53	26.59	972.117	327.724	352.113	C5	5	6	1	2	0	1	1	1	37	60	4	5.5	2	0	0	185.5	91	26.4456	50	50	50	50	0	0	0	0	60	60	60	60	1	1	1
1	S01_2	1	35	SS	3	Right	1	1041.22	351.02	211.78	31.84	13.07	905.133	305.142	136.087	C5	5	6	1	2	0	1	1	1	37	60	4	5.5	2	0	0	185.5	91	26.4456	50	50	50	50	0	0	0	0	60	60	60	60	1	1	1
1	S01_2	1	35	SS	3	Left	0	1066.95	359.69	211.67	41.2	16.29	893.144	301.096	173.806	C5	5	6	1	2	0	1	1	1	37	60	4	5.5	2	0	0	185.5	91	26.4456	50	50	50	50	0	0	0	0	60	60	60	60	1	1	1
1	S01_2	1	35	SC	4	Right	1	1154.72	389.29	244.5	35.15	12.57	1009.57	340.356	145.148	C5	5	6	1	2	0	1	1	1	37	60	4	5.5	2	0	0	185.5	91	26.4456	50	50	50	50	0	0	0	0	60	60	60	60	1	1	1
1	S01_2	1	35	SC	4	Left	0	824.8	278.06	242.8	36.9	13.19	716.009	241.384	108.791	C5	5	6	1	2	0	1	1	1	37	60	4	5.5	2	0	0	185.5	91	26.4456	50	50	50	50	0	0	0	0	60	60	60	60	1	1	1
1	S01_2	1	35	SM	5	Right	1	1800.95	607.14	230.28	20.41	8.14	1654.35	557.719	146.597	C5	5	6	1	2	0	1	1	1	37	60	4	5.5	2	0	0	185.5	91	26.4456	50	50	50	50	0	0	0	0	60	60	60	60	1	1	1
1	S01_2	1	35	SM	5	Left	0	1758.57	592.86	265.41	18.71	6.59	1642.68	553.791	115.89	C5	5	6	1	2	0	1	1	1	37	60	4	5.5	2	0	0	185.5	91	26.4456	50	50	50	50	0	0	0	0	60	60	60	60	1	1	1
1	S01_2	1	35	LC	6	Right	1	302.68	102.04	176.05	28.48	13.93	260.517	87.8258	42.1633	C5	5	6	1	2	0	1	1	1	37	60	4	5.5	2	0	0	185.5	91	26.4456	50	50	50	50	0	0	0	0	60	60	60	60	1	1	1
1	S01_2	1	35	LC	6	Left	0	320.84	108.16	193.24	20.38	9.54	290.232	97.8415	30.6081	C5	5	6	1	2	0	1	1	1	37	60	4	5.5	2	0	0	185.5	91	26.4456	50	50	50	50	0	0	0	0	60	60	60	60	1	1	1
1	S01_2	1	36	LS	1	Right	1	614.44	207.14	206.94	25.37	10.92	547.343	184.52	67.0968	C5	5	6	1	2	0	1	1	1	37	60	4	5.5	2	0	0	185.5	91	26.4456	50	50	50	50	0	0	0	0	60	60	60	60	1	1	1
1	S01_2	1	36	LS	1	Left	0	718.87	242.35	228.15	19.5	7.87	662.295	223.277	56.5751	C5	5	6	1	2	0	1	1	1	37	60	4	5.5	2	0	0	185.5	91	26.4456	50	50	50	50	0	0	0	0	60	60	60	60	1	1	1
1	S01_2	1	36	MT	2	Right	1	1071.49	361.22	196.2	53.31	21.36	842.62	284.063	228.87	C5	5	6	1	2	0	1	1	1	37	60	4	5.5	2	0	0	185.5	91	26.4456	50	50	50	50	0	0	0	0	60	60	60	60	1	1	1
1	S01_2	1	36	MT	2	Left	0	1301.52	438.78	183.84	77.31	29.6	916.27	308.901	385.25	C5	5	6	1	2	0	1	1	1	37	60	4	5.5	2	0	0	185.5	91	26.4456	50	50	50	50	0	0	0	0	60	60	60	60	1	1	1
1	S01_2	1	36	SS	3	Right	1	1076.03	362.76	210.61	38.84	15.57	908.492	306.278	167.538	C5	5	6	1	2	0	1	1	1	37	60	4	5.5	2	0	0	185.5	91	26.4456	50	50	50	50	0	0	0	0	60	60	60	60	1	1	1
1	S01_2	1	36	SS	3	Left	0	1044.25	352.04	208.24	52.62	20.17	833.625	281.034	210.625	C5	5	6	1	2	0	1	1	1	37	60	4	5.5	2	0	0	185.5	91	26.4456	50	50	50	50	0	0	0	0	60	60	60	60	1	1	1
1	S01_2	1	36	SC	4	Right	1	1098.73	370.41	241.06	34.4	12.49	961.499	324.146	137.231	C5	5	6	1	2	0	1	1	1	37	60	4	5.5	2	0	0	185.5	91	26.4456	50	50	50	50	0	0	0	0	60	60	60	60	1	1	1
1	S01_2	1	36	SC	4	Left	0	845.99	285.2	241.78	36.48	13.11	735.081	247.81	110.909	C5	5	6	1	2	0	1	1	1	37	60	4	5.5	2	0	0	185.5	91	26.4456	50	50	50	50	0	0	0	0	60	60	60	60	1	1	1
1	S01_2	1	36	SM	5	Right	1	1713.17	577.55	232.19	20.83	8.23	1572.18	530.018	140.994	C5	5	6	1	2	0	1	1	1	37	60	4	5.5	2	0	0	185.5	91	26.4456	50	50	50	50	0	0	0	0	60	60	60	60	1	1	1
1	S01_2	1	36	SM	5	Left	0	1696.52	571.94	270.84	19.03	6.56	1585.23	534.421	111.292	C5	5	6	1	2	0	1	1	1	37	60	4	5.5	2	0	0	185.5	91	26.4456	50	50	50	50	0	0	0	0	60	60	60	60	1	1	1
1	S01_2	1	36	LC	6	Right	1	279.98	94.39	181.05	27.04	13	243.583	82.1193	36.3974	C5	5	6	1	2	0	1	1	1	37	60	4	5.5	2	0	0	185.5	91	26.4456	50	50	50	50	0	0	0	0	60	60	60	60	1	1	1
1	S01_2	1	36	LC	6	Left	0	323.87	109.18	191.16	24.69	11.44	286.819	96.6898	37.0507	C5	5	6	1	2	0	1	1	1	37	60	4	5.5	2	0	0	185.5	91	26.4456	50	50	50	50	0	0	0	0	60	60	60	60	1	1	1
1	S01_2	1	37	LS	1	Right	1	581.15	195.92	206.86	28.96	12.28	509.785	171.861	71.3652	C5	5	6	1	2	0	1	1	1	37	60	4	5.5	2	0	0	185.5	91	26.4456	50	50	50	50	0	0	0	0	60	60	60	60	1	1	1
1	S01_2	1	37	LS	1	Left	0	668.92	225.51	227.96	20.76	8.35	613.065	206.68	55.8548	C5	5	6	1	2	0	1	1	1	37	60	4	5.5	2	0	0	185.5	91	26.4456	50	50	50	50	0	0	0	0	60	60	60	60	1	1	1
1	S01_2	1	37	MT	2	Right	1	1017	342.86	197.74	60.43	23.41	778.92	262.596	238.08	C5	5	6	1	2	0	1	1	1	37	60	4	5.5	2	0	0	185.5	91	26.4456	50	50	50	50	0	0	0	0	60	60	60	60	1	1	1
1	S01_2	1	37	MT	2	Left	0	1221.31	411.73	186.96	77.74	29.37	862.611	290.805	358.699	C5	5	6	1	2	0	1	1	1	37	60	4	5.5	2	0	0	185.5	91	26.4456	50	50	50	50	0	0	0	0	60	60	60	60	1	1	1
1	S01_2	1	37	SS	3	Right	1	1136.56	383.16	203.85	53.85	20.9	899.019	303.08	237.541	C5	5	6	1	2	0	1	1	1	37	60	4	5.5	2	0	0	185.5	91	26.4456	50	50	50	50	0	0	0	0	60	60	60	60	1	1	1
1	S01_2	1	37	SS	3	Left	0	1044.25	352.04	204.87	59.07	22.38	810.547	273.253	233.703	C5	5	6	1	2	0	1	1	1	37	60	4	5.5	2	0	0	185.5	91	26.4456	50	50	50	50	0	0	0	0	60	60	60	60	1	1	1
1	S01_2	1	37	SC	4	Right	1	1074.51	362.24	239.39	30.68	11.36	952.446	321.09	122.064	C5	5	6	1	2	0	1	1	1	37	60	4	5.5	2	0	0	185.5	91	26.4456	50	50	50	50	0	0	0	0	60	60	60	60	1	1	1
1	S01_2	1	37	SC	4	Left	0	862.64	290.82	242.89	39.27	13.92	742.561	250.338	120.079	C5	5	6	1	2	0	1	1	1	37	60	4	5.5	2	0	0	185.5	91	26.4456	50	50	50	50	0	0	0	0	60	60	60	60	1	1	1
1	S01_2	1	37	SM	5	Right	1	1605.72	541.33	233.55	18.19	7.22	1489.79	502.246	115.933	C5	5	6	1	2	0	1	1	1	37	60	4	5.5	2	0	0	185.5	91	26.4456	50	50	50	50	0	0	0	0	60	60	60	60	1	1	1
1	S01_2	1	37	SM	5	Left	0	1623.88	547.45	276.84	18.23	6.18	1523.52	513.618	100.356	C5	5	6	1	2	0	1	1	1	37	60	4	5.5	2	0	0	185.5	91	26.4456	50	50	50	50	0	0	0	0	60	60	60	60	1	1	1
1	S01_2	1	37	LC	6	Right	1	276.95	93.37	183.71	25.19	12.06	243.55	82.1096	33.4002	C5	5	6	1	2	0	1	1	1	37	60	4	5.5	2	0	0	185.5	91	26.4456	50	50	50	50	0	0	0	0	60	60	60	60	1	1	1
1	S01_2	1	37	LC	6	Left	0	299.65	101.02	190.95	22.65	10.6	267.887	90.3119	31.7629	C5	5	6	1	2	0	1	1	1	37	60	4	5.5	2	0	0	185.5	91	26.4456	50	50	50	50	0	0	0	0	60	60	60	60	1	1	1
1	S01_2	1	38	LS	1	Right	1	517.58	174.49	210.13	26.94	11.36	458.783	154.668	58.7971	C4	4	7	1	2	0	1	1	1	37	60	4	5.5	2	0	0	185.5	91	26.4456	50	50	50	50	0	0	0	0	60	60	60	60	1	1	1
1	S01_2	1	38	LS	1	Left	0	528.18	178.06	226.14	24.31	9.71	476.894	160.77	51.2863	C4	4	7	1	2	0	1	1	1	37	60	4	5.5	2	0	0	185.5	91	26.4456	50	50	50	50	0	0	0	0	60	60	60	60	1	1	1
1	S01_2	1	38	MT	2	Right	1	207.34	69.9	210.5	34.68	14.14	178.022	60.0161	29.3179	C4	4	7	1	2	0	1	1	1	37	60	4	5.5	2	0	0	185.5	91	26.4456	50	50	50	50	0	0	0	0	60	60	60	60	1	1	1
1	S01_2	1	38	MT	2	Left	0	895.93	302.04	192.81	59.06	23.45	685.834	231.212	210.096	C4	4	7	1	2	0	1	1	1	37	60	4	5.5	2	0	0	185.5	91	26.4456	50	50	50	50	0	0	0	0	60	60	60	60	1	1	1
1	S01_2	1	38	SS	3	Right	1	1237.96	417.35	197.25	66.63	25.25	925.375	311.969	312.585	C4	4	7	1	2	0	1	1	1	37	60	4	5.5	2	0	0	185.5	91	26.4456	50	50	50	50	0	0	0	0	60	60	60	60	1	1	1
1	S01_2	1	38	SS	3	Left	0	1030.63	347.45	205.08	63.56	23.66	786.783	265.243	243.847	C4	4	7	1	2	0	1	1	1	37	60	4	5.5	2	0	0	185.5	91	26.4456	50	50	50	50	0	0	0	0	60	60	60	60	1	1	1
1	S01_2	1	38	SC	4	Right	1	1057.87	356.63	234.66	27.92	10.63	945.418	318.72	112.452	C4	4	7	1	2	0	1	1	1	37	60	4	5.5	2	0	0	185.5	91	26.4456	50	50	50	50	0	0	0	0	60	60	60	60	1	1	1
1	S01_2	1	38	SC	4	Left	0	842.96	284.18	243.17	36.89	13.17	731.942	246.753	111.018	C4	4	7	1	2	0	1	1	1	37	60	4	5.5	2	0	0	185.5	91	26.4456	50	50	50	50	0	0	0	0	60	60	60	60	1	1	1
1	S01_2	1	38	SM	5	Right	1	1548.21	521.94	234.47	16.26	6.48	1447.89	488.118	100.324	C4	4	7	1	2	0	1	1	1	37	60	4	5.5	2	0	0	185.5	91	26.4456	50	50	50	50	0	0	0	0	60	60	60	60	1	1	1
1	S01_2	1	38	SM	5	Left	0	1596.64	538.27	282.28	20.14	6.66	1490.3	502.421	106.336	C4	4	7	1	2	0	1	1	1	37	60	4	5.5	2	0	0	185.5	91	26.4456	50	50	50	50	0	0	0	0	60	60	60	60	1	1	1
1	S01_2	1	38	LC	6	Right	1	292.09	98.47	185.82	24.87	11.8	257.623	86.8505	34.4666	C4	4	7	1	2	0	1	1	1	37	60	4	5.5	2	0	0	185.5	91	26.4456	50	50	50	50	0	0	0	0	60	60	60	60	1	1	1
1	S01_2	1	38	LC	6	Left	0	286.03	96.43	198.91	22.99	10.36	256.397	86.4399	29.6327	C4	4	7	1	2	0	1	1	1	37	60	4	5.5	2	0	0	185.5	91	26.4456	50	50	50	50	0	0	0	0	60	60	60	60	1	1	1
1	S01_2	1	39	LS	1	Right	1	429.81	144.9	209.6	27.75	11.69	379.565	127.961	50.2448	C4	4	7	1	2	0	1	1	1	37	60	4	5.5	2	0	0	185.5	91	26.4456	50	50	50	50	0	0	0	0	60	60	60	60	1	1	1
1	S01_2	1	39	LS	1	Left	0	449.48	151.53	227.97	25.67	10.12	403.993	136.195	45.4874	C4	4	7	1	2	0	1	1	1	37	60	4	5.5	2	0	0	185.5	91	26.4456	50	50	50	50	0	0	0	0	60	60	60	60	1	1	1
1	S01_2	1	39	MT	2	Right	1	#NULL!	#NULL!	#NULL!	#NULL!	#NULL!	#NULL!	#NULL!	#NULL!	C4	4	7	1	2	0	1	1	1	37	60	4	5.5	2	0	0	185.5	91	26.4456	50	50	50	50	0	0	0	0	60	60	60	60	1	1	1
1	S01_2	1	39	MT	2	Left	0	#NULL!	#NULL!	#NULL!	#NULL!	#NULL!	#NULL!	#NULL!	#NULL!	C4	4	7	1	2	0	1	1	1	37	60	4	5.5	2	0	0	185.5	91	26.4456	50	50	50	50	0	0	0	0	60	60	60	60	1	1	1
1	S01_2	1	39	SS	3	Right	1	1298.5	437.76	196.32	66.71	25.36	969.2	326.744	329.3	C4	4	7	1	2	0	1	1	1	37	60	4	5.5	2	0	0	185.5	91	26.4456	50	50	50	50	0	0	0	0	60	60	60	60	1	1	1
1	S01_2	1	39	SS	3	Left	0	1148.67	387.24	199.11	66.08	24.92	862.421	290.74	286.249	C4	4	7	1	2	0	1	1	1	37	60	4	5.5	2	0	0	185.5	91	26.4456	50	50	50	50	0	0	0	0	60	60	60	60	1	1	1
1	S01_2	1	39	SC	4	Right	1	1051.81	354.59	231.12	29.36	11.27	933.271	314.628	118.539	C4	4	7	1	2	0	1	1	1	37	60	4	5.5	2	0	0	185.5	91	26.4456	50	50	50	50	0	0	0	0	60	60	60	60	1	1	1
1	S01_2	1	39	SC	4	Left	0	808.16	272.45	244.24	35.63	12.73	705.281	237.767	102.879	C4	4	7	1	2	0	1	1	1	37	60	4	5.5	2	0	0	185.5	91	26.4456	50	50	50	50	0	0	0	0	60	60	60	60	1	1	1
1	S01_2	1	39	SM	5	Right	1	1484.65	500.51	236.59	14.59	5.81	1398.39	471.43	86.2582	C4	4	7	1	2	0	1	1	1	37	60	4	5.5	2	0	0	185.5	91	26.4456	50	50	50	50	0	0	0	0	60	60	60	60	1	1	1
1	S01_2	1	39	SM	5	Left	0	1557.29	525	285.47	20.71	6.76	1452.02	489.51	105.273	C4	4	7	1	2	0	1	1	1	37	60	4	5.5	2	0	0	185.5	91	26.4456	50	50	50	50	0	0	0	0	60	60	60	60	1	1	1
1	S01_2	1	39	LC	6	Right	1	290.57	97.96	187.63	25.46	11.95	255.847	86.2538	34.7231	C4	4	7	1	2	0	1	1	1	37	60	4	5.5	2	0	0	185.5	91	26.4456	50	50	50	50	0	0	0	0	60	60	60	60	1	1	1
1	S01_2	1	39	LC	6	Left	0	313.27	105.61	203.12	26.88	11.69	276.649	93.2642	36.6213	C4	4	7	1	2	0	1	1	1	37	60	4	5.5	2	0	0	185.5	91	26.4456	50	50	50	50	0	0	0	0	60	60	60	60	1	1	1
1	S01_2	1	40	LS	1	Right	1	293.6	98.98	213.5	26.24	10.94	261.48	88.1516	32.1198	C4	4	7	1	2	0	1	1	1	37	60	4	5.5	2	0	0	185.5	91	26.4456	50	50	50	50	0	0	0	0	60	60	60	60	1	1	1
1	S01_2	1	40	LS	1	Left	0	385.92	130.1	227.96	28.83	11.23	342.581	115.49	43.3388	C4	4	7	1	2	0	1	1	1	37	60	4	5.5	2	0	0	185.5	91	26.4456	50	50	50	50	0	0	0	0	60	60	60	60	1	1	1
1	S01_2	1	40	MT	2	Right	1	#NULL!	#NULL!	#NULL!	#NULL!	#NULL!	#NULL!	#NULL!	#NULL!	C4	4	7	1	2	0	1	1	1	37	60	4	5.5	2	0	0	185.5	91	26.4456	50	50	50	50	0	0	0	0	60	60	60	60	1	1	1
1	S01_2	1	40	MT	2	Left	0	#NULL!	#NULL!	#NULL!	#NULL!	#NULL!	#NULL!	#NULL!	#NULL!	C4	4	7	1	2	0	1	1	1	37	60	4	5.5	2	0	0	185.5	91	26.4456	50	50	50	50	0	0	0	0	60	60	60	60	1	1	1
1	S01_2	1	40	SS	3	Right	1	1448.32	488.27	200.84	56.87	22.07	1128.68	380.509	319.644	C4	4	7	1	2	0	1	1	1	37	60	4	5.5	2	0	0	185.5	91	26.4456	50	50	50	50	0	0	0	0	60	60	60	60	1	1	1
1	S01_2	1	40	SS	3	Left	0	1080.57	364.29	203.48	58.63	22.37	838.846	282.798	241.724	C4	4	7	1	2	0	1	1	1	37	60	4	5.5	2	0	0	185.5	91	26.4456	50	50	50	50	0	0	0	0	60	60	60	60	1	1	1
1	S01_2	1	40	SC	4	Right	1	1066.95	359.69	229.27	28.12	10.92	950.439	320.412	116.511	C4	4	7	1	2	0	1	1	1	37	60	4	5.5	2	0	0	185.5	91	26.4456	50	50	50	50	0	0	0	0	60	60	60	60	1	1	1
1	S01_2	1	40	SC	4	Left	0	785.45	264.8	243.45	31.23	11.37	696.144	234.692	89.3057	C4	4	7	1	2	0	1	1	1	37	60	4	5.5	2	0	0	185.5	91	26.4456	50	50	50	50	0	0	0	0	60	60	60	60	1	1	1
1	S01_2	1	40	SM	5	Right	1	1422.6	479.59	236.34	12.68	5.09	1350.19	455.179	72.4103	C4	4	7	1	2	0	1	1	1	37	60	4	5.5	2	0	0	185.5	91	26.4456	50	50	50	50	0	0	0	0	60	60	60	60	1	1	1
1	S01_2	1	40	SM	5	Left	0	1486.16	501.02	286.88	21.39	6.94	1383.02	466.249	103.14	C4	4	7	1	2	0	1	1	1	37	60	4	5.5	2	0	0	185.5	91	26.4456	50	50	50	50	0	0	0	0	60	60	60	60	1	1	1
1	S01_2	1	40	LC	6	Right	1	267.87	90.31	184.84	26.64	12.6	234.118	78.9309	33.7516	C4	4	7	1	2	0	1	1	1	37	60	4	5.5	2	0	0	185.5	91	26.4456	50	50	50	50	0	0	0	0	60	60	60	60	1	1	1
1	S01_2	1	40	LC	6	Left	0	304.19	102.55	202.67	25.62	11.22	270.06	91.0439	34.1301	C4	4	7	1	2	0	1	1	1	37	60	4	5.5	2	0	0	185.5	91	26.4456	50	50	50	50	0	0	0	0	60	60	60	60	1	1	1
1	S01_2	1	41	LS	1	Right	1	266.36	89.8	212.21	26.65	11.16	236.634	79.7783	29.7258	C4	4	7	1	2	0	1	1	1	37	60	4	5.5	2	0	0	185.5	91	26.4456	50	50	50	50	0	0	0	0	60	60	60	60	1	1	1
1	S01_2	1	41	LS	1	Left	0	323.87	109.18	225.55	29.12	11.43	286.852	96.7007	37.0183	C4	4	7	1	2	0	1	1	1	37	60	4	5.5	2	0	0	185.5	91	26.4456	50	50	50	50	0	0	0	0	60	60	60	60	1	1	1
1	S01_2	1	41	MT	2	Right	1	#NULL!	#NULL!	#NULL!	#NULL!	#NULL!	#NULL!	#NULL!	#NULL!	C4	4	7	1	2	0	1	1	1	37	60	4	5.5	2	0	0	185.5	91	26.4456	50	50	50	50	0	0	0	0	60	60	60	60	1	1	1
1	S01_2	1	41	MT	2	Left	0	#NULL!	#NULL!	#NULL!	#NULL!	#NULL!	#NULL!	#NULL!	#NULL!	C4	4	7	1	2	0	1	1	1	37	60	4	5.5	2	0	0	185.5	91	26.4456	50	50	50	50	0	0	0	0	60	60	60	60	1	1	1
1	S01_2	1	41	SS	3	Right	1	1421.08	479.08	201.74	57.63	22.22	1105.32	372.628	315.764	C4	4	7	1	2	0	1	1	1	37	60	4	5.5	2	0	0	185.5	91	26.4456	50	50	50	50	0	0	0	0	60	60	60	60	1	1	1
1	S01_2	1	41	SS	3	Left	0	891.39	300.51	210.65	47.3	18.34	727.909	245.396	163.481	C4	4	7	1	2	0	1	1	1	37	60	4	5.5	2	0	0	185.5	91	26.4456	50	50	50	50	0	0	0	0	60	60	60	60	1	1	1
1	S01_2	1	41	SC	4	Right	1	1113.86	375.51	227.37	29.44	11.47	986.1	332.439	127.76	C4	4	7	1	2	0	1	1	1	37	60	4	5.5	2	0	0	185.5	91	26.4456	50	50	50	50	0	0	0	0	60	60	60	60	1	1	1
1	S01_2	1	41	SC	4	Left	0	715.84	241.33	242.36	28.16	10.41	641.321	216.208	74.5189	C4	4	7	1	2	0	1	1	1	37	60	4	5.5	2	0	0	185.5	91	26.4456	50	50	50	50	0	0	0	0	60	60	60	60	1	1	1
1	S01_2	1	41	SM	5	Right	1	1287.9	434.18	238.18	11.68	4.68	1227.63	413.86	60.2737	C4	4	7	1	2	0	1	1	1	37	60	4	5.5	2	0	0	185.5	91	26.4456	50	50	50	50	0	0	0	0	60	60	60	60	1	1	1
1	S01_2	1	41	SM	5	Left	0	1396.87	470.92	289.56	21.31	6.85	1301.18	438.662	95.6856	C4	4	7	1	2	0	1	1	1	37	60	4	5.5	2	0	0	185.5	91	26.4456	50	50	50	50	0	0	0	0	60	60	60	60	1	1	1
1	S01_2	1	41	LC	6	Right	1	222.47	75	182	34.56	15.96	186.964	63.03	35.5062	C4	4	7	1	2	0	1	1	1	37	60	4	5.5	2	0	0	185.5	91	26.4456	50	50	50	50	0	0	0	0	60	60	60	60	1	1	1
1	S01_2	1	41	LC	6	Left	0	279.98	94.39	202.39	24.02	10.61	250.274	84.3752	29.7059	C4	4	7	1	2	0	1	1	1	37	60	4	5.5	2	0	0	185.5	91	26.4456	50	50	50	50	0	0	0	0	60	60	60	60	1	1	1
1	S01_2	1	42	LS	1	Right	1	201.28	67.86	206.64	12.92	5.88	189.445	63.8698	11.8353	C4	4	7	1	2	0	1	1	1	37	60	4	5.5	2	0	0	185.5	91	26.4456	50	50	50	50	0	0	0	0	60	60	60	60	1	1	1
1	S01_2	1	42	LS	1	Left	0	217.93	73.47	226.48	20.88	8.44	199.537	67.2691	18.3933	C4	4	7	1	2	0	1	1	1	37	60	4	5.5	2	0	0	185.5	91	26.4456	50	50	50	50	0	0	0	0	60	60	60	60	1	1	1
1	S01_2	1	42	MT	2	Right	1	#NULL!	#NULL!	#NULL!	#NULL!	#NULL!	#NULL!	#NULL!	#NULL!	C4	4	7	1	2	0	1	1	1	37	60	4	5.5	2	0	0	185.5	91	26.4456	50	50	50	50	0	0	0	0	60	60	60	60	1	1	1
1	S01_2	1	42	MT	2	Left	0	#NULL!	#NULL!	#NULL!	#NULL!	#NULL!	#NULL!	#NULL!	#NULL!	C4	4	7	1	2	0	1	1	1	37	60	4	5.5	2	0	0	185.5	91	26.4456	50	50	50	50	0	0	0	0	60	60	60	60	1	1	1
1	S01_2	1	42	SS	3	Right	1	1227.37	413.78	199.7	73.7	26.96	896.471	302.225	330.899	C4	4	7	1	2	0	1	1	1	37	60	4	5.5	2	0	0	185.5	91	26.4456	50	50	50	50	0	0	0	0	60	60	60	60	1	1	1
1	S01_2	1	42	SS	3	Left	0	473.69	159.69	217.15	43.29	16.62	394.963	133.15	78.7273	C4	4	7	1	2	0	1	1	1	37	60	4	5.5	2	0	0	185.5	91	26.4456	50	50	50	50	0	0	0	0	60	60	60	60	1	1	1
1	S01_2	1	42	SC	4	Right	1	1060.89	357.65	225.95	29.98	11.71	936.66	315.769	124.23	C4	4	7	1	2	0	1	1	1	37	60	4	5.5	2	0	0	185.5	91	26.4456	50	50	50	50	0	0	0	0	60	60	60	60	1	1	1
1	S01_2	1	42	SC	4	Left	0	382.89	129.08	247.24	24.57	9.04	348.277	117.411	34.6133	C4	4	7	1	2	0	1	1	1	37	60	4	5.5	2	0	0	185.5	91	26.4456	50	50	50	50	0	0	0	0	60	60	60	60	1	1	1
1	S01_2	1	42	SM	5	Right	1	1020.03	343.88	236.68	9.79	3.97	979.535	330.228	40.4952	C4	4	7	1	2	0	1	1	1	37	60	4	5.5	2	0	0	185.5	91	26.4456	50	50	50	50	0	0	0	0	60	60	60	60	1	1	1
1	S01_2	1	42	SM	5	Left	0	1287.9	434.18	289.77	18.67	6.05	1209.98	407.912	77.918	C4	4	7	1	2	0	1	1	1	37	60	4	5.5	2	0	0	185.5	91	26.4456	50	50	50	50	0	0	0	0	60	60	60	60	1	1	1
1	S01_2	1	42	LC	6	Right	1	121.07	40.82	173.81	43.22	19.92	96.9529	32.6887	24.1171	C4	4	7	1	2	0	1	1	1	37	60	4	5.5	2	0	0	185.5	91	26.4456	50	50	50	50	0	0	0	0	60	60	60	60	1	1	1
1	S01_2	1	42	LC	6	Left	0	228.52	77.04	206.58	30.15	12.73	199.429	67.2328	29.0906	C4	4	7	1	2	0	1	1	1	37	60	4	5.5	2	0	0	185.5	91	26.4456	50	50	50	50	0	0	0	0	60	60	60	60	1	1	1
1	S01_2	1	43	LS	1	Right	1	#NULL!	#NULL!	#NULL!	#NULL!	#NULL!	#NULL!	#NULL!	#NULL!	C4	4	7	1	2	0	1	1	1	37	60	4	5.5	2	0	0	185.5	91	26.4456	50	50	50	50	0	0	0	0	60	60	60	60	1	1	1
1	S01_2	1	43	LS	1	Left	0	#NULL!	#NULL!	#NULL!	#NULL!	#NULL!	#NULL!	#NULL!	#NULL!	C4	4	7	1	2	0	1	1	1	37	60	4	5.5	2	0	0	185.5	91	26.4456	50	50	50	50	0	0	0	0	60	60	60	60	1	1	1
1	S01_2	1	43	MT	2	Right	1	#NULL!	#NULL!	#NULL!	#NULL!	#NULL!	#NULL!	#NULL!	#NULL!	C4	4	7	1	2	0	1	1	1	37	60	4	5.5	2	0	0	185.5	91	26.4456	50	50	50	50	0	0	0	0	60	60	60	60	1	1	1
1	S01_2	1	43	MT	2	Left	0	#NULL!	#NULL!	#NULL!	#NULL!	#NULL!	#NULL!	#NULL!	#NULL!	C4	4	7	1	2	0	1	1	1	37	60	4	5.5	2	0	0	185.5	91	26.4456	50	50	50	50	0	0	0	0	60	60	60	60	1	1	1
1	S01_2	1	43	SS	3	Right	1	254.25	85.71	197.32	54.33	21.59	199.357	67.2052	54.8926	C4	4	7	1	2	0	1	1	1	37	60	4	5.5	2	0	0	185.5	91	26.4456	50	50	50	50	0	0	0	0	60	60	60	60	1	1	1
1	S01_2	1	43	SS	3	Left	0	#NULL!	#NULL!	#NULL!	#NULL!	#NULL!	#NULL!	#NULL!	#NULL!	C4	4	7	1	2	0	1	1	1	37	60	4	5.5	2	0	0	185.5	91	26.4456	50	50	50	50	0	0	0	0	60	60	60	60	1	1	1
1	S01_2	1	43	SC	4	Right	1	355.65	119.9	200.52	46.34	18.77	288.894	97.3948	66.7555	C4	4	7	1	2	0	1	1	1	37	60	4	5.5	2	0	0	185.5	91	26.4456	50	50	50	50	0	0	0	0	60	60	60	60	1	1	1
1	S01_2	1	43	SC	4	Left	0	#NULL!	#NULL!	#NULL!	#NULL!	#NULL!	#NULL!	#NULL!	#NULL!	C4	4	7	1	2	0	1	1	1	37	60	4	5.5	2	0	0	185.5	91	26.4456	50	50	50	50	0	0	0	0	60	60	60	60	1	1	1
1	S01_2	1	43	SM	5	Right	1	354.14	119.39	245.14	8.42	3.32	342.383	115.426	11.7574	C4	4	7	1	2	0	1	1	1	37	60	4	5.5	2	0	0	185.5	91	26.4456	50	50	50	50	0	0	0	0	60	60	60	60	1	1	1
1	S01_2	1	43	SM	5	Left	0	871.72	293.88	289.44	13.9	4.58	831.795	280.42	39.9248	C4	4	7	1	2	0	1	1	1	37	60	4	5.5	2	0	0	185.5	91	26.4456	50	50	50	50	0	0	0	0	60	60	60	60	1	1	1
1	S01_2	1	43	LC	6	Right	1	89.29	30.1	177.42	28.19	13.71	77.0483	25.9733	12.2417	C4	4	7	1	2	0	1	1	1	37	60	4	5.5	2	0	0	185.5	91	26.4456	50	50	50	50	0	0	0	0	60	60	60	60	1	1	1
1	S01_2	1	43	LC	6	Left	0	186.15	62.76	201.63	26.5	11.62	164.519	55.4673	21.6306	C4	4	7	1	2	0	1	1	1	37	60	4	5.5	2	0	0	185.5	91	26.4456	50	50	50	50	0	0	0	0	60	60	60	60	1	1	1
1	S01_2	1	44	LS	1	Right	1	#NULL!	#NULL!	#NULL!	#NULL!	#NULL!	#NULL!	#NULL!	#NULL!	C4	4	7	1	2	0	1	1	1	37	60	4	5.5	2	0	0	185.5	91	26.4456	50	50	50	50	0	0	0	0	60	60	60	60	1	1	1
1	S01_2	1	44	LS	1	Left	0	#NULL!	#NULL!	#NULL!	#NULL!	#NULL!	#NULL!	#NULL!	#NULL!	C4	4	7	1	2	0	1	1	1	37	60	4	5.5	2	0	0	185.5	91	26.4456	50	50	50	50	0	0	0	0	60	60	60	60	1	1	1
1	S01_2	1	44	MT	2	Right	1	#NULL!	#NULL!	#NULL!	#NULL!	#NULL!	#NULL!	#NULL!	#NULL!	C4	4	7	1	2	0	1	1	1	37	60	4	5.5	2	0	0	185.5	91	26.4456	50	50	50	50	0	0	0	0	60	60	60	60	1	1	1
1	S01_2	1	44	MT	2	Left	0	#NULL!	#NULL!	#NULL!	#NULL!	#NULL!	#NULL!	#NULL!	#NULL!	C4	4	7	1	2	0	1	1	1	37	60	4	5.5	2	0	0	185.5	91	26.4456	50	50	50	50	0	0	0	0	60	60	60	60	1	1	1
1	S01_2	1	44	SS	3	Right	1	#NULL!	#NULL!	#NULL!	#NULL!	#NULL!	#NULL!	#NULL!	#NULL!	C4	4	7	1	2	0	1	1	1	37	60	4	5.5	2	0	0	185.5	91	26.4456	50	50	50	50	0	0	0	0	60	60	60	60	1	1	1
1	S01_2	1	44	SS	3	Left	0	#NULL!	#NULL!	#NULL!	#NULL!	#NULL!	#NULL!	#NULL!	#NULL!	C4	4	7	1	2	0	1	1	1	37	60	4	5.5	2	0	0	185.5	91	26.4456	50	50	50	50	0	0	0	0	60	60	60	60	1	1	1
1	S01_2	1	44	SC	4	Right	1	#NULL!	#NULL!	#NULL!	#NULL!	#NULL!	#NULL!	#NULL!	#NULL!	C4	4	7	1	2	0	1	1	1	37	60	4	5.5	2	0	0	185.5	91	26.4456	50	50	50	50	0	0	0	0	60	60	60	60	1	1	1
1	S01_2	1	44	SC	4	Left	0	#NULL!	#NULL!	#NULL!	#NULL!	#NULL!	#NULL!	#NULL!	#NULL!	C4	4	7	1	2	0	1	1	1	37	60	4	5.5	2	0	0	185.5	91	26.4456	50	50	50	50	0	0	0	0	60	60	60	60	1	1	1
1	S01_2	1	44	SM	5	Right	1	72.64	24.49	243.85	2.77	1.12	71.8264	24.2157	0.813568	C4	4	7	1	2	0	1	1	1	37	60	4	5.5	2	0	0	185.5	91	26.4456	50	50	50	50	0	0	0	0	60	60	60	60	1	1	1
1	S01_2	1	44	SM	5	Left	0	181.61	61.22	270.92	11.3	4	174.346	58.7712	7.2644	C4	4	7	1	2	0	1	1	1	37	60	4	5.5	2	0	0	185.5	91	26.4456	50	50	50	50	0	0	0	0	60	60	60	60	1	1	1
1	S01_2	1	44	LC	6	Right	1	#NULL!	#NULL!	#NULL!	#NULL!	#NULL!	#NULL!	#NULL!	#NULL!	C4	4	7	1	2	0	1	1	1	37	60	4	5.5	2	0	0	185.5	91	26.4456	50	50	50	50	0	0	0	0	60	60	60	60	1	1	1
1	S01_2	1	44	LC	6	Left	0	164.96	55.61	200.58	26.61	11.71	145.643	49.0981	19.3168	C4	4	7	1	2	0	1	1	1	37	60	4	5.5	2	0	0	185.5	91	26.4456	50	50	50	50	0	0	0	0	60	60	60	60	1	1	1
1	S01_2	1	45	LS	1	Right	1	#NULL!	#NULL!	#NULL!	#NULL!	#NULL!	#NULL!	#NULL!	#NULL!	C3	3	8	1	2	0	1	1	1	37	60	4	5.5	2	0	0	185.5	91	26.4456	50	50	50	50	0	0	0	0	60	60	60	60	1	1	1
1	S01_2	1	45	LS	1	Left	0	#NULL!	#NULL!	#NULL!	#NULL!	#NULL!	#NULL!	#NULL!	#NULL!	C3	3	8	1	2	0	1	1	1	37	60	4	5.5	2	0	0	185.5	91	26.4456	50	50	50	50	0	0	0	0	60	60	60	60	1	1	1
1	S01_2	1	45	MT	2	Right	1	#NULL!	#NULL!	#NULL!	#NULL!	#NULL!	#NULL!	#NULL!	#NULL!	C3	3	8	1	2	0	1	1	1	37	60	4	5.5	2	0	0	185.5	91	26.4456	50	50	50	50	0	0	0	0	60	60	60	60	1	1	1
1	S01_2	1	45	MT	2	Left	0	#NULL!	#NULL!	#NULL!	#NULL!	#NULL!	#NULL!	#NULL!	#NULL!	C3	3	8	1	2	0	1	1	1	37	60	4	5.5	2	0	0	185.5	91	26.4456	50	50	50	50	0	0	0	0	60	60	60	60	1	1	1
1	S01_2	1	45	SS	3	Right	1	#NULL!	#NULL!	#NULL!	#NULL!	#NULL!	#NULL!	#NULL!	#NULL!	C3	3	8	1	2	0	1	1	1	37	60	4	5.5	2	0	0	185.5	91	26.4456	50	50	50	50	0	0	0	0	60	60	60	60	1	1	1
1	S01_2	1	45	SS	3	Left	0	#NULL!	#NULL!	#NULL!	#NULL!	#NULL!	#NULL!	#NULL!	#NULL!	C3	3	8	1	2	0	1	1	1	37	60	4	5.5	2	0	0	185.5	91	26.4456	50	50	50	50	0	0	0	0	60	60	60	60	1	1	1
1	S01_2	1	45	SC	4	Right	1	#NULL!	#NULL!	#NULL!	#NULL!	#NULL!	#NULL!	#NULL!	#NULL!	C3	3	8	1	2	0	1	1	1	37	60	4	5.5	2	0	0	185.5	91	26.4456	50	50	50	50	0	0	0	0	60	60	60	60	1	1	1
1	S01_2	1	45	SC	4	Left	0	#NULL!	#NULL!	#NULL!	#NULL!	#NULL!	#NULL!	#NULL!	#NULL!	C3	3	8	1	2	0	1	1	1	37	60	4	5.5	2	0	0	185.5	91	26.4456	50	50	50	50	0	0	0	0	60	60	60	60	1	1	1
1	S01_2	1	45	SM	5	Right	1	#NULL!	#NULL!	#NULL!	#NULL!	#NULL!	#NULL!	#NULL!	#NULL!	C3	3	8	1	2	0	1	1	1	37	60	4	5.5	2	0	0	185.5	91	26.4456	50	50	50	50	0	0	0	0	60	60	60	60	1	1	1
1	S01_2	1	45	SM	5	Left	0	#NULL!	#NULL!	#NULL!	#NULL!	#NULL!	#NULL!	#NULL!	#NULL!	C3	3	8	1	2	0	1	1	1	37	60	4	5.5	2	0	0	185.5	91	26.4456	50	50	50	50	0	0	0	0	60	60	60	60	1	1	1
1	S01_2	1	45	LC	6	Right	1	#NULL!	#NULL!	#NULL!	#NULL!	#NULL!	#NULL!	#NULL!	#NULL!	C3	3	8	1	2	0	1	1	1	37	60	4	5.5	2	0	0	185.5	91	26.4456	50	50	50	50	0	0	0	0	60	60	60	60	1	1	1
1	S01_2	1	45	LC	6	Left	0	84.75	28.57	199.82	25.73	11.41	75.08	25.3102	9.66998	C3	3	8	1	2	0	1	1	1	37	60	4	5.5	2	0	0	185.5	91	26.4456	50	50	50	50	0	0	0	0	60	60	60	60	1	1	1
1	S01_2	1	46	LS	1	Right	1	#NULL!	#NULL!	#NULL!	#NULL!	#NULL!	#NULL!	#NULL!	#NULL!	C3	3	8	1	2	0	1	1	1	37	60	4	5.5	2	0	0	185.5	91	26.4456	50	50	50	50	0	0	0	0	60	60	60	60	1	1	1
1	S01_2	1	46	LS	1	Left	0	#NULL!	#NULL!	#NULL!	#NULL!	#NULL!	#NULL!	#NULL!	#NULL!	C3	3	8	1	2	0	1	1	1	37	60	4	5.5	2	0	0	185.5	91	26.4456	50	50	50	50	0	0	0	0	60	60	60	60	1	1	1
1	S01_2	1	46	MT	2	Right	1	#NULL!	#NULL!	#NULL!	#NULL!	#NULL!	#NULL!	#NULL!	#NULL!	C3	3	8	1	2	0	1	1	1	37	60	4	5.5	2	0	0	185.5	91	26.4456	50	50	50	50	0	0	0	0	60	60	60	60	1	1	1
1	S01_2	1	46	MT	2	Left	0	#NULL!	#NULL!	#NULL!	#NULL!	#NULL!	#NULL!	#NULL!	#NULL!	C3	3	8	1	2	0	1	1	1	37	60	4	5.5	2	0	0	185.5	91	26.4456	50	50	50	50	0	0	0	0	60	60	60	60	1	1	1
1	S01_2	1	46	SS	3	Right	1	#NULL!	#NULL!	#NULL!	#NULL!	#NULL!	#NULL!	#NULL!	#NULL!	C3	3	8	1	2	0	1	1	1	37	60	4	5.5	2	0	0	185.5	91	26.4456	50	50	50	50	0	0	0	0	60	60	60	60	1	1	1
1	S01_2	1	46	SS	3	Left	0	#NULL!	#NULL!	#NULL!	#NULL!	#NULL!	#NULL!	#NULL!	#NULL!	C3	3	8	1	2	0	1	1	1	37	60	4	5.5	2	0	0	185.5	91	26.4456	50	50	50	50	0	0	0	0	60	60	60	60	1	1	1
1	S01_2	1	46	SC	4	Right	1	#NULL!	#NULL!	#NULL!	#NULL!	#NULL!	#NULL!	#NULL!	#NULL!	C3	3	8	1	2	0	1	1	1	37	60	4	5.5	2	0	0	185.5	91	26.4456	50	50	50	50	0	0	0	0	60	60	60	60	1	1	1
1	S01_2	1	46	SC	4	Left	0	#NULL!	#NULL!	#NULL!	#NULL!	#NULL!	#NULL!	#NULL!	#NULL!	C3	3	8	1	2	0	1	1	1	37	60	4	5.5	2	0	0	185.5	91	26.4456	50	50	50	50	0	0	0	0	60	60	60	60	1	1	1
1	S01_2	1	46	SM	5	Right	1	#NULL!	#NULL!	#NULL!	#NULL!	#NULL!	#NULL!	#NULL!	#NULL!	C3	3	8	1	2	0	1	1	1	37	60	4	5.5	2	0	0	185.5	91	26.4456	50	50	50	50	0	0	0	0	60	60	60	60	1	1	1
1	S01_2	1	46	SM	5	Left	0	#NULL!	#NULL!	#NULL!	#NULL!	#NULL!	#NULL!	#NULL!	#NULL!	C3	3	8	1	2	0	1	1	1	37	60	4	5.5	2	0	0	185.5	91	26.4456	50	50	50	50	0	0	0	0	60	60	60	60	1	1	1
1	S01_2	1	46	LC	6	Right	1	#NULL!	#NULL!	#NULL!	#NULL!	#NULL!	#NULL!	#NULL!	#NULL!	C3	3	8	1	2	0	1	1	1	37	60	4	5.5	2	0	0	185.5	91	26.4456	50	50	50	50	0	0	0	0	60	60	60	60	1	1	1
1	S01_2	1	46	LC	6	Left	0	72.64	24.49	203.62	18.58	8.36	66.5673	22.4426	6.0727	C3	3	8	1	2	0	1	1	1	37	60	4	5.5	2	0	0	185.5	91	26.4456	50	50	50	50	0	0	0	0	60	60	60	60	1	1	1
1	S01_2	1	47	LS	1	Right	1	#NULL!	#NULL!	#NULL!	#NULL!	#NULL!	#NULL!	#NULL!	#NULL!	C3	3	8	1	2	0	1	1	1	37	60	4	5.5	2	0	0	185.5	91	26.4456	50	50	50	50	0	0	0	0	60	60	60	60	1	1	1
1	S01_2	1	47	LS	1	Left	0	#NULL!	#NULL!	#NULL!	#NULL!	#NULL!	#NULL!	#NULL!	#NULL!	C3	3	8	1	2	0	1	1	1	37	60	4	5.5	2	0	0	185.5	91	26.4456	50	50	50	50	0	0	0	0	60	60	60	60	1	1	1
1	S01_2	1	47	MT	2	Right	1	#NULL!	#NULL!	#NULL!	#NULL!	#NULL!	#NULL!	#NULL!	#NULL!	C3	3	8	1	2	0	1	1	1	37	60	4	5.5	2	0	0	185.5	91	26.4456	50	50	50	50	0	0	0	0	60	60	60	60	1	1	1
1	S01_2	1	47	MT	2	Left	0	#NULL!	#NULL!	#NULL!	#NULL!	#NULL!	#NULL!	#NULL!	#NULL!	C3	3	8	1	2	0	1	1	1	37	60	4	5.5	2	0	0	185.5	91	26.4456	50	50	50	50	0	0	0	0	60	60	60	60	1	1	1
1	S01_2	1	47	SS	3	Right	1	#NULL!	#NULL!	#NULL!	#NULL!	#NULL!	#NULL!	#NULL!	#NULL!	C3	3	8	1	2	0	1	1	1	37	60	4	5.5	2	0	0	185.5	91	26.4456	50	50	50	50	0	0	0	0	60	60	60	60	1	1	1
1	S01_2	1	47	SS	3	Left	0	#NULL!	#NULL!	#NULL!	#NULL!	#NULL!	#NULL!	#NULL!	#NULL!	C3	3	8	1	2	0	1	1	1	37	60	4	5.5	2	0	0	185.5	91	26.4456	50	50	50	50	0	0	0	0	60	60	60	60	1	1	1
1	S01_2	1	47	SC	4	Right	1	#NULL!	#NULL!	#NULL!	#NULL!	#NULL!	#NULL!	#NULL!	#NULL!	C3	3	8	1	2	0	1	1	1	37	60	4	5.5	2	0	0	185.5	91	26.4456	50	50	50	50	0	0	0	0	60	60	60	60	1	1	1
1	S01_2	1	47	SC	4	Left	0	#NULL!	#NULL!	#NULL!	#NULL!	#NULL!	#NULL!	#NULL!	#NULL!	C3	3	8	1	2	0	1	1	1	37	60	4	5.5	2	0	0	185.5	91	26.4456	50	50	50	50	0	0	0	0	60	60	60	60	1	1	1
1	S01_2	1	47	SM	5	Right	1	#NULL!	#NULL!	#NULL!	#NULL!	#NULL!	#NULL!	#NULL!	#NULL!	C3	3	8	1	2	0	1	1	1	37	60	4	5.5	2	0	0	185.5	91	26.4456	50	50	50	50	0	0	0	0	60	60	60	60	1	1	1
1	S01_2	1	47	SM	5	Left	0	#NULL!	#NULL!	#NULL!	#NULL!	#NULL!	#NULL!	#NULL!	#NULL!	C3	3	8	1	2	0	1	1	1	37	60	4	5.5	2	0	0	185.5	91	26.4456	50	50	50	50	0	0	0	0	60	60	60	60	1	1	1
1	S01_2	1	47	LC	6	Right	1	#NULL!	#NULL!	#NULL!	#NULL!	#NULL!	#NULL!	#NULL!	#NULL!	C3	3	8	1	2	0	1	1	1	37	60	4	5.5	2	0	0	185.5	91	26.4456	50	50	50	50	0	0	0	0	60	60	60	60	1	1	1
1	S01_2	1	47	LC	6	Left	0	#NULL!	#NULL!	#NULL!	#NULL!	#NULL!	#NULL!	#NULL!	#NULL!	C3	3	8	1	2	0	1	1	1	37	60	4	5.5	2	0	0	185.5	91	26.4456	50	50	50	50	0	0	0	0	60	60	60	60	1	1	1
1	S01_2	1	48	LS	1	Right	1	#NULL!	#NULL!	#NULL!	#NULL!	#NULL!	#NULL!	#NULL!	#NULL!	C3	3	8	1	2	0	1	1	1	37	60	4	5.5	2	0	0	185.5	91	26.4456	50	50	50	50	0	0	0	0	60	60	60	60	1	1	1
1	S01_2	1	48	LS	1	Left	0	#NULL!	#NULL!	#NULL!	#NULL!	#NULL!	#NULL!	#NULL!	#NULL!	C3	3	8	1	2	0	1	1	1	37	60	4	5.5	2	0	0	185.5	91	26.4456	50	50	50	50	0	0	0	0	60	60	60	60	1	1	1
1	S01_2	1	48	MT	2	Right	1	#NULL!	#NULL!	#NULL!	#NULL!	#NULL!	#NULL!	#NULL!	#NULL!	C3	3	8	1	2	0	1	1	1	37	60	4	5.5	2	0	0	185.5	91	26.4456	50	50	50	50	0	0	0	0	60	60	60	60	1	1	1
1	S01_2	1	48	MT	2	Left	0	#NULL!	#NULL!	#NULL!	#NULL!	#NULL!	#NULL!	#NULL!	#NULL!	C3	3	8	1	2	0	1	1	1	37	60	4	5.5	2	0	0	185.5	91	26.4456	50	50	50	50	0	0	0	0	60	60	60	60	1	1	1
1	S01_2	1	48	SS	3	Right	1	#NULL!	#NULL!	#NULL!	#NULL!	#NULL!	#NULL!	#NULL!	#NULL!	C3	3	8	1	2	0	1	1	1	37	60	4	5.5	2	0	0	185.5	91	26.4456	50	50	50	50	0	0	0	0	60	60	60	60	1	1	1
1	S01_2	1	48	SS	3	Left	0	#NULL!	#NULL!	#NULL!	#NULL!	#NULL!	#NULL!	#NULL!	#NULL!	C3	3	8	1	2	0	1	1	1	37	60	4	5.5	2	0	0	185.5	91	26.4456	50	50	50	50	0	0	0	0	60	60	60	60	1	1	1
1	S01_2	1	48	SC	4	Right	1	#NULL!	#NULL!	#NULL!	#NULL!	#NULL!	#NULL!	#NULL!	#NULL!	C3	3	8	1	2	0	1	1	1	37	60	4	5.5	2	0	0	185.5	91	26.4456	50	50	50	50	0	0	0	0	60	60	60	60	1	1	1
1	S01_2	1	48	SC	4	Left	0	#NULL!	#NULL!	#NULL!	#NULL!	#NULL!	#NULL!	#NULL!	#NULL!	C3	3	8	1	2	0	1	1	1	37	60	4	5.5	2	0	0	185.5	91	26.4456	50	50	50	50	0	0	0	0	60	60	60	60	1	1	1
1	S01_2	1	48	SM	5	Right	1	#NULL!	#NULL!	#NULL!	#NULL!	#NULL!	#NULL!	#NULL!	#NULL!	C3	3	8	1	2	0	1	1	1	37	60	4	5.5	2	0	0	185.5	91	26.4456	50	50	50	50	0	0	0	0	60	60	60	60	1	1	1
1	S01_2	1	48	SM	5	Left	0	#NULL!	#NULL!	#NULL!	#NULL!	#NULL!	#NULL!	#NULL!	#NULL!	C3	3	8	1	2	0	1	1	1	37	60	4	5.5	2	0	0	185.5	91	26.4456	50	50	50	50	0	0	0	0	60	60	60	60	1	1	1
1	S01_2	1	48	LC	6	Right	1	#NULL!	#NULL!	#NULL!	#NULL!	#NULL!	#NULL!	#NULL!	#NULL!	C3	3	8	1	2	0	1	1	1	37	60	4	5.5	2	0	0	185.5	91	26.4456	50	50	50	50	0	0	0	0	60	60	60	60	1	1	1
1	S01_2	1	48	LC	6	Left	0	#NULL!	#NULL!	#NULL!	#NULL!	#NULL!	#NULL!	#NULL!	#NULL!	C3	3	8	1	2	0	1	1	1	37	60	4	5.5	2	0	0	185.5	91	26.4456	50	50	50	50	0	0	0	0	60	60	60	60	1	1	1
1	S01_2	1	49	LS	1	Right	1	#NULL!	#NULL!	#NULL!	#NULL!	#NULL!	#NULL!	#NULL!	#NULL!	C3	3	8	1	2	0	1	1	1	37	60	4	5.5	2	0	0	185.5	91	26.4456	50	50	50	50	0	0	0	0	60	60	60	60	1	1	1
1	S01_2	1	49	LS	1	Left	0	#NULL!	#NULL!	#NULL!	#NULL!	#NULL!	#NULL!	#NULL!	#NULL!	C3	3	8	1	2	0	1	1	1	37	60	4	5.5	2	0	0	185.5	91	26.4456	50	50	50	50	0	0	0	0	60	60	60	60	1	1	1
1	S01_2	1	49	MT	2	Right	1	#NULL!	#NULL!	#NULL!	#NULL!	#NULL!	#NULL!	#NULL!	#NULL!	C3	3	8	1	2	0	1	1	1	37	60	4	5.5	2	0	0	185.5	91	26.4456	50	50	50	50	0	0	0	0	60	60	60	60	1	1	1
1	S01_2	1	49	MT	2	Left	0	#NULL!	#NULL!	#NULL!	#NULL!	#NULL!	#NULL!	#NULL!	#NULL!	C3	3	8	1	2	0	1	1	1	37	60	4	5.5	2	0	0	185.5	91	26.4456	50	50	50	50	0	0	0	0	60	60	60	60	1	1	1
1	S01_2	1	49	SS	3	Right	1	#NULL!	#NULL!	#NULL!	#NULL!	#NULL!	#NULL!	#NULL!	#NULL!	C3	3	8	1	2	0	1	1	1	37	60	4	5.5	2	0	0	185.5	91	26.4456	50	50	50	50	0	0	0	0	60	60	60	60	1	1	1
1	S01_2	1	49	SS	3	Left	0	#NULL!	#NULL!	#NULL!	#NULL!	#NULL!	#NULL!	#NULL!	#NULL!	C3	3	8	1	2	0	1	1	1	37	60	4	5.5	2	0	0	185.5	91	26.4456	50	50	50	50	0	0	0	0	60	60	60	60	1	1	1
1	S01_2	1	49	SC	4	Right	1	#NULL!	#NULL!	#NULL!	#NULL!	#NULL!	#NULL!	#NULL!	#NULL!	C3	3	8	1	2	0	1	1	1	37	60	4	5.5	2	0	0	185.5	91	26.4456	50	50	50	50	0	0	0	0	60	60	60	60	1	1	1
1	S01_2	1	49	SC	4	Left	0	#NULL!	#NULL!	#NULL!	#NULL!	#NULL!	#NULL!	#NULL!	#NULL!	C3	3	8	1	2	0	1	1	1	37	60	4	5.5	2	0	0	185.5	91	26.4456	50	50	50	50	0	0	0	0	60	60	60	60	1	1	1
1	S01_2	1	49	SM	5	Right	1	#NULL!	#NULL!	#NULL!	#NULL!	#NULL!	#NULL!	#NULL!	#NULL!	C3	3	8	1	2	0	1	1	1	37	60	4	5.5	2	0	0	185.5	91	26.4456	50	50	50	50	0	0	0	0	60	60	60	60	1	1	1
1	S01_2	1	49	SM	5	Left	0	#NULL!	#NULL!	#NULL!	#NULL!	#NULL!	#NULL!	#NULL!	#NULL!	C3	3	8	1	2	0	1	1	1	37	60	4	5.5	2	0	0	185.5	91	26.4456	50	50	50	50	0	0	0	0	60	60	60	60	1	1	1
1	S01_2	1	49	LC	6	Right	1	#NULL!	#NULL!	#NULL!	#NULL!	#NULL!	#NULL!	#NULL!	#NULL!	C3	3	8	1	2	0	1	1	1	37	60	4	5.5	2	0	0	185.5	91	26.4456	50	50	50	50	0	0	0	0	60	60	60	60	1	1	1
1	S01_2	1	49	LC	6	Left	0	#NULL!	#NULL!	#NULL!	#NULL!	#NULL!	#NULL!	#NULL!	#NULL!	C3	3	8	1	2	0	1	1	1	37	60	4	5.5	2	0	0	185.5	91	26.4456	50	50	50	50	0	0	0	0	60	60	60	60	1	1	1
1	S01_2	1	50	LS	1	Right	1	#NULL!	#NULL!	#NULL!	#NULL!	#NULL!	#NULL!	#NULL!	#NULL!	C3	3	8	1	2	0	1	1	1	37	60	4	5.5	2	0	0	185.5	91	26.4456	50	50	50	50	0	0	0	0	60	60	60	60	1	1	1
1	S01_2	1	50	LS	1	Left	0	#NULL!	#NULL!	#NULL!	#NULL!	#NULL!	#NULL!	#NULL!	#NULL!	C3	3	8	1	2	0	1	1	1	37	60	4	5.5	2	0	0	185.5	91	26.4456	50	50	50	50	0	0	0	0	60	60	60	60	1	1	1
1	S01_2	1	50	MT	2	Right	1	#NULL!	#NULL!	#NULL!	#NULL!	#NULL!	#NULL!	#NULL!	#NULL!	C3	3	8	1	2	0	1	1	1	37	60	4	5.5	2	0	0	185.5	91	26.4456	50	50	50	50	0	0	0	0	60	60	60	60	1	1	1
1	S01_2	1	50	MT	2	Left	0	#NULL!	#NULL!	#NULL!	#NULL!	#NULL!	#NULL!	#NULL!	#NULL!	C3	3	8	1	2	0	1	1	1	37	60	4	5.5	2	0	0	185.5	91	26.4456	50	50	50	50	0	0	0	0	60	60	60	60	1	1	1
1	S01_2	1	50	SS	3	Right	1	#NULL!	#NULL!	#NULL!	#NULL!	#NULL!	#NULL!	#NULL!	#NULL!	C3	3	8	1	2	0	1	1	1	37	60	4	5.5	2	0	0	185.5	91	26.4456	50	50	50	50	0	0	0	0	60	60	60	60	1	1	1
1	S01_2	1	50	SS	3	Left	0	#NULL!	#NULL!	#NULL!	#NULL!	#NULL!	#NULL!	#NULL!	#NULL!	C3	3	8	1	2	0	1	1	1	37	60	4	5.5	2	0	0	185.5	91	26.4456	50	50	50	50	0	0	0	0	60	60	60	60	1	1	1
1	S01_2	1	50	SC	4	Right	1	#NULL!	#NULL!	#NULL!	#NULL!	#NULL!	#NULL!	#NULL!	#NULL!	C3	3	8	1	2	0	1	1	1	37	60	4	5.5	2	0	0	185.5	91	26.4456	50	50	50	50	0	0	0	0	60	60	60	60	1	1	1
1	S01_2	1	50	SC	4	Left	0	#NULL!	#NULL!	#NULL!	#NULL!	#NULL!	#NULL!	#NULL!	#NULL!	C3	3	8	1	2	0	1	1	1	37	60	4	5.5	2	0	0	185.5	91	26.4456	50	50	50	50	0	0	0	0	60	60	60	60	1	1	1
1	S01_2	1	50	SM	5	Right	1	#NULL!	#NULL!	#NULL!	#NULL!	#NULL!	#NULL!	#NULL!	#NULL!	C3	3	8	1	2	0	1	1	1	37	60	4	5.5	2	0	0	185.5	91	26.4456	50	50	50	50	0	0	0	0	60	60	60	60	1	1	1
1	S01_2	1	50	SM	5	Left	0	#NULL!	#NULL!	#NULL!	#NULL!	#NULL!	#NULL!	#NULL!	#NULL!	C3	3	8	1	2	0	1	1	1	37	60	4	5.5	2	0	0	185.5	91	26.4456	50	50	50	50	0	0	0	0	60	60	60	60	1	1	1
1	S01_2	1	50	LC	6	Right	1	#NULL!	#NULL!	#NULL!	#NULL!	#NULL!	#NULL!	#NULL!	#NULL!	C3	3	8	1	2	0	1	1	1	37	60	4	5.5	2	0	0	185.5	91	26.4456	50	50	50	50	0	0	0	0	60	60	60	60	1	1	1
1	S01_2	1	50	LC	6	Left	0	#NULL!	#NULL!	#NULL!	#NULL!	#NULL!	#NULL!	#NULL!	#NULL!	C3	3	8	1	2	0	1	1	1	37	60	4	5.5	2	0	0	185.5	91	26.4456	50	50	50	50	0	0	0	0	60	60	60	60	1	1	1
1	S01_2	1	51	LS	1	Right	1	#NULL!	#NULL!	#NULL!	#NULL!	#NULL!	#NULL!	#NULL!	#NULL!	C3	3	8	1	2	0	1	1	1	37	60	4	5.5	2	0	0	185.5	91	26.4456	50	50	50	50	0	0	0	0	60	60	60	60	1	1	1
1	S01_2	1	51	LS	1	Left	0	#NULL!	#NULL!	#NULL!	#NULL!	#NULL!	#NULL!	#NULL!	#NULL!	C3	3	8	1	2	0	1	1	1	37	60	4	5.5	2	0	0	185.5	91	26.4456	50	50	50	50	0	0	0	0	60	60	60	60	1	1	1
1	S01_2	1	51	MT	2	Right	1	#NULL!	#NULL!	#NULL!	#NULL!	#NULL!	#NULL!	#NULL!	#NULL!	C3	3	8	1	2	0	1	1	1	37	60	4	5.5	2	0	0	185.5	91	26.4456	50	50	50	50	0	0	0	0	60	60	60	60	1	1	1
1	S01_2	1	51	MT	2	Left	0	#NULL!	#NULL!	#NULL!	#NULL!	#NULL!	#NULL!	#NULL!	#NULL!	C3	3	8	1	2	0	1	1	1	37	60	4	5.5	2	0	0	185.5	91	26.4456	50	50	50	50	0	0	0	0	60	60	60	60	1	1	1
1	S01_2	1	51	SS	3	Right	1	#NULL!	#NULL!	#NULL!	#NULL!	#NULL!	#NULL!	#NULL!	#NULL!	C3	3	8	1	2	0	1	1	1	37	60	4	5.5	2	0	0	185.5	91	26.4456	50	50	50	50	0	0	0	0	60	60	60	60	1	1	1
1	S01_2	1	51	SS	3	Left	0	#NULL!	#NULL!	#NULL!	#NULL!	#NULL!	#NULL!	#NULL!	#NULL!	C3	3	8	1	2	0	1	1	1	37	60	4	5.5	2	0	0	185.5	91	26.4456	50	50	50	50	0	0	0	0	60	60	60	60	1	1	1
1	S01_2	1	51	SC	4	Right	1	#NULL!	#NULL!	#NULL!	#NULL!	#NULL!	#NULL!	#NULL!	#NULL!	C3	3	8	1	2	0	1	1	1	37	60	4	5.5	2	0	0	185.5	91	26.4456	50	50	50	50	0	0	0	0	60	60	60	60	1	1	1
1	S01_2	1	51	SC	4	Left	0	#NULL!	#NULL!	#NULL!	#NULL!	#NULL!	#NULL!	#NULL!	#NULL!	C3	3	8	1	2	0	1	1	1	37	60	4	5.5	2	0	0	185.5	91	26.4456	50	50	50	50	0	0	0	0	60	60	60	60	1	1	1
1	S01_2	1	51	SM	5	Right	1	#NULL!	#NULL!	#NULL!	#NULL!	#NULL!	#NULL!	#NULL!	#NULL!	C3	3	8	1	2	0	1	1	1	37	60	4	5.5	2	0	0	185.5	91	26.4456	50	50	50	50	0	0	0	0	60	60	60	60	1	1	1
1	S01_2	1	51	SM	5	Left	0	#NULL!	#NULL!	#NULL!	#NULL!	#NULL!	#NULL!	#NULL!	#NULL!	C3	3	8	1	2	0	1	1	1	37	60	4	5.5	2	0	0	185.5	91	26.4456	50	50	50	50	0	0	0	0	60	60	60	60	1	1	1
1	S01_2	1	51	LC	6	Right	1	#NULL!	#NULL!	#NULL!	#NULL!	#NULL!	#NULL!	#NULL!	#NULL!	C3	3	8	1	2	0	1	1	1	37	60	4	5.5	2	0	0	185.5	91	26.4456	50	50	50	50	0	0	0	0	60	60	60	60	1	1	1
1	S01_2	1	51	LC	6	Left	0	#NULL!	#NULL!	#NULL!	#NULL!	#NULL!	#NULL!	#NULL!	#NULL!	C3	3	8	1	2	0	1	1	1	37	60	4	5.5	2	0	0	185.5	91	26.4456	50	50	50	50	0	0	0	0	60	60	60	60	1	1	1
1	S01_3	2	12	LS	1	Right	1	1010.65	344.39	199.2	46.17	18.82	820.446	279.576	190.204	T1	8	3	1	2	0	2	1	1	37	60	4	5.5	2	0	0	187	88	25.1651	50	51	50	50.3333	0	0	0	0	51	52	52	51.6667	0	0	0
1	S01_3	2	12	LS	1	Left	0	917.82	312.76	194	45.37	18.95	743.893	253.492	173.927	T1	8	3	1	2	0	2	1	1	37	60	4	5.5	2	0	0	187	88	25.1651	50	51	50	50.3333	0	0	0	0	51	52	52	51.6667	0	0	0
1	S01_3	2	12	MT	2	Right	1	1230.75	419.39	155.91	94.91	37.84	765.034	260.693	465.716	T1	8	3	1	2	0	2	1	1	37	60	4	5.5	2	0	0	187	88	25.1651	50	51	50	50.3333	0	0	0	0	51	52	52	51.6667	0	0	0
1	S01_3	2	12	MT	2	Left	0	1407.42	479.59	154.72	108.78	41.28	826.437	281.615	580.983	T1	8	3	1	2	0	2	1	1	37	60	4	5.5	2	0	0	187	88	25.1651	50	51	50	50.3333	0	0	0	0	51	52	52	51.6667	0	0	0
1	S01_3	2	12	SS	3	Right	1	276.99	94.39	178.87	38.29	17.63	228.157	77.749	48.8333	T1	8	3	1	2	0	2	1	1	37	60	4	5.5	2	0	0	187	88	25.1651	50	51	50	50.3333	0	0	0	0	51	52	52	51.6667	0	0	0
1	S01_3	2	12	SS	3	Left	0	284.48	96.94	171.36	54.15	24.01	216.176	73.6647	68.3036	T1	8	3	1	2	0	2	1	1	37	60	4	5.5	2	0	0	187	88	25.1651	50	51	50	50.3333	0	0	0	0	51	52	52	51.6667	0	0	0
1	S01_3	2	12	SC	4	Right	1	470.14	160.2	192.49	33.28	14.74	400.841	136.587	69.2986	T1	8	3	1	2	0	2	1	1	37	60	4	5.5	2	0	0	187	88	25.1651	50	51	50	50.3333	0	0	0	0	51	52	52	51.6667	0	0	0
1	S01_3	2	12	SC	4	Left	0	500.08	170.41	178.8	38.14	17.58	412.166	140.452	87.9141	T1	8	3	1	2	0	2	1	1	37	60	4	5.5	2	0	0	187	88	25.1651	50	51	50	50.3333	0	0	0	0	51	52	52	51.6667	0	0	0
1	S01_3	2	12	SM	5	Right	1	297.95	101.53	240.46	35.91	12.99	259.246	88.3413	38.7037	T1	8	3	1	2	0	2	1	1	37	60	4	5.5	2	0	0	187	88	25.1651	50	51	50	50.3333	0	0	0	0	51	52	52	51.6667	0	0	0
1	S01_3	2	12	SM	5	Left	0	306.94	104.59	201.56	50.19	19.94	245.736	83.7348	61.2038	T1	8	3	1	2	0	2	1	1	37	60	4	5.5	2	0	0	187	88	25.1651	50	51	50	50.3333	0	0	0	0	51	52	52	51.6667	0	0	0
1	S01_3	2	12	LC	6	Right	1	86.84	29.59	146.67	24.16	14.14	74.5608	25.406	12.2792	T1	8	3	1	2	0	2	1	1	37	60	4	5.5	2	0	0	187	88	25.1651	50	51	50	50.3333	0	0	0	0	51	52	52	51.6667	0	0	0
1	S01_3	2	12	LC	6	Left	0	17.97	6.12	99.08	73.08	42.45	10.3417	3.52206	7.62827	T1	8	3	1	2	0	2	1	1	37	60	4	5.5	2	0	0	187	88	25.1651	50	51	50	50.3333	0	0	0	0	51	52	52	51.6667	0	0	0
1	S01_3	2	13	LS	1	Right	1	1155.88	393.88	199.09	45.92	18.74	939.268	320.067	216.612	T1	8	3	1	2	0	2	1	1	37	60	4	5.5	2	0	0	187	88	25.1651	50	51	50	50.3333	0	0	0	0	51	52	52	51.6667	0	0	0
1	S01_3	2	13	LS	1	Left	0	1146.9	390.82	197.3	41.83	17.49	946.307	322.466	200.593	T1	8	3	1	2	0	2	1	1	37	60	4	5.5	2	0	0	187	88	25.1651	50	51	50	50.3333	0	0	0	0	51	52	52	51.6667	0	0	0
1	S01_3	2	13	MT	2	Right	1	1311.6	446.94	156.13	96.35	38.16	811.093	276.388	500.507	T1	8	3	1	2	0	2	1	1	37	60	4	5.5	2	0	0	187	88	25.1651	50	51	50	50.3333	0	0	0	0	51	52	52	51.6667	0	0	0
1	S01_3	2	13	MT	2	Left	0	1458.33	496.94	158.08	115.74	42.27	841.894	286.883	616.436	T1	8	3	1	2	0	2	1	1	37	60	4	5.5	2	0	0	187	88	25.1651	50	51	50	50.3333	0	0	0	0	51	52	52	51.6667	0	0	0
1	S01_3	2	13	SS	3	Right	1	233.57	79.59	189	36.06	16.02	196.152	66.8397	37.4179	T1	8	3	1	2	0	2	1	1	37	60	4	5.5	2	0	0	187	88	25.1651	50	51	50	50.3333	0	0	0	0	51	52	52	51.6667	0	0	0
1	S01_3	2	13	SS	3	Left	0	320.41	109.18	180.62	44.55	19.79	257.001	87.5733	63.4091	T1	8	3	1	2	0	2	1	1	37	60	4	5.5	2	0	0	187	88	25.1651	50	51	50	50.3333	0	0	0	0	51	52	52	51.6667	0	0	0
1	S01_3	2	13	SC	4	Right	1	473.13	161.22	193.39	31.98	14.19	405.993	138.343	67.1371	T1	8	3	1	2	0	2	1	1	37	60	4	5.5	2	0	0	187	88	25.1651	50	51	50	50.3333	0	0	0	0	51	52	52	51.6667	0	0	0
1	S01_3	2	13	SC	4	Left	0	471.64	160.71	178.23	38.03	17.58	388.726	132.457	82.9143	T1	8	3	1	2	0	2	1	1	37	60	4	5.5	2	0	0	187	88	25.1651	50	51	50	50.3333	0	0	0	0	51	52	52	51.6667	0	0	0
1	S01_3	2	13	SM	5	Right	1	320.41	109.18	243.05	32.26	11.72	282.858	96.3841	37.5521	T1	8	3	1	2	0	2	1	1	37	60	4	5.5	2	0	0	187	88	25.1651	50	51	50	50.3333	0	0	0	0	51	52	52	51.6667	0	0	0
1	S01_3	2	13	SM	5	Left	0	351.86	119.9	213.4	36.9	14.74	299.996	102.227	51.8642	T1	8	3	1	2	0	2	1	1	37	60	4	5.5	2	0	0	187	88	25.1651	50	51	50	50.3333	0	0	0	0	51	52	52	51.6667	0	0	0
1	S01_3	2	13	LC	6	Right	1	106.31	36.22	133.52	24.87	15.7	89.6193	30.5335	16.6907	T1	8	3	1	2	0	2	1	1	37	60	4	5.5	2	0	0	187	88	25.1651	50	51	50	50.3333	0	0	0	0	51	52	52	51.6667	0	0	0
1	S01_3	2	13	LC	6	Left	0	34.44	11.73	93.09	75.48	44.78	19.0178	6.47731	15.4222	T1	8	3	1	2	0	2	1	1	37	60	4	5.5	2	0	0	187	88	25.1651	50	51	50	50.3333	0	0	0	0	51	52	52	51.6667	0	0	0
1	S01_3	2	14	LS	1	Right	1	1328.07	452.55	203.74	40.27	16.5	1108.94	377.879	219.132	T1	8	3	1	2	0	2	1	1	37	60	4	5.5	2	0	0	187	88	25.1651	50	51	50	50.3333	0	0	0	0	51	52	52	51.6667	0	0	0
1	S01_3	2	14	LS	1	Left	0	1206.79	411.22	197.6	43.48	18.03	989.206	337.077	217.584	T1	8	3	1	2	0	2	1	1	37	60	4	5.5	2	0	0	187	88	25.1651	50	51	50	50.3333	0	0	0	0	51	52	52	51.6667	0	0	0
1	S01_3	2	14	MT	2	Right	1	1423.89	485.2	160.64	94.04	36.92	898.19	306.064	525.7	T1	8	3	1	2	0	2	1	1	37	60	4	5.5	2	0	0	187	88	25.1651	50	51	50	50.3333	0	0	0	0	51	52	52	51.6667	0	0	0
1	S01_3	2	14	MT	2	Left	0	1581.1	538.78	163.06	100.51	38.13	978.227	333.343	602.873	T1	8	3	1	2	0	2	1	1	37	60	4	5.5	2	0	0	187	88	25.1651	50	51	50	50.3333	0	0	0	0	51	52	52	51.6667	0	0	0
1	S01_3	2	14	SS	3	Right	1	293.46	100	184.06	38.51	17.3	242.691	82.7	50.7686	T1	8	3	1	2	0	2	1	1	37	60	4	5.5	2	0	0	187	88	25.1651	50	51	50	50.3333	0	0	0	0	51	52	52	51.6667	0	0	0
1	S01_3	2	14	SS	3	Left	0	339.88	115.82	183.32	38.37	17.31	281.047	95.7716	58.8332	T1	8	3	1	2	0	2	1	1	37	60	4	5.5	2	0	0	187	88	25.1651	50	51	50	50.3333	0	0	0	0	51	52	52	51.6667	0	0	0
1	S01_3	2	14	SC	4	Right	1	519.55	177.04	196.21	41.24	17.37	429.304	146.288	90.2458	T1	8	3	1	2	0	2	1	1	37	60	4	5.5	2	0	0	187	88	25.1651	50	51	50	50.3333	0	0	0	0	51	52	52	51.6667	0	0	0
1	S01_3	2	14	SC	4	Left	0	482.12	164.29	179.79	33.34	15.64	406.716	138.595	75.4036	T1	8	3	1	2	0	2	1	1	37	60	4	5.5	2	0	0	187	88	25.1651	50	51	50	50.3333	0	0	0	0	51	52	52	51.6667	0	0	0
1	S01_3	2	14	SM	5	Right	1	453.67	154.59	230.35	47.48	17.09	376.138	128.171	77.5322	T1	8	3	1	2	0	2	1	1	37	60	4	5.5	2	0	0	187	88	25.1651	50	51	50	50.3333	0	0	0	0	51	52	52	51.6667	0	0	0
1	S01_3	2	14	SM	5	Left	0	416.24	141.84	236.58	40.28	14.55	355.677	121.202	60.5629	T1	8	3	1	2	0	2	1	1	37	60	4	5.5	2	0	0	187	88	25.1651	50	51	50	50.3333	0	0	0	0	51	52	52	51.6667	0	0	0
1	S01_3	2	14	LC	6	Right	1	134.75	45.92	142.93	28.29	16.52	112.489	38.334	22.2607	T1	8	3	1	2	0	2	1	1	37	60	4	5.5	2	0	0	187	88	25.1651	50	51	50	50.3333	0	0	0	0	51	52	52	51.6667	0	0	0
1	S01_3	2	14	LC	6	Left	0	83.85	28.57	130.2	65.12	33.34	55.8944	19.0448	27.9556	T1	8	3	1	2	0	2	1	1	37	60	4	5.5	2	0	0	187	88	25.1651	50	51	50	50.3333	0	0	0	0	51	52	52	51.6667	0	0	0
1	S01_3	2	15	LS	1	Right	1	1629.02	555.1	206.31	40.76	16.5	1360.23	463.509	268.788	T1	8	3	1	2	0	2	1	1	37	60	4	5.5	2	0	0	187	88	25.1651	50	51	50	50.3333	0	0	0	0	51	52	52	51.6667	0	0	0
1	S01_3	2	15	LS	1	Left	0	1268.18	432.14	195.28	43.52	18.22	1037.12	353.404	231.062	T1	8	3	1	2	0	2	1	1	37	60	4	5.5	2	0	0	187	88	25.1651	50	51	50	50.3333	0	0	0	0	51	52	52	51.6667	0	0	0
1	S01_3	2	15	MT	2	Right	1	1646.98	561.22	163.2	98.75	37.7	1026.07	349.64	620.911	T1	8	3	1	2	0	2	1	1	37	60	4	5.5	2	0	0	187	88	25.1651	50	51	50	50.3333	0	0	0	0	51	52	52	51.6667	0	0	0
1	S01_3	2	15	MT	2	Left	0	1783.23	607.65	165.4	95.83	36.68	1129.14	384.764	654.089	T1	8	3	1	2	0	2	1	1	37	60	4	5.5	2	0	0	187	88	25.1651	50	51	50	50.3333	0	0	0	0	51	52	52	51.6667	0	0	0
1	S01_3	2	15	SS	3	Right	1	390.78	133.16	186.31	36.62	16.43	326.575	111.282	64.2052	T1	8	3	1	2	0	2	1	1	37	60	4	5.5	2	0	0	187	88	25.1651	50	51	50	50.3333	0	0	0	0	51	52	52	51.6667	0	0	0
1	S01_3	2	15	SS	3	Left	0	383.3	130.61	178.51	35.57	16.61	319.634	108.916	63.6661	T1	8	3	1	2	0	2	1	1	37	60	4	5.5	2	0	0	187	88	25.1651	50	51	50	50.3333	0	0	0	0	51	52	52	51.6667	0	0	0
1	S01_3	2	15	SC	4	Right	1	568.96	193.88	196.04	41.83	17.58	468.937	159.796	100.023	T1	8	3	1	2	0	2	1	1	37	60	4	5.5	2	0	0	187	88	25.1651	50	51	50	50.3333	0	0	0	0	51	52	52	51.6667	0	0	0
1	S01_3	2	15	SC	4	Left	0	461.16	157.14	181.33	36.54	16.77	383.823	130.788	77.3365	T1	8	3	1	2	0	2	1	1	37	60	4	5.5	2	0	0	187	88	25.1651	50	51	50	50.3333	0	0	0	0	51	52	52	51.6667	0	0	0
1	S01_3	2	15	SM	5	Right	1	679.75	231.63	228.9	50.38	18.04	557.123	189.844	122.627	T1	8	3	1	2	0	2	1	1	37	60	4	5.5	2	0	0	187	88	25.1651	50	51	50	50.3333	0	0	0	0	51	52	52	51.6667	0	0	0
1	S01_3	2	15	SM	5	Left	0	491.1	167.35	240.14	47.37	16.48	410.167	139.771	80.9333	T1	8	3	1	2	0	2	1	1	37	60	4	5.5	2	0	0	187	88	25.1651	50	51	50	50.3333	0	0	0	0	51	52	52	51.6667	0	0	0
1	S01_3	2	15	LC	6	Right	1	146.73	50	152.36	38.83	20.31	116.929	39.845	29.8009	T1	8	3	1	2	0	2	1	1	37	60	4	5.5	2	0	0	187	88	25.1651	50	51	50	50.3333	0	0	0	0	51	52	52	51.6667	0	0	0
1	S01_3	2	15	LC	6	Left	0	178.17	60.71	151.18	56.33	27.14	129.815	44.2333	48.3553	T1	8	3	1	2	0	2	1	1	37	60	4	5.5	2	0	0	187	88	25.1651	50	51	50	50.3333	0	0	0	0	51	52	52	51.6667	0	0	0
1	S01_3	2	16	LS	1	Right	1	1711.36	583.16	204.54	41.28	16.79	1424.02	485.247	287.337	T1	8	3	1	2	0	2	1	1	37	60	4	5.5	2	0	0	187	88	25.1651	50	51	50	50.3333	0	0	0	0	51	52	52	51.6667	0	0	0
1	S01_3	2	16	LS	1	Left	0	1355.02	461.73	197.61	38.3	16.23	1135.1	386.791	219.92	T1	8	3	1	2	0	2	1	1	37	60	4	5.5	2	0	0	187	88	25.1651	50	51	50	50.3333	0	0	0	0	51	52	52	51.6667	0	0	0
1	S01_3	2	16	MT	2	Right	1	1709.87	582.65	163.87	95.25	36.76	1081.32	368.468	628.548	T1	8	3	1	2	0	2	1	1	37	60	4	5.5	2	0	0	187	88	25.1651	50	51	50	50.3333	0	0	0	0	51	52	52	51.6667	0	0	0
1	S01_3	2	16	MT	2	Left	0	1709.87	582.65	161.11	102.01	38.77	1046.95	356.757	662.917	T1	8	3	1	2	0	2	1	1	37	60	4	5.5	2	0	0	187	88	25.1651	50	51	50	50.3333	0	0	0	0	51	52	52	51.6667	0	0	0
1	S01_3	2	16	SS	3	Right	1	414.74	141.33	188.4	35.24	15.76	349.377	119.056	65.363	T1	8	3	1	2	0	2	1	1	37	60	4	5.5	2	0	0	187	88	25.1651	50	51	50	50.3333	0	0	0	0	51	52	52	51.6667	0	0	0
1	S01_3	2	16	SS	3	Left	0	441.69	150.51	183.84	35.82	16.31	369.65	125.962	72.0396	T1	8	3	1	2	0	2	1	1	37	60	4	5.5	2	0	0	187	88	25.1651	50	51	50	50.3333	0	0	0	0	51	52	52	51.6667	0	0	0
1	S01_3	2	16	SC	4	Right	1	568.96	193.88	195.36	36.64	15.79	479.121	163.266	89.8388	T1	8	3	1	2	0	2	1	1	37	60	4	5.5	2	0	0	187	88	25.1651	50	51	50	50.3333	0	0	0	0	51	52	52	51.6667	0	0	0
1	S01_3	2	16	SC	4	Left	0	491.1	167.35	187.63	37.36	16.61	409.528	139.553	81.5717	T1	8	3	1	2	0	2	1	1	37	60	4	5.5	2	0	0	187	88	25.1651	50	51	50	50.3333	0	0	0	0	51	52	52	51.6667	0	0	0
1	S01_3	2	16	SM	5	Right	1	748.63	255.1	237.07	41.02	14.75	638.207	217.473	110.423	T1	8	3	1	2	0	2	1	1	37	60	4	5.5	2	0	0	187	88	25.1651	50	51	50	50.3333	0	0	0	0	51	52	52	51.6667	0	0	0
1	S01_3	2	16	SM	5	Left	0	1298.12	442.35	214.66	57.15	21.03	1025.13	349.324	272.995	T1	8	3	1	2	0	2	1	1	37	60	4	5.5	2	0	0	187	88	25.1651	50	51	50	50.3333	0	0	0	0	51	52	52	51.6667	0	0	0
1	S01_3	2	16	LC	6	Right	1	148.23	50.51	149.02	34.06	18.6	120.659	41.1151	27.5708	T1	8	3	1	2	0	2	1	1	37	60	4	5.5	2	0	0	187	88	25.1651	50	51	50	50.3333	0	0	0	0	51	52	52	51.6667	0	0	0
1	S01_3	2	16	LC	6	Left	0	178.17	60.71	151.12	50.46	25.03	133.574	45.5143	44.596	T1	8	3	1	2	0	2	1	1	37	60	4	5.5	2	0	0	187	88	25.1651	50	51	50	50.3333	0	0	0	0	51	52	52	51.6667	0	0	0
1	S01_3	2	17	LS	1	Right	1	1709.87	582.65	204.01	35.99	15	1453.39	495.252	256.48	T1	8	3	1	2	0	2	1	1	37	60	4	5.5	2	0	0	187	88	25.1651	50	51	50	50.3333	0	0	0	0	51	52	52	51.6667	0	0	0
1	S01_3	2	17	LS	1	Left	0	1367	465.82	196.47	33.75	14.66	1166.6	397.531	200.402	T1	8	3	1	2	0	2	1	1	37	60	4	5.5	2	0	0	187	88	25.1651	50	51	50	50.3333	0	0	0	0	51	52	52	51.6667	0	0	0
1	S01_3	2	17	MT	2	Right	1	1506.24	513.27	165.54	90.76	35.41	972.88	331.521	533.36	T1	8	3	1	2	0	2	1	1	37	60	4	5.5	2	0	0	187	88	25.1651	50	51	50	50.3333	0	0	0	0	51	52	52	51.6667	0	0	0
1	S01_3	2	17	MT	2	Left	0	1444.85	492.35	161.39	107.09	39.89	868.499	295.952	576.351	T1	8	3	1	2	0	2	1	1	37	60	4	5.5	2	0	0	187	88	25.1651	50	51	50	50.3333	0	0	0	0	51	52	52	51.6667	0	0	0
1	S01_3	2	17	SS	3	Right	1	410.25	139.8	183.38	38.41	17.32	339.195	115.587	71.0553	T1	8	3	1	2	0	2	1	1	37	60	4	5.5	2	0	0	187	88	25.1651	50	51	50	50.3333	0	0	0	0	51	52	52	51.6667	0	0	0
1	S01_3	2	17	SS	3	Left	0	411.75	140.31	189.28	36.25	16.07	345.582	117.762	66.1682	T1	8	3	1	2	0	2	1	1	37	60	4	5.5	2	0	0	187	88	25.1651	50	51	50	50.3333	0	0	0	0	51	52	52	51.6667	0	0	0
1	S01_3	2	17	SC	4	Right	1	558.48	190.31	203.13	37.7	15.65	471.078	160.526	87.4021	T1	8	3	1	2	0	2	1	1	37	60	4	5.5	2	0	0	187	88	25.1651	50	51	50	50.3333	0	0	0	0	51	52	52	51.6667	0	0	0
1	S01_3	2	17	SC	4	Left	0	485.11	165.31	194.13	33.84	14.85	413.071	140.761	72.0388	T1	8	3	1	2	0	2	1	1	37	60	4	5.5	2	0	0	187	88	25.1651	50	51	50	50.3333	0	0	0	0	51	52	52	51.6667	0	0	0
1	S01_3	2	17	SM	5	Right	1	869.91	296.43	252.11	40.39	13.81	749.775	255.493	120.135	T1	8	3	1	2	0	2	1	1	37	60	4	5.5	2	0	0	187	88	25.1651	50	51	50	50.3333	0	0	0	0	51	52	52	51.6667	0	0	0
1	S01_3	2	17	SM	5	Left	0	1461.32	497.96	211.64	50.56	19.28	1179.58	401.953	281.742	T1	8	3	1	2	0	2	1	1	37	60	4	5.5	2	0	0	187	88	25.1651	50	51	50	50.3333	0	0	0	0	51	52	52	51.6667	0	0	0
1	S01_3	2	17	LC	6	Right	1	185.66	63.27	148.57	37.45	20.13	148.287	50.5337	37.3734	T1	8	3	1	2	0	2	1	1	37	60	4	5.5	2	0	0	187	88	25.1651	50	51	50	50.3333	0	0	0	0	51	52	52	51.6667	0	0	0
1	S01_3	2	17	LC	6	Left	0	239.56	81.63	168.89	60.34	26.32	176.508	60.145	63.0522	T1	8	3	1	2	0	2	1	1	37	60	4	5.5	2	0	0	187	88	25.1651	50	51	50	50.3333	0	0	0	0	51	52	52	51.6667	0	0	0
1	S01_3	2	18	LS	1	Right	1	1685.91	574.49	204.17	32.06	13.57	1457.13	496.532	228.778	T1	8	3	1	2	0	2	1	1	37	60	4	5.5	2	0	0	187	88	25.1651	50	51	50	50.3333	0	0	0	0	51	52	52	51.6667	0	0	0
1	S01_3	2	18	LS	1	Left	0	1488.27	507.14	194.85	30.52	13.54	1286.76	438.473	201.512	T1	8	3	1	2	0	2	1	1	37	60	4	5.5	2	0	0	187	88	25.1651	50	51	50	50.3333	0	0	0	0	51	52	52	51.6667	0	0	0
1	S01_3	2	18	MT	2	Right	1	1449.34	493.88	166.86	88.9	34.76	945.549	322.207	503.791	T1	8	3	1	2	0	2	1	1	37	60	4	5.5	2	0	0	187	88	25.1651	50	51	50	50.3333	0	0	0	0	51	52	52	51.6667	0	0	0
1	S01_3	2	18	MT	2	Left	0	1338.55	456.12	166.61	93.25	35.89	858.144	292.419	480.406	T1	8	3	1	2	0	2	1	1	37	60	4	5.5	2	0	0	187	88	25.1651	50	51	50	50.3333	0	0	0	0	51	52	52	51.6667	0	0	0
1	S01_3	2	18	SS	3	Right	1	392.28	133.67	183.84	38.4	17.28	324.494	110.572	67.786	T1	8	3	1	2	0	2	1	1	37	60	4	5.5	2	0	0	187	88	25.1651	50	51	50	50.3333	0	0	0	0	51	52	52	51.6667	0	0	0
1	S01_3	2	18	SS	3	Left	0	365.33	124.49	185.65	33.8	15.4	309.069	105.319	56.2608	T1	8	3	1	2	0	2	1	1	37	60	4	5.5	2	0	0	187	88	25.1651	50	51	50	50.3333	0	0	0	0	51	52	52	51.6667	0	0	0
1	S01_3	2	18	SC	4	Right	1	577.94	196.94	205.04	33.18	13.93	497.433	169.506	80.507	T1	8	3	1	2	0	2	1	1	37	60	4	5.5	2	0	0	187	88	25.1651	50	51	50	50.3333	0	0	0	0	51	52	52	51.6667	0	0	0
1	S01_3	2	18	SC	4	Left	0	501.58	170.92	193.2	33.56	14.8	427.346	145.624	74.2338	T1	8	3	1	2	0	2	1	1	37	60	4	5.5	2	0	0	187	88	25.1651	50	51	50	50.3333	0	0	0	0	51	52	52	51.6667	0	0	0
1	S01_3	2	18	SM	5	Right	1	1051.07	358.16	249.01	42.1	14.46	899.085	306.37	151.985	T1	8	3	1	2	0	2	1	1	37	60	4	5.5	2	0	0	187	88	25.1651	50	51	50	50.3333	0	0	0	0	51	52	52	51.6667	0	0	0
1	S01_3	2	18	SM	5	Left	0	1308.6	445.92	218.28	34.07	13.5	1131.94	385.721	176.661	T1	8	3	1	2	0	2	1	1	37	60	4	5.5	2	0	0	187	88	25.1651	50	51	50	50.3333	0	0	0	0	51	52	52	51.6667	0	0	0
1	S01_3	2	18	LC	6	Right	1	242.56	82.65	152.3	38.57	20.21	193.539	65.9464	49.0214	T1	8	3	1	2	0	2	1	1	37	60	4	5.5	2	0	0	187	88	25.1651	50	51	50	50.3333	0	0	0	0	51	52	52	51.6667	0	0	0
1	S01_3	2	18	LC	6	Left	0	268.01	91.33	185.01	38.87	17.36	221.483	75.4751	46.5265	T1	8	3	1	2	0	2	1	1	37	60	4	5.5	2	0	0	187	88	25.1651	50	51	50	50.3333	0	0	0	0	51	52	52	51.6667	0	0	0
1	S01_3	2	19	LS	1	Right	1	1539.18	524.49	204.57	40.71	16.6	1283.68	437.425	255.504	C7	7	4	1	2	0	2	1	1	37	60	4	5.5	2	0	0	187	88	25.1651	50	51	50	50.3333	0	0	0	0	51	52	52	51.6667	0	0	0
1	S01_3	2	19	LS	1	Left	0	1519.72	517.86	197.01	31.52	13.79	1310.15	446.447	209.569	C7	7	4	1	2	0	2	1	1	37	60	4	5.5	2	0	0	187	88	25.1651	50	51	50	50.3333	0	0	0	0	51	52	52	51.6667	0	0	0
1	S01_3	2	19	MT	2	Right	1	1465.81	499.49	173.12	74.7	30.14	1024.01	348.944	441.795	C7	7	4	1	2	0	2	1	1	37	60	4	5.5	2	0	0	187	88	25.1651	50	51	50	50.3333	0	0	0	0	51	52	52	51.6667	0	0	0
1	S01_3	2	19	MT	2	Left	0	1395.44	475.51	168.85	83.43	33.07	933.968	318.259	461.472	C7	7	4	1	2	0	2	1	1	37	60	4	5.5	2	0	0	187	88	25.1651	50	51	50	50.3333	0	0	0	0	51	52	52	51.6667	0	0	0
1	S01_3	2	19	SS	3	Right	1	360.84	122.96	186.39	30.42	14.03	310.214	105.709	50.6259	C7	7	4	1	2	0	2	1	1	37	60	4	5.5	2	0	0	187	88	25.1651	50	51	50	50.3333	0	0	0	0	51	52	52	51.6667	0	0	0
1	S01_3	2	19	SS	3	Left	0	389.29	132.65	183.7	34.3	15.73	328.055	111.784	61.2353	C7	7	4	1	2	0	2	1	1	37	60	4	5.5	2	0	0	187	88	25.1651	50	51	50	50.3333	0	0	0	0	51	52	52	51.6667	0	0	0
1	S01_3	2	19	SC	4	Right	1	652.8	222.45	205.34	33.35	13.97	561.604	191.374	91.1962	C7	7	4	1	2	0	2	1	1	37	60	4	5.5	2	0	0	187	88	25.1651	50	51	50	50.3333	0	0	0	0	51	52	52	51.6667	0	0	0
1	S01_3	2	19	SC	4	Left	0	539.01	183.67	191.75	36.98	16.17	451.852	153.971	87.1579	C7	7	4	1	2	0	2	1	1	37	60	4	5.5	2	0	0	187	88	25.1651	50	51	50	50.3333	0	0	0	0	51	52	52	51.6667	0	0	0
1	S01_3	2	19	SM	5	Right	1	1271.17	433.16	246.33	34.29	12.22	1115.83	380.228	155.337	C7	7	4	1	2	0	2	1	1	37	60	4	5.5	2	0	0	187	88	25.1651	50	51	50	50.3333	0	0	0	0	51	52	52	51.6667	0	0	0
1	S01_3	2	19	SM	5	Left	0	1365.5	465.31	215.99	37.12	14.67	1165.18	397.049	200.319	C7	7	4	1	2	0	2	1	1	37	60	4	5.5	2	0	0	187	88	25.1651	50	51	50	50.3333	0	0	0	0	51	52	52	51.6667	0	0	0
1	S01_3	2	19	LC	6	Right	1	250.04	85.2	156.97	32.47	17.14	207.183	70.5967	42.8569	C7	7	4	1	2	0	2	1	1	37	60	4	5.5	2	0	0	187	88	25.1651	50	51	50	50.3333	0	0	0	0	51	52	52	51.6667	0	0	0
1	S01_3	2	19	LC	6	Left	0	266.51	90.82	180.89	37.64	17.22	220.617	75.1808	45.893	C7	7	4	1	2	0	2	1	1	37	60	4	5.5	2	0	0	187	88	25.1651	50	51	50	50.3333	0	0	0	0	51	52	52	51.6667	0	0	0
1	S01_3	2	20	LS	1	Right	1	1482.28	505.1	204.01	45.06	18.09	1214.14	413.727	268.144	C7	7	4	1	2	0	2	1	1	37	60	4	5.5	2	0	0	187	88	25.1651	50	51	50	50.3333	0	0	0	0	51	52	52	51.6667	0	0	0
1	S01_3	2	20	LS	1	Left	0	1488.27	507.14	197.1	35.73	15.35	1259.82	429.294	228.449	C7	7	4	1	2	0	2	1	1	37	60	4	5.5	2	0	0	187	88	25.1651	50	51	50	50.3333	0	0	0	0	51	52	52	51.6667	0	0	0
1	S01_3	2	20	MT	2	Right	1	1410.42	480.61	175.18	72.1	29.16	999.142	340.464	411.278	C7	7	4	1	2	0	2	1	1	37	60	4	5.5	2	0	0	187	88	25.1651	50	51	50	50.3333	0	0	0	0	51	52	52	51.6667	0	0	0
1	S01_3	2	20	MT	2	Left	0	1446.35	492.86	174.13	79.72	31.41	992.051	338.053	454.299	C7	7	4	1	2	0	2	1	1	37	60	4	5.5	2	0	0	187	88	25.1651	50	51	50	50.3333	0	0	0	0	51	52	52	51.6667	0	0	0
1	S01_3	2	20	SS	3	Right	1	344.37	117.35	190.02	30.03	13.65	297.363	101.332	47.0065	C7	7	4	1	2	0	2	1	1	37	60	4	5.5	2	0	0	187	88	25.1651	50	51	50	50.3333	0	0	0	0	51	52	52	51.6667	0	0	0
1	S01_3	2	20	SS	3	Left	0	396.77	135.2	182.49	31.74	14.81	338.008	115.177	58.7616	C7	7	4	1	2	0	2	1	1	37	60	4	5.5	2	0	0	187	88	25.1651	50	51	50	50.3333	0	0	0	0	51	52	52	51.6667	0	0	0
1	S01_3	2	20	SC	4	Right	1	687.24	234.18	206.36	32.59	13.64	593.5	202.238	93.7395	C7	7	4	1	2	0	2	1	1	37	60	4	5.5	2	0	0	187	88	25.1651	50	51	50	50.3333	0	0	0	0	51	52	52	51.6667	0	0	0
1	S01_3	2	20	SC	4	Left	0	586.92	200	187.62	31.67	14.44	502.169	171.12	84.7512	C7	7	4	1	2	0	2	1	1	37	60	4	5.5	2	0	0	187	88	25.1651	50	51	50	50.3333	0	0	0	0	51	52	52	51.6667	0	0	0
1	S01_3	2	20	SM	5	Right	1	1543.67	526.02	245.37	32.8	11.79	1361.67	464.002	181.999	C7	7	4	1	2	0	2	1	1	37	60	4	5.5	2	0	0	187	88	25.1651	50	51	50	50.3333	0	0	0	0	51	52	52	51.6667	0	0	0
1	S01_3	2	20	SM	5	Left	0	1422.39	484.69	219.25	36.47	14.26	1219.56	415.573	202.833	C7	7	4	1	2	0	2	1	1	37	60	4	5.5	2	0	0	187	88	25.1651	50	51	50	50.3333	0	0	0	0	51	52	52	51.6667	0	0	0
1	S01_3	2	20	LC	6	Right	1	259.03	88.27	152.9	31.5	17.08	214.788	73.1935	44.2423	C7	7	4	1	2	0	2	1	1	37	60	4	5.5	2	0	0	187	88	25.1651	50	51	50	50.3333	0	0	0	0	51	52	52	51.6667	0	0	0
1	S01_3	2	20	LC	6	Left	0	250.04	85.2	183.19	38.17	17.25	206.908	70.503	43.1319	C7	7	4	1	2	0	2	1	1	37	60	4	5.5	2	0	0	187	88	25.1651	50	51	50	50.3333	0	0	0	0	51	52	52	51.6667	0	0	0
1	S01_3	2	21	LS	1	Right	1	1516.72	516.84	207.63	40.65	16.37	1268.43	432.233	248.287	C7	7	4	1	2	0	2	1	1	37	60	4	5.5	2	0	0	187	88	25.1651	50	51	50	50.3333	0	0	0	0	51	52	52	51.6667	0	0	0
1	S01_3	2	21	LS	1	Left	0	1521.21	518.37	197.24	32.64	14.2	1305.2	444.761	216.012	C7	7	4	1	2	0	2	1	1	37	60	4	5.5	2	0	0	187	88	25.1651	50	51	50	50.3333	0	0	0	0	51	52	52	51.6667	0	0	0
1	S01_3	2	21	MT	2	Right	1	1492.77	508.67	177.84	70.46	28.38	1069.12	364.309	423.648	C7	7	4	1	2	0	2	1	1	37	60	4	5.5	2	0	0	187	88	25.1651	50	51	50	50.3333	0	0	0	0	51	52	52	51.6667	0	0	0
1	S01_3	2	21	MT	2	Left	0	1645.49	560.71	177.07	75.38	29.86	1154.15	393.282	491.343	C7	7	4	1	2	0	2	1	1	37	60	4	5.5	2	0	0	187	88	25.1651	50	51	50	50.3333	0	0	0	0	51	52	52	51.6667	0	0	0
1	S01_3	2	21	SS	3	Right	1	321.91	109.69	187.9	30.61	14.01	276.81	94.3224	45.0996	C7	7	4	1	2	0	2	1	1	37	60	4	5.5	2	0	0	187	88	25.1651	50	51	50	50.3333	0	0	0	0	51	52	52	51.6667	0	0	0
1	S01_3	2	21	SS	3	Left	0	366.83	125	178.96	26.97	13.1	318.775	108.625	48.0547	C7	7	4	1	2	0	2	1	1	37	60	4	5.5	2	0	0	187	88	25.1651	50	51	50	50.3333	0	0	0	0	51	52	52	51.6667	0	0	0
1	S01_3	2	21	SC	4	Right	1	733.66	250	207.51	32.29	13.47	634.836	216.325	98.824	C7	7	4	1	2	0	2	1	1	37	60	4	5.5	2	0	0	187	88	25.1651	50	51	50	50.3333	0	0	0	0	51	52	52	51.6667	0	0	0
1	S01_3	2	21	SC	4	Left	0	550.99	187.76	185.9	26.9	12.64	481.345	164.027	69.6451	C7	7	4	1	2	0	2	1	1	37	60	4	5.5	2	0	0	187	88	25.1651	50	51	50	50.3333	0	0	0	0	51	52	52	51.6667	0	0	0
1	S01_3	2	21	SM	5	Right	1	1669.44	568.88	248.5	32.21	11.47	1477.96	503.629	191.485	C7	7	4	1	2	0	2	1	1	37	60	4	5.5	2	0	0	187	88	25.1651	50	51	50	50.3333	0	0	0	0	51	52	52	51.6667	0	0	0
1	S01_3	2	21	SM	5	Left	0	1450.84	494.39	218.28	33.64	13.35	1257.15	428.389	193.687	C7	7	4	1	2	0	2	1	1	37	60	4	5.5	2	0	0	187	88	25.1651	50	51	50	50.3333	0	0	0	0	51	52	52	51.6667	0	0	0
1	S01_3	2	21	LC	6	Right	1	271	92.35	150.29	33.73	18.33	221.326	75.4222	49.6743	C7	7	4	1	2	0	2	1	1	37	60	4	5.5	2	0	0	187	88	25.1651	50	51	50	50.3333	0	0	0	0	51	52	52	51.6667	0	0	0
1	S01_3	2	21	LC	6	Left	0	251.54	85.71	181.02	41.36	18.6	204.754	69.7679	46.7864	C7	7	4	1	2	0	2	1	1	37	60	4	5.5	2	0	0	187	88	25.1651	50	51	50	50.3333	0	0	0	0	51	52	52	51.6667	0	0	0
1	S01_3	2	22	LS	1	Right	1	1545.17	526.53	212.2	35.87	14.46	1321.74	450.394	223.432	C7	7	4	1	2	0	2	1	1	37	60	4	5.5	2	0	0	187	88	25.1651	50	51	50	50.3333	0	0	0	0	51	52	52	51.6667	0	0	0
1	S01_3	2	22	LS	1	Left	0	1540.68	525	198.16	27.68	12.26	1351.79	460.635	188.887	C7	7	4	1	2	0	2	1	1	37	60	4	5.5	2	0	0	187	88	25.1651	50	51	50	50.3333	0	0	0	0	51	52	52	51.6667	0	0	0
1	S01_3	2	22	MT	2	Right	1	1474.8	502.55	180.3	66.69	27	1076.6	366.861	398.196	C7	7	4	1	2	0	2	1	1	37	60	4	5.5	2	0	0	187	88	25.1651	50	51	50	50.3333	0	0	0	0	51	52	52	51.6667	0	0	0
1	S01_3	2	22	MT	2	Left	0	1570.62	535.2	179.69	78.01	30.27	1095.19	373.195	475.427	C7	7	4	1	2	0	2	1	1	37	60	4	5.5	2	0	0	187	88	25.1651	50	51	50	50.3333	0	0	0	0	51	52	52	51.6667	0	0	0
1	S01_3	2	22	SS	3	Right	1	374.31	127.55	180.19	32.48	15.27	317.153	108.073	57.1571	C7	7	4	1	2	0	2	1	1	37	60	4	5.5	2	0	0	187	88	25.1651	50	51	50	50.3333	0	0	0	0	51	52	52	51.6667	0	0	0
1	S01_3	2	22	SS	3	Left	0	327.9	111.73	178.68	28.21	13.64	283.174	96.49	44.7256	C7	7	4	1	2	0	2	1	1	37	60	4	5.5	2	0	0	187	88	25.1651	50	51	50	50.3333	0	0	0	0	51	52	52	51.6667	0	0	0
1	S01_3	2	22	SC	4	Right	1	766.6	261.22	213.35	31.88	13	666.942	227.261	99.658	C7	7	4	1	2	0	2	1	1	37	60	4	5.5	2	0	0	187	88	25.1651	50	51	50	50.3333	0	0	0	0	51	52	52	51.6667	0	0	0
1	S01_3	2	22	SC	4	Left	0	558.48	190.31	187.82	26.84	12.51	488.614	166.502	69.8658	C7	7	4	1	2	0	2	1	1	37	60	4	5.5	2	0	0	187	88	25.1651	50	51	50	50.3333	0	0	0	0	51	52	52	51.6667	0	0	0
1	S01_3	2	22	SM	5	Right	1	1823.66	621.43	245.73	30.39	11.01	1622.88	553.011	200.785	C7	7	4	1	2	0	2	1	1	37	60	4	5.5	2	0	0	187	88	25.1651	50	51	50	50.3333	0	0	0	0	51	52	52	51.6667	0	0	0
1	S01_3	2	22	SM	5	Left	0	1504.74	512.76	221.64	31.78	12.54	1316.05	448.46	188.694	C7	7	4	1	2	0	2	1	1	37	60	4	5.5	2	0	0	187	88	25.1651	50	51	50	50.3333	0	0	0	0	51	52	52	51.6667	0	0	0
1	S01_3	2	22	LC	6	Right	1	263.52	89.8	162.03	30.22	15.72	222.095	75.6834	41.4253	C7	7	4	1	2	0	2	1	1	37	60	4	5.5	2	0	0	187	88	25.1651	50	51	50	50.3333	0	0	0	0	51	52	52	51.6667	0	0	0
1	S01_3	2	22	LC	6	Left	0	236.57	80.61	182.6	38.28	17.33	195.572	66.6403	40.9976	C7	7	4	1	2	0	2	1	1	37	60	4	5.5	2	0	0	187	88	25.1651	50	51	50	50.3333	0	0	0	0	51	52	52	51.6667	0	0	0
1	S01_3	2	23	LS	1	Right	1	1494.26	509.18	214.13	36.66	14.62	1275.8	434.738	218.461	C7	7	4	1	2	0	2	1	1	37	60	4	5.5	2	0	0	187	88	25.1651	50	51	50	50.3333	0	0	0	0	51	52	52	51.6667	0	0	0
1	S01_3	2	23	LS	1	Left	0	1361.01	463.78	196.22	24.03	10.91	1212.52	413.182	148.486	C7	7	4	1	2	0	2	1	1	37	60	4	5.5	2	0	0	187	88	25.1651	50	51	50	50.3333	0	0	0	0	51	52	52	51.6667	0	0	0
1	S01_3	2	23	MT	2	Right	1	1480.79	504.59	183.75	61.52	25.08	1109.41	378.039	371.382	C7	7	4	1	2	0	2	1	1	37	60	4	5.5	2	0	0	187	88	25.1651	50	51	50	50.3333	0	0	0	0	51	52	52	51.6667	0	0	0
1	S01_3	2	23	MT	2	Left	0	1441.86	491.33	182.53	70.35	27.82	1040.73	354.642	401.125	C7	7	4	1	2	0	2	1	1	37	60	4	5.5	2	0	0	187	88	25.1651	50	51	50	50.3333	0	0	0	0	51	52	52	51.6667	0	0	0
1	S01_3	2	23	SS	3	Right	1	383.3	130.61	181.53	32.71	15.27	324.77	110.666	58.5299	C7	7	4	1	2	0	2	1	1	37	60	4	5.5	2	0	0	187	88	25.1651	50	51	50	50.3333	0	0	0	0	51	52	52	51.6667	0	0	0
1	S01_3	2	23	SS	3	Left	0	351.86	119.9	172.6	28.76	14.28	301.614	102.778	50.2456	C7	7	4	1	2	0	2	1	1	37	60	4	5.5	2	0	0	187	88	25.1651	50	51	50	50.3333	0	0	0	0	51	52	52	51.6667	0	0	0
1	S01_3	2	23	SC	4	Right	1	757.61	258.16	214.3	29.73	12.18	665.333	226.716	92.2769	C7	7	4	1	2	0	2	1	1	37	60	4	5.5	2	0	0	187	88	25.1651	50	51	50	50.3333	0	0	0	0	51	52	52	51.6667	0	0	0
1	S01_3	2	23	SC	4	Left	0	591.42	201.53	187.55	26.21	12.26	518.912	176.822	72.5081	C7	7	4	1	2	0	2	1	1	37	60	4	5.5	2	0	0	187	88	25.1651	50	51	50	50.3333	0	0	0	0	51	52	52	51.6667	0	0	0
1	S01_3	2	23	SM	5	Right	1	1989.85	678.06	243.9	28.46	10.45	1781.91	607.203	207.939	C7	7	4	1	2	0	2	1	1	37	60	4	5.5	2	0	0	187	88	25.1651	50	51	50	50.3333	0	0	0	0	51	52	52	51.6667	0	0	0
1	S01_3	2	23	SM	5	Left	0	1521.21	518.37	227.53	32.21	12.4	1332.58	454.092	188.63	C7	7	4	1	2	0	2	1	1	37	60	4	5.5	2	0	0	187	88	25.1651	50	51	50	50.3333	0	0	0	0	51	52	52	51.6667	0	0	0
1	S01_3	2	23	LC	6	Right	1	284.48	96.94	170.27	34.72	16.94	236.289	80.5184	48.1909	C7	7	4	1	2	0	2	1	1	37	60	4	5.5	2	0	0	187	88	25.1651	50	51	50	50.3333	0	0	0	0	51	52	52	51.6667	0	0	0
1	S01_3	2	23	LC	6	Left	0	241.06	82.14	185.99	42.17	18.48	196.512	66.9605	44.5479	C7	7	4	1	2	0	2	1	1	37	60	4	5.5	2	0	0	187	88	25.1651	50	51	50	50.3333	0	0	0	0	51	52	52	51.6667	0	0	0
1	S01_3	2	24	LS	1	Right	1	1434.37	488.78	213.95	35.43	14.21	1230.55	419.324	203.824	C7	7	4	1	2	0	2	1	1	37	60	4	5.5	2	0	0	187	88	25.1651	50	51	50	50.3333	0	0	0	0	51	52	52	51.6667	0	0	0
1	S01_3	2	24	LS	1	Left	0	1232.24	419.9	197.31	20.75	9.51	1115.05	379.968	117.186	C7	7	4	1	2	0	2	1	1	37	60	4	5.5	2	0	0	187	88	25.1651	50	51	50	50.3333	0	0	0	0	51	52	52	51.6667	0	0	0
1	S01_3	2	24	MT	2	Right	1	1468.81	500.51	182.44	56.71	23.71	1120.56	381.839	348.255	C7	7	4	1	2	0	2	1	1	37	60	4	5.5	2	0	0	187	88	25.1651	50	51	50	50.3333	0	0	0	0	51	52	52	51.6667	0	0	0
1	S01_3	2	24	MT	2	Left	0	1384.96	471.94	178.58	52.53	22.73	1070.16	364.668	314.801	C7	7	4	1	2	0	2	1	1	37	60	4	5.5	2	0	0	187	88	25.1651	50	51	50	50.3333	0	0	0	0	51	52	52	51.6667	0	0	0
1	S01_3	2	24	SS	3	Right	1	398.27	135.71	188.63	32.86	14.83	339.207	115.584	59.0634	C7	7	4	1	2	0	2	1	1	37	60	4	5.5	2	0	0	187	88	25.1651	50	51	50	50.3333	0	0	0	0	51	52	52	51.6667	0	0	0
1	S01_3	2	24	SS	3	Left	0	342.87	116.84	174.26	29.09	14.31	293.805	100.12	49.0647	C7	7	4	1	2	0	2	1	1	37	60	4	5.5	2	0	0	187	88	25.1651	50	51	50	50.3333	0	0	0	0	51	52	52	51.6667	0	0	0
1	S01_3	2	24	SC	4	Right	1	762.1	259.69	217.18	33.18	13.25	661.122	225.281	100.978	C7	7	4	1	2	0	2	1	1	37	60	4	5.5	2	0	0	187	88	25.1651	50	51	50	50.3333	0	0	0	0	51	52	52	51.6667	0	0	0
1	S01_3	2	24	SC	4	Left	0	616.87	210.2	191.23	25.81	11.89	543.524	185.207	73.3458	C7	7	4	1	2	0	2	1	1	37	60	4	5.5	2	0	0	187	88	25.1651	50	51	50	50.3333	0	0	0	0	51	52	52	51.6667	0	0	0
1	S01_3	2	24	SM	5	Right	1	2028.78	691.33	243.16	29.68	10.88	1808.05	616.113	220.731	C7	7	4	1	2	0	2	1	1	37	60	4	5.5	2	0	0	187	88	25.1651	50	51	50	50.3333	0	0	0	0	51	52	52	51.6667	0	0	0
1	S01_3	2	24	SM	5	Left	0	1572.12	535.71	232.5	32.05	12.12	1381.58	470.782	190.541	C7	7	4	1	2	0	2	1	1	37	60	4	5.5	2	0	0	187	88	25.1651	50	51	50	50.3333	0	0	0	0	51	52	52	51.6667	0	0	0
1	S01_3	2	24	LC	6	Right	1	245.55	83.67	179.08	34.04	15.97	206.336	70.3079	39.2143	C7	7	4	1	2	0	2	1	1	37	60	4	5.5	2	0	0	187	88	25.1651	50	51	50	50.3333	0	0	0	0	51	52	52	51.6667	0	0	0
1	S01_3	2	24	LC	6	Left	0	253.04	86.22	186.82	41.88	18.31	206.708	70.4331	46.3316	C7	7	4	1	2	0	2	1	1	37	60	4	5.5	2	0	0	187	88	25.1651	50	51	50	50.3333	0	0	0	0	51	52	52	51.6667	0	0	0
1	S01_3	2	25	LS	1	Right	1	1296.62	441.84	215.67	40.19	15.71	1092.92	372.427	203.699	C6	6	5	1	2	0	2	1	1	37	60	4	5.5	2	0	0	187	88	25.1651	50	51	50	50.3333	0	0	0	0	51	52	52	51.6667	0	0	0
1	S01_3	2	25	LS	1	Left	0	1232.24	419.9	199.34	17.79	8.2	1131.2	385.468	101.044	C6	6	5	1	2	0	2	1	1	37	60	4	5.5	2	0	0	187	88	25.1651	50	51	50	50.3333	0	0	0	0	51	52	52	51.6667	0	0	0
1	S01_3	2	25	MT	2	Right	1	1434.37	488.78	185.26	56.21	23.28	1100.45	374.992	333.921	C6	6	5	1	2	0	2	1	1	37	60	4	5.5	2	0	0	187	88	25.1651	50	51	50	50.3333	0	0	0	0	51	52	52	51.6667	0	0	0
1	S01_3	2	25	MT	2	Left	0	1392.45	474.49	176.93	42.39	19.33	1123.29	382.771	269.161	C6	6	5	1	2	0	2	1	1	37	60	4	5.5	2	0	0	187	88	25.1651	50	51	50	50.3333	0	0	0	0	51	52	52	51.6667	0	0	0
1	S01_3	2	25	SS	3	Right	1	435.7	148.47	191.6	35.59	15.67	367.426	125.205	68.2742	C6	6	5	1	2	0	2	1	1	37	60	4	5.5	2	0	0	187	88	25.1651	50	51	50	50.3333	0	0	0	0	51	52	52	51.6667	0	0	0
1	S01_3	2	25	SS	3	Left	0	348.86	118.88	178.73	31.13	14.84	297.089	101.238	51.7708	C6	6	5	1	2	0	2	1	1	37	60	4	5.5	2	0	0	187	88	25.1651	50	51	50	50.3333	0	0	0	0	51	52	52	51.6667	0	0	0
1	S01_3	2	25	SC	4	Right	1	799.54	272.45	221.08	36.74	14.25	685.606	233.626	113.934	C6	6	5	1	2	0	2	1	1	37	60	4	5.5	2	0	0	187	88	25.1651	50	51	50	50.3333	0	0	0	0	51	52	52	51.6667	0	0	0
1	S01_3	2	25	SC	4	Left	0	613.88	209.18	192.24	24.89	11.46	543.529	185.208	70.3506	C6	6	5	1	2	0	2	1	1	37	60	4	5.5	2	0	0	187	88	25.1651	50	51	50	50.3333	0	0	0	0	51	52	52	51.6667	0	0	0
1	S01_3	2	25	SM	5	Right	1	1994.35	679.59	244.73	28.52	10.44	1786.14	608.641	208.21	C6	6	5	1	2	0	2	1	1	37	60	4	5.5	2	0	0	187	88	25.1651	50	51	50	50.3333	0	0	0	0	51	52	52	51.6667	0	0	0
1	S01_3	2	25	SM	5	Left	0	1620.03	552.04	238.13	31.97	11.84	1428.22	486.678	191.812	C6	6	5	1	2	0	2	1	1	37	60	4	5.5	2	0	0	187	88	25.1651	50	51	50	50.3333	0	0	0	0	51	52	52	51.6667	0	0	0
1	S01_3	2	25	LC	6	Right	1	242.56	82.65	184.01	36.04	16.38	202.829	69.1119	39.7313	C6	6	5	1	2	0	2	1	1	37	60	4	5.5	2	0	0	187	88	25.1651	50	51	50	50.3333	0	0	0	0	51	52	52	51.6667	0	0	0
1	S01_3	2	25	LC	6	Left	0	209.62	71.43	202.31	33.81	14.32	179.602	61.2012	30.0176	C6	6	5	1	2	0	2	1	1	37	60	4	5.5	2	0	0	187	88	25.1651	50	51	50	50.3333	0	0	0	0	51	52	52	51.6667	0	0	0
1	S01_3	2	26	LS	1	Right	1	1188.82	405.1	220.42	42.08	16.03	998.252	340.162	190.568	C6	6	5	1	2	0	2	1	1	37	60	4	5.5	2	0	0	187	88	25.1651	50	51	50	50.3333	0	0	0	0	51	52	52	51.6667	0	0	0
1	S01_3	2	26	LS	1	Left	0	1197.81	408.16	199.75	18.6	8.52	1095.76	373.385	102.053	C6	6	5	1	2	0	2	1	1	37	60	4	5.5	2	0	0	187	88	25.1651	50	51	50	50.3333	0	0	0	0	51	52	52	51.6667	0	0	0
1	S01_3	2	26	MT	2	Right	1	1458.33	496.94	190.82	50.61	20.96	1152.66	392.781	305.666	C6	6	5	1	2	0	2	1	1	37	60	4	5.5	2	0	0	187	88	25.1651	50	51	50	50.3333	0	0	0	0	51	52	52	51.6667	0	0	0
1	S01_3	2	26	MT	2	Left	0	1437.37	489.8	177.77	39.41	18.14	1176.63	400.95	260.739	C6	6	5	1	2	0	2	1	1	37	60	4	5.5	2	0	0	187	88	25.1651	50	51	50	50.3333	0	0	0	0	51	52	52	51.6667	0	0	0
1	S01_3	2	26	SS	3	Right	1	417.73	142.35	195.22	37.19	16	350.893	119.574	66.8368	C6	6	5	1	2	0	2	1	1	37	60	4	5.5	2	0	0	187	88	25.1651	50	51	50	50.3333	0	0	0	0	51	52	52	51.6667	0	0	0
1	S01_3	2	26	SS	3	Left	0	356.35	121.43	179.89	32.5	15.3	301.828	102.851	54.5216	C6	6	5	1	2	0	2	1	1	37	60	4	5.5	2	0	0	187	88	25.1651	50	51	50	50.3333	0	0	0	0	51	52	52	51.6667	0	0	0
1	S01_3	2	26	SC	4	Right	1	795.04	270.92	225.58	37.87	14.37	680.793	231.989	114.247	C6	6	5	1	2	0	2	1	1	37	60	4	5.5	2	0	0	187	88	25.1651	50	51	50	50.3333	0	0	0	0	51	52	52	51.6667	0	0	0
1	S01_3	2	26	SC	4	Left	0	588.42	200.51	192.6	24.56	11.31	521.87	177.832	66.5503	C6	6	5	1	2	0	2	1	1	37	60	4	5.5	2	0	0	187	88	25.1651	50	51	50	50.3333	0	0	0	0	51	52	52	51.6667	0	0	0
1	S01_3	2	26	SM	5	Right	1	1997.34	680.61	243.99	31.45	11.42	1769.24	602.884	228.096	C6	6	5	1	2	0	2	1	1	37	60	4	5.5	2	0	0	187	88	25.1651	50	51	50	50.3333	0	0	0	0	51	52	52	51.6667	0	0	0
1	S01_3	2	26	SM	5	Left	0	1638	558.16	238.95	26.92	10.13	1472.07	501.618	165.929	C6	6	5	1	2	0	2	1	1	37	60	4	5.5	2	0	0	187	88	25.1651	50	51	50	50.3333	0	0	0	0	51	52	52	51.6667	0	0	0
1	S01_3	2	26	LC	6	Right	1	263.52	89.8	191.94	37.05	16.18	220.882	75.2704	42.6375	C6	6	5	1	2	0	2	1	1	37	60	4	5.5	2	0	0	187	88	25.1651	50	51	50	50.3333	0	0	0	0	51	52	52	51.6667	0	0	0
1	S01_3	2	26	LC	6	Left	0	224.59	76.53	204.11	35.68	14.88	191.171	65.1423	33.419	C6	6	5	1	2	0	2	1	1	37	60	4	5.5	2	0	0	187	88	25.1651	50	51	50	50.3333	0	0	0	0	51	52	52	51.6667	0	0	0
1	S01_3	2	27	LS	1	Right	1	1088.51	370.92	221.73	39.94	15.26	922.403	314.318	166.107	C6	6	5	1	2	0	2	1	1	37	60	4	5.5	2	0	0	187	88	25.1651	50	51	50	50.3333	0	0	0	0	51	52	52	51.6667	0	0	0
1	S01_3	2	27	LS	1	Left	0	1181.34	402.55	199.2	19.74	9.02	1074.78	366.24	106.557	C6	6	5	1	2	0	2	1	1	37	60	4	5.5	2	0	0	187	88	25.1651	50	51	50	50.3333	0	0	0	0	51	52	52	51.6667	0	0	0
1	S01_3	2	27	MT	2	Right	1	1426.89	486.22	194.19	49.36	20.27	1137.66	387.663	289.231	C6	6	5	1	2	0	2	1	1	37	60	4	5.5	2	0	0	187	88	25.1651	50	51	50	50.3333	0	0	0	0	51	52	52	51.6667	0	0	0
1	S01_3	2	27	MT	2	Left	0	1449.34	493.88	181.23	39.82	18.01	1188.31	404.932	261.026	C6	6	5	1	2	0	2	1	1	37	60	4	5.5	2	0	0	187	88	25.1651	50	51	50	50.3333	0	0	0	0	51	52	52	51.6667	0	0	0
1	S01_3	2	27	SS	3	Right	1	389.29	132.65	199.65	36.78	15.56	328.716	112.01	60.5735	C6	6	5	1	2	0	2	1	1	37	60	4	5.5	2	0	0	187	88	25.1651	50	51	50	50.3333	0	0	0	0	51	52	52	51.6667	0	0	0
1	S01_3	2	27	SS	3	Left	0	368.33	125.51	178.55	35.85	16.72	306.745	104.525	61.5848	C6	6	5	1	2	0	2	1	1	37	60	4	5.5	2	0	0	187	88	25.1651	50	51	50	50.3333	0	0	0	0	51	52	52	51.6667	0	0	0
1	S01_3	2	27	SC	4	Right	1	784.56	267.35	229.84	39.75	14.74	668.916	227.943	115.644	C6	6	5	1	2	0	2	1	1	37	60	4	5.5	2	0	0	187	88	25.1651	50	51	50	50.3333	0	0	0	0	51	52	52	51.6667	0	0	0
1	S01_3	2	27	SC	4	Left	0	598.9	204.08	191.84	26.13	11.99	527.092	179.611	71.8081	C6	6	5	1	2	0	2	1	1	37	60	4	5.5	2	0	0	187	88	25.1651	50	51	50	50.3333	0	0	0	0	51	52	52	51.6667	0	0	0
1	S01_3	2	27	SM	5	Right	1	2064.72	703.57	244.02	31.58	11.46	1828.1	622.941	236.617	C6	6	5	1	2	0	2	1	1	37	60	4	5.5	2	0	0	187	88	25.1651	50	51	50	50.3333	0	0	0	0	51	52	52	51.6667	0	0	0
1	S01_3	2	27	SM	5	Left	0	1669.44	568.88	238	24.57	9.36	1513.18	515.633	156.26	C6	6	5	1	2	0	2	1	1	37	60	4	5.5	2	0	0	187	88	25.1651	50	51	50	50.3333	0	0	0	0	51	52	52	51.6667	0	0	0
1	S01_3	2	27	LC	6	Right	1	265.01	90.31	177.95	39.73	18.25	216.646	73.8284	48.3643	C6	6	5	1	2	0	2	1	1	37	60	4	5.5	2	0	0	187	88	25.1651	50	51	50	50.3333	0	0	0	0	51	52	52	51.6667	0	0	0
1	S01_3	2	27	LC	6	Left	0	268.01	91.33	189.88	38.45	16.84	222.877	75.95	45.1329	C6	6	5	1	2	0	2	1	1	37	60	4	5.5	2	0	0	187	88	25.1651	50	51	50	50.3333	0	0	0	0	51	52	52	51.6667	0	0	0
1	S01_3	2	28	LS	1	Right	1	1078.03	367.35	222.18	37.5	14.44	922.362	314.305	155.668	C6	6	5	1	2	0	2	1	1	37	60	4	5.5	2	0	0	187	88	25.1651	50	51	50	50.3333	0	0	0	0	51	52	52	51.6667	0	0	0
1	S01_3	2	28	LS	1	Left	0	1151.39	392.35	197.38	23.6	10.68	1028.42	350.447	122.968	C6	6	5	1	2	0	2	1	1	37	60	4	5.5	2	0	0	187	88	25.1651	50	51	50	50.3333	0	0	0	0	51	52	52	51.6667	0	0	0
1	S01_3	2	28	MT	2	Right	1	1347.53	459.18	195.58	51.37	20.8	1067.24	363.671	280.286	C6	6	5	1	2	0	2	1	1	37	60	4	5.5	2	0	0	187	88	25.1651	50	51	50	50.3333	0	0	0	0	51	52	52	51.6667	0	0	0
1	S01_3	2	28	MT	2	Left	0	1516.72	516.84	181.2	42.42	18.97	1229	418.795	287.722	C6	6	5	1	2	0	2	1	1	37	60	4	5.5	2	0	0	187	88	25.1651	50	51	50	50.3333	0	0	0	0	51	52	52	51.6667	0	0	0
1	S01_3	2	28	SS	3	Right	1	387.79	132.14	206.62	35.09	14.52	331.483	112.953	56.3071	C6	6	5	1	2	0	2	1	1	37	60	4	5.5	2	0	0	187	88	25.1651	50	51	50	50.3333	0	0	0	0	51	52	52	51.6667	0	0	0
1	S01_3	2	28	SS	3	Left	0	392.28	133.67	178.12	38.58	17.8	322.454	109.877	69.8258	C6	6	5	1	2	0	2	1	1	37	60	4	5.5	2	0	0	187	88	25.1651	50	51	50	50.3333	0	0	0	0	51	52	52	51.6667	0	0	0
1	S01_3	2	28	SC	4	Right	1	807.02	275	231.32	42.42	15.5	681.932	232.375	125.088	C6	6	5	1	2	0	2	1	1	37	60	4	5.5	2	0	0	187	88	25.1651	50	51	50	50.3333	0	0	0	0	51	52	52	51.6667	0	0	0
1	S01_3	2	28	SC	4	Left	0	636.33	216.84	192.23	27.59	12.55	556.471	189.627	79.8594	C6	6	5	1	2	0	2	1	1	37	60	4	5.5	2	0	0	187	88	25.1651	50	51	50	50.3333	0	0	0	0	51	52	52	51.6667	0	0	0
1	S01_3	2	28	SM	5	Right	1	2054.24	700	244.09	31.37	11.39	1820.26	620.27	233.978	C6	6	5	1	2	0	2	1	1	37	60	4	5.5	2	0	0	187	88	25.1651	50	51	50	50.3333	0	0	0	0	51	52	52	51.6667	0	0	0
1	S01_3	2	28	SM	5	Left	0	1684.41	573.98	241.23	24.58	9.25	1528.6	520.887	155.808	C6	6	5	1	2	0	2	1	1	37	60	4	5.5	2	0	0	187	88	25.1651	50	51	50	50.3333	0	0	0	0	51	52	52	51.6667	0	0	0
1	S01_3	2	28	LC	6	Right	1	205.12	69.9	156.1	32.59	17.27	169.696	57.8283	35.4242	C6	6	5	1	2	0	2	1	1	37	60	4	5.5	2	0	0	187	88	25.1651	50	51	50	50.3333	0	0	0	0	51	52	52	51.6667	0	0	0
1	S01_3	2	28	LC	6	Left	0	235.07	80.1	154.89	44.89	22.47	182.25	62.1015	52.8202	C6	6	5	1	2	0	2	1	1	37	60	4	5.5	2	0	0	187	88	25.1651	50	51	50	50.3333	0	0	0	0	51	52	52	51.6667	0	0	0
1	S01_3	2	29	LS	1	Right	1	1082.52	368.88	222.42	33.06	12.94	942.442	321.147	140.078	C6	6	5	1	2	0	2	1	1	37	60	4	5.5	2	0	0	187	88	25.1651	50	51	50	50.3333	0	0	0	0	51	52	52	51.6667	0	0	0
1	S01_3	2	29	LS	1	Left	0	1119.95	381.63	198.88	24.75	11.07	995.972	339.384	123.978	C6	6	5	1	2	0	2	1	1	37	60	4	5.5	2	0	0	187	88	25.1651	50	51	50	50.3333	0	0	0	0	51	52	52	51.6667	0	0	0
1	S01_3	2	29	MT	2	Right	1	1254.7	427.55	194.36	51.6	20.98	991.464	337.85	263.236	C6	6	5	1	2	0	2	1	1	37	60	4	5.5	2	0	0	187	88	25.1651	50	51	50	50.3333	0	0	0	0	51	52	52	51.6667	0	0	0
1	S01_3	2	29	MT	2	Left	0	1492.77	508.67	185.5	45.95	19.85	1196.46	407.699	296.315	C6	6	5	1	2	0	2	1	1	37	60	4	5.5	2	0	0	187	88	25.1651	50	51	50	50.3333	0	0	0	0	51	52	52	51.6667	0	0	0
1	S01_3	2	29	SS	3	Right	1	425.22	144.9	206.87	36.44	14.98	361.522	123.194	63.698	C6	6	5	1	2	0	2	1	1	37	60	4	5.5	2	0	0	187	88	25.1651	50	51	50	50.3333	0	0	0	0	51	52	52	51.6667	0	0	0
1	S01_3	2	29	SS	3	Left	0	398.27	135.71	178.08	38.32	17.71	327.736	111.676	70.5336	C6	6	5	1	2	0	2	1	1	37	60	4	5.5	2	0	0	187	88	25.1651	50	51	50	50.3333	0	0	0	0	51	52	52	51.6667	0	0	0
1	S01_3	2	29	SC	4	Right	1	827.98	282.14	233.44	40.08	14.66	706.598	240.778	121.382	C6	6	5	1	2	0	2	1	1	37	60	4	5.5	2	0	0	187	88	25.1651	50	51	50	50.3333	0	0	0	0	51	52	52	51.6667	0	0	0
1	S01_3	2	29	SC	4	Left	0	654.3	222.96	194.73	28.57	12.8	570.55	194.421	83.7504	C6	6	5	1	2	0	2	1	1	37	60	4	5.5	2	0	0	187	88	25.1651	50	51	50	50.3333	0	0	0	0	51	52	52	51.6667	0	0	0
1	S01_3	2	29	SM	5	Right	1	2058.73	701.53	245	36.19	12.87	1793.77	611.243	264.959	C6	6	5	1	2	0	2	1	1	37	60	4	5.5	2	0	0	187	88	25.1651	50	51	50	50.3333	0	0	0	0	51	52	52	51.6667	0	0	0
1	S01_3	2	29	SM	5	Left	0	1747.3	595.41	242.39	24.76	9.27	1585.33	540.215	161.975	C6	6	5	1	2	0	2	1	1	37	60	4	5.5	2	0	0	187	88	25.1651	50	51	50	50.3333	0	0	0	0	51	52	52	51.6667	0	0	0
1	S01_3	2	29	LC	6	Right	1	178.17	60.71	155.13	38.74	19.98	142.572	48.5801	35.5984	C6	6	5	1	2	0	2	1	1	37	60	4	5.5	2	0	0	187	88	25.1651	50	51	50	50.3333	0	0	0	0	51	52	52	51.6667	0	0	0
1	S01_3	2	29	LC	6	Left	0	215.61	73.47	138.44	45.06	24.56	162.656	55.4258	52.9538	C6	6	5	1	2	0	2	1	1	37	60	4	5.5	2	0	0	187	88	25.1651	50	51	50	50.3333	0	0	0	0	51	52	52	51.6667	0	0	0
1	S01_3	2	30	LS	1	Right	1	1069.04	364.29	224.3	31.46	12.3	937.548	319.482	131.492	C6	6	5	1	2	0	2	1	1	37	60	4	5.5	2	0	0	187	88	25.1651	50	51	50	50.3333	0	0	0	0	51	52	52	51.6667	0	0	0
1	S01_3	2	30	LS	1	Left	0	1175.35	400.51	200.58	27.9	12.21	1031.84	351.608	143.51	C6	6	5	1	2	0	2	1	1	37	60	4	5.5	2	0	0	187	88	25.1651	50	51	50	50.3333	0	0	0	0	51	52	52	51.6667	0	0	0
1	S01_3	2	30	MT	2	Right	1	1245.72	424.49	193.69	48.94	20.17	994.458	338.87	251.262	C6	6	5	1	2	0	2	1	1	37	60	4	5.5	2	0	0	187	88	25.1651	50	51	50	50.3333	0	0	0	0	51	52	52	51.6667	0	0	0
1	S01_3	2	30	MT	2	Left	0	1434.37	488.78	185.6	52.89	22.18	1116.23	380.369	318.143	C6	6	5	1	2	0	2	1	1	37	60	4	5.5	2	0	0	187	88	25.1651	50	51	50	50.3333	0	0	0	0	51	52	52	51.6667	0	0	0
1	S01_3	2	30	SS	3	Right	1	485.11	165.31	206.58	38.89	15.84	408.269	139.125	76.8414	C6	6	5	1	2	0	2	1	1	37	60	4	5.5	2	0	0	187	88	25.1651	50	51	50	50.3333	0	0	0	0	51	52	52	51.6667	0	0	0
1	S01_3	2	30	SS	3	Left	0	444.69	151.53	179.11	36.8	17.04	368.915	125.709	75.7752	C6	6	5	1	2	0	2	1	1	37	60	4	5.5	2	0	0	187	88	25.1651	50	51	50	50.3333	0	0	0	0	51	52	52	51.6667	0	0	0
1	S01_3	2	30	SC	4	Right	1	848.94	289.29	239.13	38.03	13.72	732.465	249.599	116.475	C6	6	5	1	2	0	2	1	1	37	60	4	5.5	2	0	0	187	88	25.1651	50	51	50	50.3333	0	0	0	0	51	52	52	51.6667	0	0	0
1	S01_3	2	30	SC	4	Left	0	672.27	229.08	195.22	29.38	13.08	584.337	199.116	87.9329	C6	6	5	1	2	0	2	1	1	37	60	4	5.5	2	0	0	187	88	25.1651	50	51	50	50.3333	0	0	0	0	51	52	52	51.6667	0	0	0
1	S01_3	2	30	SM	5	Right	1	2021.3	688.78	245.22	36.92	13.09	1756.71	598.619	264.588	C6	6	5	1	2	0	2	1	1	37	60	4	5.5	2	0	0	187	88	25.1651	50	51	50	50.3333	0	0	0	0	51	52	52	51.6667	0	0	0
1	S01_3	2	30	SM	5	Left	0	1772.75	604.08	243.57	24.67	9.2	1609.66	548.505	163.093	C6	6	5	1	2	0	2	1	1	37	60	4	5.5	2	0	0	187	88	25.1651	50	51	50	50.3333	0	0	0	0	51	52	52	51.6667	0	0	0
1	S01_3	2	30	LC	6	Right	1	149.73	51.02	160.63	45.17	21.95	116.864	39.8211	32.8657	C6	6	5	1	2	0	2	1	1	37	60	4	5.5	2	0	0	187	88	25.1651	50	51	50	50.3333	0	0	0	0	51	52	52	51.6667	0	0	0
1	S01_3	2	30	LC	6	Left	0	221.59	75.51	146.86	46.11	23.9	168.63	57.4631	52.96	C6	6	5	1	2	0	2	1	1	37	60	4	5.5	2	0	0	187	88	25.1651	50	51	50	50.3333	0	0	0	0	51	52	52	51.6667	0	0	0
1	S01_3	2	31	LS	1	Right	1	1022.63	348.47	224.89	30.29	11.87	901.244	307.107	121.386	C5	5	6	1	2	0	2	1	1	37	60	4	5.5	2	0	0	187	88	25.1651	50	51	50	50.3333	0	0	0	0	51	52	52	51.6667	0	0	0
1	S01_3	2	31	LS	1	Left	0	1193.31	406.63	200.22	29.51	12.84	1040.09	354.419	153.221	C5	5	6	1	2	0	2	1	1	37	60	4	5.5	2	0	0	187	88	25.1651	50	51	50	50.3333	0	0	0	0	51	52	52	51.6667	0	0	0
1	S01_3	2	31	MT	2	Right	1	1248.71	425.51	196.55	51.52	20.77	989.353	337.132	259.357	C5	5	6	1	2	0	2	1	1	37	60	4	5.5	2	0	0	187	88	25.1651	50	51	50	50.3333	0	0	0	0	51	52	52	51.6667	0	0	0
1	S01_3	2	31	MT	2	Left	0	1332.56	454.08	187.42	55.46	22.83	1028.34	350.414	304.223	C5	5	6	1	2	0	2	1	1	37	60	4	5.5	2	0	0	187	88	25.1651	50	51	50	50.3333	0	0	0	0	51	52	52	51.6667	0	0	0
1	S01_3	2	31	SS	3	Right	1	548	186.73	209.24	37.02	15.03	465.636	158.664	82.3644	C5	5	6	1	2	0	2	1	1	37	60	4	5.5	2	0	0	187	88	25.1651	50	51	50	50.3333	0	0	0	0	51	52	52	51.6667	0	0	0
1	S01_3	2	31	SS	3	Left	0	480.62	163.78	184.69	33.69	15.43	406.46	138.509	74.1597	C5	5	6	1	2	0	2	1	1	37	60	4	5.5	2	0	0	187	88	25.1651	50	51	50	50.3333	0	0	0	0	51	52	52	51.6667	0	0	0
1	S01_3	2	31	SC	4	Right	1	875.9	298.47	243.04	40.43	14.26	750.997	255.908	124.903	C5	5	6	1	2	0	2	1	1	37	60	4	5.5	2	0	0	187	88	25.1651	50	51	50	50.3333	0	0	0	0	51	52	52	51.6667	0	0	0
1	S01_3	2	31	SC	4	Left	0	706.71	240.82	196.85	28.84	12.78	616.392	210.043	90.3175	C5	5	6	1	2	0	2	1	1	37	60	4	5.5	2	0	0	187	88	25.1651	50	51	50	50.3333	0	0	0	0	51	52	52	51.6667	0	0	0
1	S01_3	2	31	SM	5	Right	1	1959.91	667.86	244.52	37.36	13.25	1700.22	579.369	259.688	C5	5	6	1	2	0	2	1	1	37	60	4	5.5	2	0	0	187	88	25.1651	50	51	50	50.3333	0	0	0	0	51	52	52	51.6667	0	0	0
1	S01_3	2	31	SM	5	Left	0	1748.8	595.92	243.98	25.17	9.35	1585.29	540.201	163.513	C5	5	6	1	2	0	2	1	1	37	60	4	5.5	2	0	0	187	88	25.1651	50	51	50	50.3333	0	0	0	0	51	52	52	51.6667	0	0	0
1	S01_3	2	31	LC	6	Right	1	170.69	58.16	155.41	40.66	20.74	135.289	46.0976	35.4011	C5	5	6	1	2	0	2	1	1	37	60	4	5.5	2	0	0	187	88	25.1651	50	51	50	50.3333	0	0	0	0	51	52	52	51.6667	0	0	0
1	S01_3	2	31	LC	6	Left	0	197.64	67.35	168.33	51.82	23.54	151.116	51.4958	46.5245	C5	5	6	1	2	0	2	1	1	37	60	4	5.5	2	0	0	187	88	25.1651	50	51	50	50.3333	0	0	0	0	51	52	52	51.6667	0	0	0
1	S01_3	2	32	LS	1	Right	1	1027.12	350	227.12	31.51	12.18	902.017	307.37	125.103	C5	5	6	1	2	0	2	1	1	37	60	4	5.5	2	0	0	187	88	25.1651	50	51	50	50.3333	0	0	0	0	51	52	52	51.6667	0	0	0
1	S01_3	2	32	LS	1	Left	0	1106.47	377.04	199.01	31.38	13.62	955.769	325.687	150.701	C5	5	6	1	2	0	2	1	1	37	60	4	5.5	2	0	0	187	88	25.1651	50	51	50	50.3333	0	0	0	0	51	52	52	51.6667	0	0	0
1	S01_3	2	32	MT	2	Right	1	1271.17	433.16	200.85	45.25	18.39	1037.4	353.502	233.768	C5	5	6	1	2	0	2	1	1	37	60	4	5.5	2	0	0	187	88	25.1651	50	51	50	50.3333	0	0	0	0	51	52	52	51.6667	0	0	0
1	S01_3	2	32	MT	2	Left	0	1310.1	446.43	187.19	45.83	19.67	1052.4	358.617	257.697	C5	5	6	1	2	0	2	1	1	37	60	4	5.5	2	0	0	187	88	25.1651	50	51	50	50.3333	0	0	0	0	51	52	52	51.6667	0	0	0
1	S01_3	2	32	SS	3	Right	1	585.43	199.49	213.32	36.15	14.49	500.601	170.584	84.8288	C5	5	6	1	2	0	2	1	1	37	60	4	5.5	2	0	0	187	88	25.1651	50	51	50	50.3333	0	0	0	0	51	52	52	51.6667	0	0	0
1	S01_3	2	32	SS	3	Left	0	519.55	177.04	187.77	31.11	14.21	445.722	151.883	73.8281	C5	5	6	1	2	0	2	1	1	37	60	4	5.5	2	0	0	187	88	25.1651	50	51	50	50.3333	0	0	0	0	51	52	52	51.6667	0	0	0
1	S01_3	2	32	SC	4	Right	1	877.39	298.98	243.86	40.7	14.3	751.923	256.226	125.467	C5	5	6	1	2	0	2	1	1	37	60	4	5.5	2	0	0	187	88	25.1651	50	51	50	50.3333	0	0	0	0	51	52	52	51.6667	0	0	0
1	S01_3	2	32	SC	4	Left	0	708.2	241.33	199.47	27.57	12.14	622.225	212.033	85.9755	C5	5	6	1	2	0	2	1	1	37	60	4	5.5	2	0	0	187	88	25.1651	50	51	50	50.3333	0	0	0	0	51	52	52	51.6667	0	0	0
1	S01_3	2	32	SM	5	Right	1	1937.45	660.2	240.52	37.36	13.44	1677.06	571.469	260.393	C5	5	6	1	2	0	2	1	1	37	60	4	5.5	2	0	0	187	88	25.1651	50	51	50	50.3333	0	0	0	0	51	52	52	51.6667	0	0	0
1	S01_3	2	32	SM	5	Left	0	1757.78	598.98	244.79	28.33	10.37	1575.5	536.866	182.282	C5	5	6	1	2	0	2	1	1	37	60	4	5.5	2	0	0	187	88	25.1651	50	51	50	50.3333	0	0	0	0	51	52	52	51.6667	0	0	0
1	S01_3	2	32	LC	6	Right	1	212.61	72.45	151.44	38.66	20.34	169.365	57.7137	43.2449	C5	5	6	1	2	0	2	1	1	37	60	4	5.5	2	0	0	187	88	25.1651	50	51	50	50.3333	0	0	0	0	51	52	52	51.6667	0	0	0
1	S01_3	2	32	LC	6	Left	0	164.7	56.12	184.39	37.13	16.76	137.096	46.7143	27.6037	C5	5	6	1	2	0	2	1	1	37	60	4	5.5	2	0	0	187	88	25.1651	50	51	50	50.3333	0	0	0	0	51	52	52	51.6667	0	0	0
1	S01_3	2	33	LS	1	Right	1	1004.66	342.35	232.27	33.55	12.62	877.872	299.145	126.788	C5	5	6	1	2	0	2	1	1	37	60	4	5.5	2	0	0	187	88	25.1651	50	51	50	50.3333	0	0	0	0	51	52	52	51.6667	0	0	0
1	S01_3	2	33	LS	1	Left	0	1004.66	342.35	200.18	28.52	12.47	879.379	299.659	125.281	C5	5	6	1	2	0	2	1	1	37	60	4	5.5	2	0	0	187	88	25.1651	50	51	50	50.3333	0	0	0	0	51	52	52	51.6667	0	0	0
1	S01_3	2	33	MT	2	Right	1	1245.72	424.49	201.91	47.44	19.02	1008.78	343.752	236.936	C5	5	6	1	2	0	2	1	1	37	60	4	5.5	2	0	0	187	88	25.1651	50	51	50	50.3333	0	0	0	0	51	52	52	51.6667	0	0	0
1	S01_3	2	33	MT	2	Left	0	1275.66	434.69	189.06	45.04	19.24	1030.22	351.056	245.437	C5	5	6	1	2	0	2	1	1	37	60	4	5.5	2	0	0	187	88	25.1651	50	51	50	50.3333	0	0	0	0	51	52	52	51.6667	0	0	0
1	S01_3	2	33	SS	3	Right	1	649.81	221.43	218.04	34.64	13.71	560.721	191.072	89.089	C5	5	6	1	2	0	2	1	1	37	60	4	5.5	2	0	0	187	88	25.1651	50	51	50	50.3333	0	0	0	0	51	52	52	51.6667	0	0	0
1	S01_3	2	33	SS	3	Left	0	561.47	191.33	188.38	29.43	13.51	485.615	165.481	75.8546	C5	5	6	1	2	0	2	1	1	37	60	4	5.5	2	0	0	187	88	25.1651	50	51	50	50.3333	0	0	0	0	51	52	52	51.6667	0	0	0
1	S01_3	2	33	SC	4	Right	1	883.38	301.02	244.1	41.37	14.49	755.378	257.402	128.002	C5	5	6	1	2	0	2	1	1	37	60	4	5.5	2	0	0	187	88	25.1651	50	51	50	50.3333	0	0	0	0	51	52	52	51.6667	0	0	0
1	S01_3	2	33	SC	4	Left	0	736.65	251.02	201.38	26.95	11.8	649.725	221.4	86.9247	C5	5	6	1	2	0	2	1	1	37	60	4	5.5	2	0	0	187	88	25.1651	50	51	50	50.3333	0	0	0	0	51	52	52	51.6667	0	0	0
1	S01_3	2	33	SM	5	Right	1	1923.98	655.61	236.64	38.78	14.08	1653.08	563.3	270.896	C5	5	6	1	2	0	2	1	1	37	60	4	5.5	2	0	0	187	88	25.1651	50	51	50	50.3333	0	0	0	0	51	52	52	51.6667	0	0	0
1	S01_3	2	33	SM	5	Left	0	1765.27	601.53	245.16	30.39	11.03	1570.56	535.181	194.709	C5	5	6	1	2	0	2	1	1	37	60	4	5.5	2	0	0	187	88	25.1651	50	51	50	50.3333	0	0	0	0	51	52	52	51.6667	0	0	0
1	S01_3	2	33	LC	6	Right	1	271	92.35	156.2	32.51	17.23	224.307	76.4381	46.6933	C5	5	6	1	2	0	2	1	1	37	60	4	5.5	2	0	0	187	88	25.1651	50	51	50	50.3333	0	0	0	0	51	52	52	51.6667	0	0	0
1	S01_3	2	33	LC	6	Left	0	199.14	67.86	183.37	26.34	12.56	174.128	59.3368	25.012	C5	5	6	1	2	0	2	1	1	37	60	4	5.5	2	0	0	187	88	25.1651	50	51	50	50.3333	0	0	0	0	51	52	52	51.6667	0	0	0
1	S01_3	2	34	LS	1	Right	1	994.18	338.78	235.93	33.18	12.33	871.598	297.008	122.582	C5	5	6	1	2	0	2	1	1	37	60	4	5.5	2	0	0	187	88	25.1651	50	51	50	50.3333	0	0	0	0	51	52	52	51.6667	0	0	0
1	S01_3	2	34	LS	1	Left	0	980.7	334.18	202.53	27.96	12.13	861.741	293.644	118.959	C5	5	6	1	2	0	2	1	1	37	60	4	5.5	2	0	0	187	88	25.1651	50	51	50	50.3333	0	0	0	0	51	52	52	51.6667	0	0	0
1	S01_3	2	34	MT	2	Right	1	1214.28	413.78	201.08	49.32	19.7	975.067	332.265	239.213	C5	5	6	1	2	0	2	1	1	37	60	4	5.5	2	0	0	187	88	25.1651	50	51	50	50.3333	0	0	0	0	51	52	52	51.6667	0	0	0
1	S01_3	2	34	MT	2	Left	0	1245.72	424.49	189.55	45.73	19.44	1003.55	341.969	242.168	C5	5	6	1	2	0	2	1	1	37	60	4	5.5	2	0	0	187	88	25.1651	50	51	50	50.3333	0	0	0	0	51	52	52	51.6667	0	0	0
1	S01_3	2	34	SS	3	Right	1	693.23	236.22	222.37	35.3	13.7	598.257	203.858	94.9725	C5	5	6	1	2	0	2	1	1	37	60	4	5.5	2	0	0	187	88	25.1651	50	51	50	50.3333	0	0	0	0	51	52	52	51.6667	0	0	0
1	S01_3	2	34	SS	3	Left	0	622.86	212.24	191.42	29.72	13.44	539.148	183.715	83.7124	C5	5	6	1	2	0	2	1	1	37	60	4	5.5	2	0	0	187	88	25.1651	50	51	50	50.3333	0	0	0	0	51	52	52	51.6667	0	0	0
1	S01_3	2	34	SC	4	Right	1	896.86	305.61	246.35	42.81	14.81	764.035	260.349	132.825	C5	5	6	1	2	0	2	1	1	37	60	4	5.5	2	0	0	187	88	25.1651	50	51	50	50.3333	0	0	0	0	51	52	52	51.6667	0	0	0
1	S01_3	2	34	SC	4	Left	0	747.13	254.59	205.05	28.91	12.36	654.785	223.123	92.3453	C5	5	6	1	2	0	2	1	1	37	60	4	5.5	2	0	0	187	88	25.1651	50	51	50	50.3333	0	0	0	0	51	52	52	51.6667	0	0	0
1	S01_3	2	34	SM	5	Right	1	1925.47	656.12	234.65	40.77	14.8	1640.5	559.014	284.97	C5	5	6	1	2	0	2	1	1	37	60	4	5.5	2	0	0	187	88	25.1651	50	51	50	50.3333	0	0	0	0	51	52	52	51.6667	0	0	0
1	S01_3	2	34	SM	5	Left	0	1762.27	600.51	246.08	31.63	11.39	1561.55	532.112	200.723	C5	5	6	1	2	0	2	1	1	37	60	4	5.5	2	0	0	187	88	25.1651	50	51	50	50.3333	0	0	0	0	51	52	52	51.6667	0	0	0
1	S01_3	2	34	LC	6	Right	1	276.99	94.39	158.56	33.91	17.62	228.184	77.7585	48.8056	C5	5	6	1	2	0	2	1	1	37	60	4	5.5	2	0	0	187	88	25.1651	50	51	50	50.3333	0	0	0	0	51	52	52	51.6667	0	0	0
1	S01_3	2	34	LC	6	Left	0	272.5	92.86	197.02	29.74	13.11	236.775	80.6861	35.7248	C5	5	6	1	2	0	2	1	1	37	60	4	5.5	2	0	0	187	88	25.1651	50	51	50	50.3333	0	0	0	0	51	52	52	51.6667	0	0	0
1	S01_3	2	35	LS	1	Right	1	982.2	334.69	238.14	36.31	13.23	852.255	290.411	129.945	C5	5	6	1	2	0	2	1	1	37	60	4	5.5	2	0	0	187	88	25.1651	50	51	50	50.3333	0	0	0	0	51	52	52	51.6667	0	0	0
1	S01_3	2	35	LS	1	Left	0	1004.66	342.35	209.26	26.87	11.38	890.33	303.391	114.33	C5	5	6	1	2	0	2	1	1	37	60	4	5.5	2	0	0	187	88	25.1651	50	51	50	50.3333	0	0	0	0	51	52	52	51.6667	0	0	0
1	S01_3	2	35	MT	2	Right	1	1146.9	390.82	198.88	51.68	20.63	910.295	310.194	236.605	C5	5	6	1	2	0	2	1	1	37	60	4	5.5	2	0	0	187	88	25.1651	50	51	50	50.3333	0	0	0	0	51	52	52	51.6667	0	0	0
1	S01_3	2	35	MT	2	Left	0	1208.29	411.73	190.44	48.54	20.31	962.886	328.108	245.404	C5	5	6	1	2	0	2	1	1	37	60	4	5.5	2	0	0	187	88	25.1651	50	51	50	50.3333	0	0	0	0	51	52	52	51.6667	0	0	0
1	S01_3	2	35	SS	3	Right	1	726.17	247.45	228	36.39	13.77	626.176	213.376	99.9936	C5	5	6	1	2	0	2	1	1	37	60	4	5.5	2	0	0	187	88	25.1651	50	51	50	50.3333	0	0	0	0	51	52	52	51.6667	0	0	0
1	S01_3	2	35	SS	3	Left	0	667.78	227.55	197.08	30.12	13.26	579.232	197.377	88.5476	C5	5	6	1	2	0	2	1	1	37	60	4	5.5	2	0	0	187	88	25.1651	50	51	50	50.3333	0	0	0	0	51	52	52	51.6667	0	0	0
1	S01_3	2	35	SC	4	Right	1	889.37	303.06	252.05	40.29	13.78	766.815	261.298	122.555	C5	5	6	1	2	0	2	1	1	37	60	4	5.5	2	0	0	187	88	25.1651	50	51	50	50.3333	0	0	0	0	51	52	52	51.6667	0	0	0
1	S01_3	2	35	SC	4	Left	0	742.64	253.06	208.52	29.2	12.28	651.444	221.984	91.1962	C5	5	6	1	2	0	2	1	1	37	60	4	5.5	2	0	0	187	88	25.1651	50	51	50	50.3333	0	0	0	0	51	52	52	51.6667	0	0	0
1	S01_3	2	35	SM	5	Right	1	1904.51	648.98	233.09	43.07	15.6	1607.41	547.739	297.104	C5	5	6	1	2	0	2	1	1	37	60	4	5.5	2	0	0	187	88	25.1651	50	51	50	50.3333	0	0	0	0	51	52	52	51.6667	0	0	0
1	S01_3	2	35	SM	5	Left	0	1717.35	585.2	247.14	29.9	10.79	1532.05	522.057	185.302	C5	5	6	1	2	0	2	1	1	37	60	4	5.5	2	0	0	187	88	25.1651	50	51	50	50.3333	0	0	0	0	51	52	52	51.6667	0	0	0
1	S01_3	2	35	LC	6	Right	1	260.52	88.78	173.74	30.95	15.12	221.129	75.3565	39.3906	C5	5	6	1	2	0	2	1	1	37	60	4	5.5	2	0	0	187	88	25.1651	50	51	50	50.3333	0	0	0	0	51	52	52	51.6667	0	0	0
1	S01_3	2	35	LC	6	Left	0	263.52	89.8	205.95	31.77	13.36	228.314	77.8027	35.2063	C5	5	6	1	2	0	2	1	1	37	60	4	5.5	2	0	0	187	88	25.1651	50	51	50	50.3333	0	0	0	0	51	52	52	51.6667	0	0	0
1	S01_3	2	36	LS	1	Right	1	950.76	323.98	239.54	35.1	12.78	829.253	282.575	121.507	C5	5	6	1	2	0	2	1	1	37	60	4	5.5	2	0	0	187	88	25.1651	50	51	50	50.3333	0	0	0	0	51	52	52	51.6667	0	0	0
1	S01_3	2	36	LS	1	Left	0	929.8	316.84	212.51	25.65	10.77	829.661	282.716	100.139	C5	5	6	1	2	0	2	1	1	37	60	4	5.5	2	0	0	187	88	25.1651	50	51	50	50.3333	0	0	0	0	51	52	52	51.6667	0	0	0
1	S01_3	2	36	MT	2	Right	1	1045.09	356.12	210.96	43.49	17.09	866.484	295.259	178.606	C5	5	6	1	2	0	2	1	1	37	60	4	5.5	2	0	0	187	88	25.1651	50	51	50	50.3333	0	0	0	0	51	52	52	51.6667	0	0	0
1	S01_3	2	36	MT	2	Left	0	1173.85	400	186.57	55.16	22.82	905.977	308.72	267.873	C5	5	6	1	2	0	2	1	1	37	60	4	5.5	2	0	0	187	88	25.1651	50	51	50	50.3333	0	0	0	0	51	52	52	51.6667	0	0	0
1	S01_3	2	36	SS	3	Right	1	739.65	252.04	233.81	37.12	13.7	638.318	217.511	101.332	C5	5	6	1	2	0	2	1	1	37	60	4	5.5	2	0	0	187	88	25.1651	50	51	50	50.3333	0	0	0	0	51	52	52	51.6667	0	0	0
1	S01_3	2	36	SS	3	Left	0	676.76	230.61	200.02	29.94	13.02	588.646	200.585	88.1142	C5	5	6	1	2	0	2	1	1	37	60	4	5.5	2	0	0	187	88	25.1651	50	51	50	50.3333	0	0	0	0	51	52	52	51.6667	0	0	0
1	S01_3	2	36	SC	4	Right	1	908.84	309.69	255.27	40.62	13.73	784.056	267.17	124.784	C5	5	6	1	2	0	2	1	1	37	60	4	5.5	2	0	0	187	88	25.1651	50	51	50	50.3333	0	0	0	0	51	52	52	51.6667	0	0	0
1	S01_3	2	36	SC	4	Left	0	739.65	252.04	212.68	30.12	12.41	647.859	220.762	91.7906	C5	5	6	1	2	0	2	1	1	37	60	4	5.5	2	0	0	187	88	25.1651	50	51	50	50.3333	0	0	0	0	51	52	52	51.6667	0	0	0
1	S01_3	2	36	SM	5	Right	1	1892.53	644.9	235.2	42.72	15.37	1601.65	545.779	290.882	C5	5	6	1	2	0	2	1	1	37	60	4	5.5	2	0	0	187	88	25.1651	50	51	50	50.3333	0	0	0	0	51	52	52	51.6667	0	0	0
1	S01_3	2	36	SM	5	Left	0	1720.35	586.22	248.62	30.42	10.9	1532.83	522.322	187.518	C5	5	6	1	2	0	2	1	1	37	60	4	5.5	2	0	0	187	88	25.1651	50	51	50	50.3333	0	0	0	0	51	52	52	51.6667	0	0	0
1	S01_3	2	36	LC	6	Right	1	257.53	87.76	178.41	36.99	17.17	213.312	72.6916	44.2179	C5	5	6	1	2	0	2	1	1	37	60	4	5.5	2	0	0	187	88	25.1651	50	51	50	50.3333	0	0	0	0	51	52	52	51.6667	0	0	0
1	S01_3	2	36	LC	6	Left	0	245.55	83.67	208.54	35.89	14.68	209.503	71.3872	36.0467	C5	5	6	1	2	0	2	1	1	37	60	4	5.5	2	0	0	187	88	25.1651	50	51	50	50.3333	0	0	0	0	51	52	52	51.6667	0	0	0
1	S01_3	2	37	LS	1	Right	1	893.86	304.59	238.69	30.9	11.46	791.424	269.684	102.436	C5	5	6	1	2	0	2	1	1	37	60	4	5.5	2	0	0	187	88	25.1651	50	51	50	50.3333	0	0	0	0	51	52	52	51.6667	0	0	0
1	S01_3	2	37	LS	1	Left	0	850.44	289.8	219.38	21.01	8.74	776.112	264.471	74.3285	C5	5	6	1	2	0	2	1	1	37	60	4	5.5	2	0	0	187	88	25.1651	50	51	50	50.3333	0	0	0	0	51	52	52	51.6667	0	0	0
1	S01_3	2	37	MT	2	Right	1	1000.17	340.82	217.47	37.38	14.67	853.445	290.822	146.725	C5	5	6	1	2	0	2	1	1	37	60	4	5.5	2	0	0	187	88	25.1651	50	51	50	50.3333	0	0	0	0	51	52	52	51.6667	0	0	0
1	S01_3	2	37	MT	2	Left	0	1070.54	364.8	190.42	52.21	21.52	840.16	286.295	230.38	C5	5	6	1	2	0	2	1	1	37	60	4	5.5	2	0	0	187	88	25.1651	50	51	50	50.3333	0	0	0	0	51	52	52	51.6667	0	0	0
1	S01_3	2	37	SS	3	Right	1	745.63	254.08	239.24	37.29	13.48	645.119	219.83	100.511	C5	5	6	1	2	0	2	1	1	37	60	4	5.5	2	0	0	187	88	25.1651	50	51	50	50.3333	0	0	0	0	51	52	52	51.6667	0	0	0
1	S01_3	2	37	SS	3	Left	0	691.73	235.71	200.55	30.68	13.27	599.937	204.431	91.7926	C5	5	6	1	2	0	2	1	1	37	60	4	5.5	2	0	0	187	88	25.1651	50	51	50	50.3333	0	0	0	0	51	52	52	51.6667	0	0	0
1	S01_3	2	37	SC	4	Right	1	946.27	322.45	261.42	45.72	14.88	805.465	274.469	140.805	C5	5	6	1	2	0	2	1	1	37	60	4	5.5	2	0	0	187	88	25.1651	50	51	50	50.3333	0	0	0	0	51	52	52	51.6667	0	0	0
1	S01_3	2	37	SC	4	Left	0	787.56	268.37	214.87	31.58	12.81	686.674	233.992	100.886	C5	5	6	1	2	0	2	1	1	37	60	4	5.5	2	0	0	187	88	25.1651	50	51	50	50.3333	0	0	0	0	51	52	52	51.6667	0	0	0
1	S01_3	2	37	SM	5	Right	1	1835.64	625.51	235.5	40.38	14.64	1566.9	533.935	268.738	C5	5	6	1	2	0	2	1	1	37	60	4	5.5	2	0	0	187	88	25.1651	50	51	50	50.3333	0	0	0	0	51	52	52	51.6667	0	0	0
1	S01_3	2	37	SM	5	Left	0	1723.34	587.24	254.33	30.11	10.59	1540.84	525.051	182.502	C5	5	6	1	2	0	2	1	1	37	60	4	5.5	2	0	0	187	88	25.1651	50	51	50	50.3333	0	0	0	0	51	52	52	51.6667	0	0	0
1	S01_3	2	37	LC	6	Right	1	244.05	83.16	175.35	36.05	17.05	202.439	68.9812	41.6105	C5	5	6	1	2	0	2	1	1	37	60	4	5.5	2	0	0	187	88	25.1651	50	51	50	50.3333	0	0	0	0	51	52	52	51.6667	0	0	0
1	S01_3	2	37	LC	6	Left	0	223.09	76.02	196.29	33.8	14.69	190.318	64.8527	32.7719	C5	5	6	1	2	0	2	1	1	37	60	4	5.5	2	0	0	187	88	25.1651	50	51	50	50.3333	0	0	0	0	51	52	52	51.6667	0	0	0
1	S01_3	2	38	LS	1	Right	1	826.49	281.63	238.78	31.29	11.58	730.782	249.017	95.7075	C4	4	7	1	2	0	2	1	1	37	60	4	5.5	2	0	0	187	88	25.1651	50	51	50	50.3333	0	0	0	0	51	52	52	51.6667	0	0	0
1	S01_3	2	38	LS	1	Left	0	738.15	251.53	226.69	16.4	6.75	688.325	234.552	49.8251	C4	4	7	1	2	0	2	1	1	37	60	4	5.5	2	0	0	187	88	25.1651	50	51	50	50.3333	0	0	0	0	51	52	52	51.6667	0	0	0
1	S01_3	2	38	MT	2	Right	1	1018.13	346.94	220.96	38.63	14.88	866.632	295.315	151.498	C4	4	7	1	2	0	2	1	1	37	60	4	5.5	2	0	0	187	88	25.1651	50	51	50	50.3333	0	0	0	0	51	52	52	51.6667	0	0	0
1	S01_3	2	38	MT	2	Left	0	997.17	339.8	193.96	47.87	19.8	799.73	272.52	197.44	C4	4	7	1	2	0	2	1	1	37	60	4	5.5	2	0	0	187	88	25.1651	50	51	50	50.3333	0	0	0	0	51	52	52	51.6667	0	0	0
1	S01_3	2	38	SS	3	Right	1	763.6	260.2	237.68	38.54	13.95	657.078	223.902	106.522	C4	4	7	1	2	0	2	1	1	37	60	4	5.5	2	0	0	187	88	25.1651	50	51	50	50.3333	0	0	0	0	51	52	52	51.6667	0	0	0
1	S01_3	2	38	SS	3	Left	0	718.68	244.9	207.82	30.94	12.96	625.539	213.161	93.1409	C4	4	7	1	2	0	2	1	1	37	60	4	5.5	2	0	0	187	88	25.1651	50	51	50	50.3333	0	0	0	0	51	52	52	51.6667	0	0	0
1	S01_3	2	38	SC	4	Right	1	944.77	321.94	264.14	49.01	15.65	796.913	271.556	147.857	C4	4	7	1	2	0	2	1	1	37	60	4	5.5	2	0	0	187	88	25.1651	50	51	50	50.3333	0	0	0	0	51	52	52	51.6667	0	0	0
1	S01_3	2	38	SC	4	Left	0	807.02	275	216.73	33.26	13.3	699.686	238.425	107.334	C4	4	7	1	2	0	2	1	1	37	60	4	5.5	2	0	0	187	88	25.1651	50	51	50	50.3333	0	0	0	0	51	52	52	51.6667	0	0	0
1	S01_3	2	38	SM	5	Right	1	1810.18	616.84	236.79	36.82	13.46	1566.53	533.813	243.65	C4	4	7	1	2	0	2	1	1	37	60	4	5.5	2	0	0	187	88	25.1651	50	51	50	50.3333	0	0	0	0	51	52	52	51.6667	0	0	0
1	S01_3	2	38	SM	5	Left	0	1717.35	585.2	260.29	32.79	11.19	1525.18	519.716	192.171	C4	4	7	1	2	0	2	1	1	37	60	4	5.5	2	0	0	187	88	25.1651	50	51	50	50.3333	0	0	0	0	51	52	52	51.6667	0	0	0
1	S01_3	2	38	LC	6	Right	1	248.54	84.69	166.98	29.18	14.88	211.557	72.0881	36.9828	C4	4	7	1	2	0	2	1	1	37	60	4	5.5	2	0	0	187	88	25.1651	50	51	50	50.3333	0	0	0	0	51	52	52	51.6667	0	0	0
1	S01_3	2	38	LC	6	Left	0	211.11	71.94	187.65	34.3	15.45	178.494	60.8253	32.6165	C4	4	7	1	2	0	2	1	1	37	60	4	5.5	2	0	0	187	88	25.1651	50	51	50	50.3333	0	0	0	0	51	52	52	51.6667	0	0	0
1	S01_3	2	39	LS	1	Right	1	751.62	256.12	240.67	33.27	12.15	660.298	225.001	91.3218	C4	4	7	1	2	0	2	1	1	37	60	4	5.5	2	0	0	187	88	25.1651	50	51	50	50.3333	0	0	0	0	51	52	52	51.6667	0	0	0
1	S01_3	2	39	LS	1	Left	0	613.88	209.18	229.3	16.3	6.64	573.118	195.29	40.7616	C4	4	7	1	2	0	2	1	1	37	60	4	5.5	2	0	0	187	88	25.1651	50	51	50	50.3333	0	0	0	0	51	52	52	51.6667	0	0	0
1	S01_3	2	39	MT	2	Right	1	1072.04	365.31	220.05	47.38	17.72	882.075	300.577	189.965	C4	4	7	1	2	0	2	1	1	37	60	4	5.5	2	0	0	187	88	25.1651	50	51	50	50.3333	0	0	0	0	51	52	52	51.6667	0	0	0
1	S01_3	2	39	MT	2	Left	0	1003.16	341.84	195.44	51.65	20.9	793.5	270.395	209.66	C4	4	7	1	2	0	2	1	1	37	60	4	5.5	2	0	0	187	88	25.1651	50	51	50	50.3333	0	0	0	0	51	52	52	51.6667	0	0	0
1	S01_3	2	39	SS	3	Right	1	796.54	271.43	239.67	35.66	12.95	693.388	236.28	103.152	C4	4	7	1	2	0	2	1	1	37	60	4	5.5	2	0	0	187	88	25.1651	50	51	50	50.3333	0	0	0	0	51	52	52	51.6667	0	0	0
1	S01_3	2	39	SS	3	Left	0	748.63	255.1	210.91	31.12	12.86	652.356	222.294	96.2738	C4	4	7	1	2	0	2	1	1	37	60	4	5.5	2	0	0	187	88	25.1651	50	51	50	50.3333	0	0	0	0	51	52	52	51.6667	0	0	0
1	S01_3	2	39	SC	4	Right	1	956.75	326.02	265.39	50.72	16.04	803.287	273.726	153.463	C4	4	7	1	2	0	2	1	1	37	60	4	5.5	2	0	0	187	88	25.1651	50	51	50	50.3333	0	0	0	0	51	52	52	51.6667	0	0	0
1	S01_3	2	39	SC	4	Left	0	795.04	270.92	219.85	31.44	12.51	695.58	237.028	99.4595	C4	4	7	1	2	0	2	1	1	37	60	4	5.5	2	0	0	187	88	25.1651	50	51	50	50.3333	0	0	0	0	51	52	52	51.6667	0	0	0
1	S01_3	2	39	SM	5	Right	1	1793.71	611.22	239.42	33.32	12.22	1574.52	536.529	219.191	C4	4	7	1	2	0	2	1	1	37	60	4	5.5	2	0	0	187	88	25.1651	50	51	50	50.3333	0	0	0	0	51	52	52	51.6667	0	0	0
1	S01_3	2	39	SM	5	Left	0	1727.83	588.78	265.08	33.14	11.11	1535.87	523.367	191.962	C4	4	7	1	2	0	2	1	1	37	60	4	5.5	2	0	0	187	88	25.1651	50	51	50	50.3333	0	0	0	0	51	52	52	51.6667	0	0	0
1	S01_3	2	39	LC	6	Right	1	311.43	106.12	170.07	27.35	13.85	268.297	91.4224	43.1331	C4	4	7	1	2	0	2	1	1	37	60	4	5.5	2	0	0	187	88	25.1651	50	51	50	50.3333	0	0	0	0	51	52	52	51.6667	0	0	0
1	S01_3	2	39	LC	6	Left	0	203.63	69.39	216.39	30.46	12.34	178.502	60.8273	25.1279	C4	4	7	1	2	0	2	1	1	37	60	4	5.5	2	0	0	187	88	25.1651	50	51	50	50.3333	0	0	0	0	51	52	52	51.6667	0	0	0
1	S01_3	2	40	LS	1	Right	1	687.24	234.18	236.39	31.98	11.91	605.39	206.289	81.8503	C4	4	7	1	2	0	2	1	1	37	60	4	5.5	2	0	0	187	88	25.1651	50	51	50	50.3333	0	0	0	0	51	52	52	51.6667	0	0	0
1	S01_3	2	40	LS	1	Left	0	580.94	197.96	230.6	17.04	6.88	540.971	184.34	39.9687	C4	4	7	1	2	0	2	1	1	37	60	4	5.5	2	0	0	187	88	25.1651	50	51	50	50.3333	0	0	0	0	51	52	52	51.6667	0	0	0
1	S01_3	2	40	MT	2	Right	1	1048.08	357.14	216.95	54.42	20.05	837.94	285.533	210.14	C4	4	7	1	2	0	2	1	1	37	60	4	5.5	2	0	0	187	88	25.1651	50	51	50	50.3333	0	0	0	0	51	52	52	51.6667	0	0	0
1	S01_3	2	40	MT	2	Left	0	1049.58	357.65	195.26	60.01	23.51	802.824	273.566	246.756	C4	4	7	1	2	0	2	1	1	37	60	4	5.5	2	0	0	187	88	25.1651	50	51	50	50.3333	0	0	0	0	51	52	52	51.6667	0	0	0
1	S01_3	2	40	SS	3	Right	1	847.45	288.78	236.92	35.87	13.15	736.01	250.805	111.44	C4	4	7	1	2	0	2	1	1	37	60	4	5.5	2	0	0	187	88	25.1651	50	51	50	50.3333	0	0	0	0	51	52	52	51.6667	0	0	0
1	S01_3	2	40	SS	3	Left	0	760.61	259.18	211.31	34.45	14.02	653.972	222.843	106.638	C4	4	7	1	2	0	2	1	1	37	60	4	5.5	2	0	0	187	88	25.1651	50	51	50	50.3333	0	0	0	0	51	52	52	51.6667	0	0	0
1	S01_3	2	40	SC	4	Right	1	971.72	331.12	266.48	51.79	16.27	813.621	277.247	158.099	C4	4	7	1	2	0	2	1	1	37	60	4	5.5	2	0	0	187	88	25.1651	50	51	50	50.3333	0	0	0	0	51	52	52	51.6667	0	0	0
1	S01_3	2	40	SC	4	Left	0	771.09	262.76	220.99	30.96	12.29	676.323	230.467	94.767	C4	4	7	1	2	0	2	1	1	37	60	4	5.5	2	0	0	187	88	25.1651	50	51	50	50.3333	0	0	0	0	51	52	52	51.6667	0	0	0
1	S01_3	2	40	SM	5	Right	1	1745.8	594.9	240.65	30.45	11.23	1549.75	528.093	196.053	C4	4	7	1	2	0	2	1	1	37	60	4	5.5	2	0	0	187	88	25.1651	50	51	50	50.3333	0	0	0	0	51	52	52	51.6667	0	0	0
1	S01_3	2	40	SM	5	Left	0	1724.84	587.76	269.42	32.64	10.81	1538.38	524.223	186.455	C4	4	7	1	2	0	2	1	1	37	60	4	5.5	2	0	0	187	88	25.1651	50	51	50	50.3333	0	0	0	0	51	52	52	51.6667	0	0	0
1	S01_3	2	40	LC	6	Right	1	332.39	113.27	189.77	27.3	12.58	290.575	99.0206	41.8147	C4	4	7	1	2	0	2	1	1	37	60	4	5.5	2	0	0	187	88	25.1651	50	51	50	50.3333	0	0	0	0	51	52	52	51.6667	0	0	0
1	S01_3	2	40	LC	6	Left	0	215.61	73.47	233.75	25.03	9.67	194.761	66.3655	20.8495	C4	4	7	1	2	0	2	1	1	37	60	4	5.5	2	0	0	187	88	25.1651	50	51	50	50.3333	0	0	0	0	51	52	52	51.6667	0	0	0
1	S01_3	2	41	LS	1	Right	1	639.33	217.86	234.37	29.23	11.09	568.428	193.699	70.9017	C4	4	7	1	2	0	2	1	1	37	60	4	5.5	2	0	0	187	88	25.1651	50	51	50	50.3333	0	0	0	0	51	52	52	51.6667	0	0	0
1	S01_3	2	41	LS	1	Left	0	548	186.73	233.45	19.6	7.74	505.585	172.277	42.4152	C4	4	7	1	2	0	2	1	1	37	60	4	5.5	2	0	0	187	88	25.1651	50	51	50	50.3333	0	0	0	0	51	52	52	51.6667	0	0	0
1	S01_3	2	41	MT	2	Right	1	1001.67	341.33	217.5	53.94	19.87	802.638	273.508	199.032	C4	4	7	1	2	0	2	1	1	37	60	4	5.5	2	0	0	187	88	25.1651	50	51	50	50.3333	0	0	0	0	51	52	52	51.6667	0	0	0
1	S01_3	2	41	MT	2	Left	0	1094.5	372.96	194.7	59.51	23.41	838.278	285.65	256.222	C4	4	7	1	2	0	2	1	1	37	60	4	5.5	2	0	0	187	88	25.1651	50	51	50	50.3333	0	0	0	0	51	52	52	51.6667	0	0	0
1	S01_3	2	41	SS	3	Right	1	896.86	305.61	235.97	34.71	12.82	781.883	266.431	114.977	C4	4	7	1	2	0	2	1	1	37	60	4	5.5	2	0	0	187	88	25.1651	50	51	50	50.3333	0	0	0	0	51	52	52	51.6667	0	0	0
1	S01_3	2	41	SS	3	Left	0	750.13	255.61	217.49	35.35	13.98	645.262	219.876	104.868	C4	4	7	1	2	0	2	1	1	37	60	4	5.5	2	0	0	187	88	25.1651	50	51	50	50.3333	0	0	0	0	51	52	52	51.6667	0	0	0
1	S01_3	2	41	SC	4	Right	1	991.18	337.76	265.45	53.29	16.72	825.455	281.287	165.725	C4	4	7	1	2	0	2	1	1	37	60	4	5.5	2	0	0	187	88	25.1651	50	51	50	50.3333	0	0	0	0	51	52	52	51.6667	0	0	0
1	S01_3	2	41	SC	4	Left	0	765.1	260.71	219.95	32.04	12.71	667.856	227.574	97.2442	C4	4	7	1	2	0	2	1	1	37	60	4	5.5	2	0	0	187	88	25.1651	50	51	50	50.3333	0	0	0	0	51	52	52	51.6667	0	0	0
1	S01_3	2	41	SM	5	Right	1	1685.91	574.49	242.37	29.98	11.01	1500.29	511.239	185.619	C4	4	7	1	2	0	2	1	1	37	60	4	5.5	2	0	0	187	88	25.1651	50	51	50	50.3333	0	0	0	0	51	52	52	51.6667	0	0	0
1	S01_3	2	41	SM	5	Left	0	1635	557.14	277.23	33.21	10.7	1460.06	497.526	174.945	C4	4	7	1	2	0	2	1	1	37	60	4	5.5	2	0	0	187	88	25.1651	50	51	50	50.3333	0	0	0	0	51	52	52	51.6667	0	0	0
1	S01_3	2	41	LC	6	Right	1	333.89	113.78	215.35	33.61	13.5	288.815	98.4197	45.0752	C4	4	7	1	2	0	2	1	1	37	60	4	5.5	2	0	0	187	88	25.1651	50	51	50	50.3333	0	0	0	0	51	52	52	51.6667	0	0	0
1	S01_3	2	41	LC	6	Left	0	265.01	90.31	226.67	25.03	9.95	238.642	81.3242	26.3685	C4	4	7	1	2	0	2	1	1	37	60	4	5.5	2	0	0	187	88	25.1651	50	51	50	50.3333	0	0	0	0	51	52	52	51.6667	0	0	0
1	S01_3	2	42	LS	1	Right	1	613.88	209.18	230.81	29.72	11.41	543.836	185.313	70.0437	C4	4	7	1	2	0	2	1	1	37	60	4	5.5	2	0	0	187	88	25.1651	50	51	50	50.3333	0	0	0	0	51	52	52	51.6667	0	0	0
1	S01_3	2	42	LS	1	Left	0	552.49	188.27	229.69	21.07	8.4	506.081	172.455	46.4092	C4	4	7	1	2	0	2	1	1	37	60	4	5.5	2	0	0	187	88	25.1651	50	51	50	50.3333	0	0	0	0	51	52	52	51.6667	0	0	0
1	S01_3	2	42	MT	2	Right	1	944.77	321.94	222.89	53.53	19.37	761.768	259.58	183.002	C4	4	7	1	2	0	2	1	1	37	60	4	5.5	2	0	0	187	88	25.1651	50	51	50	50.3333	0	0	0	0	51	52	52	51.6667	0	0	0
1	S01_3	2	42	MT	2	Left	0	1128.93	384.69	189.51	62.95	24.93	847.488	288.787	281.442	C4	4	7	1	2	0	2	1	1	37	60	4	5.5	2	0	0	187	88	25.1651	50	51	50	50.3333	0	0	0	0	51	52	52	51.6667	0	0	0
1	S01_3	2	42	SS	3	Right	1	934.29	318.37	237.53	36.85	13.43	808.815	275.613	125.475	C4	4	7	1	2	0	2	1	1	37	60	4	5.5	2	0	0	187	88	25.1651	50	51	50	50.3333	0	0	0	0	51	52	52	51.6667	0	0	0
1	S01_3	2	42	SS	3	Left	0	784.56	267.35	219.69	39.59	15.27	664.758	226.526	119.802	C4	4	7	1	2	0	2	1	1	37	60	4	5.5	2	0	0	187	88	25.1651	50	51	50	50.3333	0	0	0	0	51	52	52	51.6667	0	0	0
1	S01_3	2	42	SC	4	Right	1	1028.62	350.51	263.35	53.63	16.92	854.577	291.204	174.043	C4	4	7	1	2	0	2	1	1	37	60	4	5.5	2	0	0	187	88	25.1651	50	51	50	50.3333	0	0	0	0	51	52	52	51.6667	0	0	0
1	S01_3	2	42	SC	4	Left	0	781.57	266.33	223.22	34.08	13.25	678.012	231.041	103.558	C4	4	7	1	2	0	2	1	1	37	60	4	5.5	2	0	0	187	88	25.1651	50	51	50	50.3333	0	0	0	0	51	52	52	51.6667	0	0	0
1	S01_3	2	42	SM	5	Right	1	1588.59	541.33	242.05	28.45	10.52	1421.47	484.382	167.12	C4	4	7	1	2	0	2	1	1	37	60	4	5.5	2	0	0	187	88	25.1651	50	51	50	50.3333	0	0	0	0	51	52	52	51.6667	0	0	0
1	S01_3	2	42	SM	5	Left	0	1557.15	530.61	284.86	31.36	9.92	1402.68	477.973	154.469	C4	4	7	1	2	0	2	1	1	37	60	4	5.5	2	0	0	187	88	25.1651	50	51	50	50.3333	0	0	0	0	51	52	52	51.6667	0	0	0
1	S01_3	2	42	LC	6	Right	1	324.9	110.71	213.76	39.71	15.67	273.988	93.3617	50.9118	C4	4	7	1	2	0	2	1	1	37	60	4	5.5	2	0	0	187	88	25.1651	50	51	50	50.3333	0	0	0	0	51	52	52	51.6667	0	0	0
1	S01_3	2	42	LC	6	Left	0	287.47	97.96	213.83	23.42	9.87	259.097	88.2913	28.3733	C4	4	7	1	2	0	2	1	1	37	60	4	5.5	2	0	0	187	88	25.1651	50	51	50	50.3333	0	0	0	0	51	52	52	51.6667	0	0	0
1	S01_3	2	43	LS	1	Right	1	562.97	191.84	230.24	27.9	10.81	502.113	171.102	60.8571	C4	4	7	1	2	0	2	1	1	37	60	4	5.5	2	0	0	187	88	25.1651	50	51	50	50.3333	0	0	0	0	51	52	52	51.6667	0	0	0
1	S01_3	2	43	LS	1	Left	0	619.86	211.22	226.13	19.07	7.78	571.635	194.787	48.2251	C4	4	7	1	2	0	2	1	1	37	60	4	5.5	2	0	0	187	88	25.1651	50	51	50	50.3333	0	0	0	0	51	52	52	51.6667	0	0	0
1	S01_3	2	43	MT	2	Right	1	928.3	316.33	224.34	63.96	22.19	722.31	246.136	205.99	C4	4	7	1	2	0	2	1	1	37	60	4	5.5	2	0	0	187	88	25.1651	50	51	50	50.3333	0	0	0	0	51	52	52	51.6667	0	0	0
1	S01_3	2	43	MT	2	Left	0	1134.92	386.73	193.15	69.62	26.49	834.28	284.285	300.64	C4	4	7	1	2	0	2	1	1	37	60	4	5.5	2	0	0	187	88	25.1651	50	51	50	50.3333	0	0	0	0	51	52	52	51.6667	0	0	0
1	S01_3	2	43	SS	3	Right	1	998.67	340.31	236.81	38.57	14.01	858.756	292.633	139.914	C4	4	7	1	2	0	2	1	1	37	60	4	5.5	2	0	0	187	88	25.1651	50	51	50	50.3333	0	0	0	0	51	52	52	51.6667	0	0	0
1	S01_3	2	43	SS	3	Left	0	817.5	278.57	218.62	47.72	17.92	671.004	228.65	146.496	C4	4	7	1	2	0	2	1	1	37	60	4	5.5	2	0	0	187	88	25.1651	50	51	50	50.3333	0	0	0	0	51	52	52	51.6667	0	0	0
1	S01_3	2	43	SC	4	Right	1	1025.62	349.49	260.28	53.08	16.94	851.88	290.286	173.74	C4	4	7	1	2	0	2	1	1	37	60	4	5.5	2	0	0	187	88	25.1651	50	51	50	50.3333	0	0	0	0	51	52	52	51.6667	0	0	0
1	S01_3	2	43	SC	4	Left	0	821.99	280.1	227.99	35.87	13.6	710.199	242.006	111.791	C4	4	7	1	2	0	2	1	1	37	60	4	5.5	2	0	0	187	88	25.1651	50	51	50	50.3333	0	0	0	0	51	52	52	51.6667	0	0	0
1	S01_3	2	43	SM	5	Right	1	1531.69	521.94	244.6	28.61	10.47	1371.32	467.293	160.368	C4	4	7	1	2	0	2	1	1	37	60	4	5.5	2	0	0	187	88	25.1651	50	51	50	50.3333	0	0	0	0	51	52	52	51.6667	0	0	0
1	S01_3	2	43	SM	5	Left	0	1522.71	518.88	288.1	31.05	9.73	1374.55	468.393	148.16	C4	4	7	1	2	0	2	1	1	37	60	4	5.5	2	0	0	187	88	25.1651	50	51	50	50.3333	0	0	0	0	51	52	52	51.6667	0	0	0
1	S01_3	2	43	LC	6	Right	1	324.9	110.71	195.01	35.82	15.52	274.476	93.5278	50.4245	C4	4	7	1	2	0	2	1	1	37	60	4	5.5	2	0	0	187	88	25.1651	50	51	50	50.3333	0	0	0	0	51	52	52	51.6667	0	0	0
1	S01_3	2	43	LC	6	Left	0	284.48	96.94	206.69	27.69	11.81	250.883	85.4914	33.5971	C4	4	7	1	2	0	2	1	1	37	60	4	5.5	2	0	0	187	88	25.1651	50	51	50	50.3333	0	0	0	0	51	52	52	51.6667	0	0	0
1	S01_3	2	44	LS	1	Right	1	518.05	176.53	233.73	33.49	12.53	453.138	154.411	64.9117	C4	4	7	1	2	0	2	1	1	37	60	4	5.5	2	0	0	187	88	25.1651	50	51	50	50.3333	0	0	0	0	51	52	52	51.6667	0	0	0
1	S01_3	2	44	LS	1	Left	0	603.39	205.61	227.76	20.54	8.27	553.49	188.606	49.9004	C4	4	7	1	2	0	2	1	1	37	60	4	5.5	2	0	0	187	88	25.1651	50	51	50	50.3333	0	0	0	0	51	52	52	51.6667	0	0	0
1	S01_3	2	44	MT	2	Right	1	934.29	318.37	221.29	81.8	26.99	682.125	232.442	252.165	C4	4	7	1	2	0	2	1	1	37	60	4	5.5	2	0	0	187	88	25.1651	50	51	50	50.3333	0	0	0	0	51	52	52	51.6667	0	0	0
1	S01_3	2	44	MT	2	Left	0	1127.43	384.18	187.34	66.57	26.22	831.818	283.448	295.612	C4	4	7	1	2	0	2	1	1	37	60	4	5.5	2	0	0	187	88	25.1651	50	51	50	50.3333	0	0	0	0	51	52	52	51.6667	0	0	0
1	S01_3	2	44	SS	3	Right	1	1037.6	353.57	232.38	41.35	15.11	880.819	300.146	156.781	C4	4	7	1	2	0	2	1	1	37	60	4	5.5	2	0	0	187	88	25.1651	50	51	50	50.3333	0	0	0	0	51	52	52	51.6667	0	0	0
1	S01_3	2	44	SS	3	Left	0	833.97	284.18	214.82	63.96	22.94	642.657	218.989	191.313	C4	4	7	1	2	0	2	1	1	37	60	4	5.5	2	0	0	187	88	25.1651	50	51	50	50.3333	0	0	0	0	51	52	52	51.6667	0	0	0
1	S01_3	2	44	SC	4	Right	1	1019.63	347.45	255.98	50.68	16.53	851.085	290.017	168.545	C4	4	7	1	2	0	2	1	1	37	60	4	5.5	2	0	0	187	88	25.1651	50	51	50	50.3333	0	0	0	0	51	52	52	51.6667	0	0	0
1	S01_3	2	44	SC	4	Left	0	854.93	291.33	229.69	36.46	13.7	737.805	251.418	117.125	C4	4	7	1	2	0	2	1	1	37	60	4	5.5	2	0	0	187	88	25.1651	50	51	50	50.3333	0	0	0	0	51	52	52	51.6667	0	0	0
1	S01_3	2	44	SM	5	Right	1	1476.3	503.06	247.76	30.02	10.81	1316.71	448.679	159.588	C4	4	7	1	2	0	2	1	1	37	60	4	5.5	2	0	0	187	88	25.1651	50	51	50	50.3333	0	0	0	0	51	52	52	51.6667	0	0	0
1	S01_3	2	44	SM	5	Left	0	1527.2	520.41	289.18	32.71	10.16	1372.04	467.536	155.164	C4	4	7	1	2	0	2	1	1	37	60	4	5.5	2	0	0	187	88	25.1651	50	51	50	50.3333	0	0	0	0	51	52	52	51.6667	0	0	0
1	S01_3	2	44	LC	6	Right	1	323.41	110.2	194.36	28.93	12.95	281.528	95.9291	41.8816	C4	4	7	1	2	0	2	1	1	37	60	4	5.5	2	0	0	187	88	25.1651	50	51	50	50.3333	0	0	0	0	51	52	52	51.6667	0	0	0
1	S01_3	2	44	LC	6	Left	0	224.59	76.53	190.28	33.57	15	190.901	65.0505	33.6885	C4	4	7	1	2	0	2	1	1	37	60	4	5.5	2	0	0	187	88	25.1651	50	51	50	50.3333	0	0	0	0	51	52	52	51.6667	0	0	0
1	S01_3	2	45	LS	1	Right	1	419.23	142.86	238.98	42.83	15.2	355.507	121.145	63.723	C3	3	8	1	2	0	2	1	1	37	60	4	5.5	2	0	0	187	88	25.1651	50	51	50	50.3333	0	0	0	0	51	52	52	51.6667	0	0	0
1	S01_3	2	45	LS	1	Left	0	441.69	150.51	227.78	20.63	8.3	405.03	138.018	36.6603	C3	3	8	1	2	0	2	1	1	37	60	4	5.5	2	0	0	187	88	25.1651	50	51	50	50.3333	0	0	0	0	51	52	52	51.6667	0	0	0
1	S01_3	2	45	MT	2	Right	1	648.31	220.92	221.83	76.43	25.62	482.213	164.32	166.097	C3	3	8	1	2	0	2	1	1	37	60	4	5.5	2	0	0	187	88	25.1651	50	51	50	50.3333	0	0	0	0	51	52	52	51.6667	0	0	0
1	S01_3	2	45	MT	2	Left	0	952.26	324.49	192.02	58.09	23.23	731.05	249.111	221.21	C3	3	8	1	2	0	2	1	1	37	60	4	5.5	2	0	0	187	88	25.1651	50	51	50	50.3333	0	0	0	0	51	52	52	51.6667	0	0	0
1	S01_3	2	45	SS	3	Right	1	1125.94	383.67	228.18	50.63	18.16	921.469	313.996	204.471	C3	3	8	1	2	0	2	1	1	37	60	4	5.5	2	0	0	187	88	25.1651	50	51	50	50.3333	0	0	0	0	51	52	52	51.6667	0	0	0
1	S01_3	2	45	SS	3	Left	0	848.94	289.29	207.44	71.76	25.7	630.762	214.942	218.178	C3	3	8	1	2	0	2	1	1	37	60	4	5.5	2	0	0	187	88	25.1651	50	51	50	50.3333	0	0	0	0	51	52	52	51.6667	0	0	0
1	S01_3	2	45	SC	4	Right	1	1013.64	345.41	251.14	50.33	16.69	844.463	287.761	169.177	C3	3	8	1	2	0	2	1	1	37	60	4	5.5	2	0	0	187	88	25.1651	50	51	50	50.3333	0	0	0	0	51	52	52	51.6667	0	0	0
1	S01_3	2	45	SC	4	Left	0	868.41	295.92	227.06	39.73	14.89	739.104	251.858	129.306	C3	3	8	1	2	0	2	1	1	37	60	4	5.5	2	0	0	187	88	25.1651	50	51	50	50.3333	0	0	0	0	51	52	52	51.6667	0	0	0
1	S01_3	2	45	SM	5	Right	1	1413.41	481.63	252.21	31.68	11.16	1255.67	427.88	157.737	C3	3	8	1	2	0	2	1	1	37	60	4	5.5	2	0	0	187	88	25.1651	50	51	50	50.3333	0	0	0	0	51	52	52	51.6667	0	0	0
1	S01_3	2	45	SM	5	Left	0	1489.77	507.65	291.04	31.45	9.75	1344.52	458.154	145.253	C3	3	8	1	2	0	2	1	1	37	60	4	5.5	2	0	0	187	88	25.1651	50	51	50	50.3333	0	0	0	0	51	52	52	51.6667	0	0	0
1	S01_3	2	45	LC	6	Right	1	326.4	111.22	200.61	35.8	15.14	276.983	94.3813	49.417	C3	3	8	1	2	0	2	1	1	37	60	4	5.5	2	0	0	187	88	25.1651	50	51	50	50.3333	0	0	0	0	51	52	52	51.6667	0	0	0
1	S01_3	2	45	LC	6	Left	0	160.21	54.59	198.36	27.2	12.06	140.889	48.0064	19.3213	C3	3	8	1	2	0	2	1	1	37	60	4	5.5	2	0	0	187	88	25.1651	50	51	50	50.3333	0	0	0	0	51	52	52	51.6667	0	0	0
1	S01_3	2	46	LS	1	Right	1	372.82	127.04	240.33	43.04	15.19	316.189	107.743	56.6314	C3	3	8	1	2	0	2	1	1	37	60	4	5.5	2	0	0	187	88	25.1651	50	51	50	50.3333	0	0	0	0	51	52	52	51.6667	0	0	0
1	S01_3	2	46	LS	1	Left	0	374.31	127.55	225.21	23.49	9.44	338.975	115.509	35.3349	C3	3	8	1	2	0	2	1	1	37	60	4	5.5	2	0	0	187	88	25.1651	50	51	50	50.3333	0	0	0	0	51	52	52	51.6667	0	0	0
1	S01_3	2	46	MT	2	Right	1	#NULL!	#NULL!	#NULL!	#NULL!	#NULL!	#NULL!	#NULL!	#NULL!	C3	3	8	1	2	0	2	1	1	37	60	4	5.5	2	0	0	187	88	25.1651	50	51	50	50.3333	0	0	0	0	51	52	52	51.6667	0	0	0
1	S01_3	2	46	MT	2	Left	0	92.83	31.63	229.61	29.18	11.27	82.3681	28.0653	10.4619	C3	3	8	1	2	0	2	1	1	37	60	4	5.5	2	0	0	187	88	25.1651	50	51	50	50.3333	0	0	0	0	51	52	52	51.6667	0	0	0
1	S01_3	2	46	SS	3	Right	1	1217.27	414.8	229.02	57.81	20.15	971.99	331.218	245.28	C3	3	8	1	2	0	2	1	1	37	60	4	5.5	2	0	0	187	88	25.1651	50	51	50	50.3333	0	0	0	0	51	52	52	51.6667	0	0	0
1	S01_3	2	46	SS	3	Left	0	862.42	293.88	206.1	73.79	26.36	635.086	216.413	227.334	C3	3	8	1	2	0	2	1	1	37	60	4	5.5	2	0	0	187	88	25.1651	50	51	50	50.3333	0	0	0	0	51	52	52	51.6667	0	0	0
1	S01_3	2	46	SC	4	Right	1	1003.16	341.84	246.97	52.19	17.45	828.109	282.189	175.051	C3	3	8	1	2	0	2	1	1	37	60	4	5.5	2	0	0	187	88	25.1651	50	51	50	50.3333	0	0	0	0	51	52	52	51.6667	0	0	0
1	S01_3	2	46	SC	4	Left	0	862.42	293.88	226.64	38.4	14.49	737.455	251.297	124.965	C3	3	8	1	2	0	2	1	1	37	60	4	5.5	2	0	0	187	88	25.1651	50	51	50	50.3333	0	0	0	0	51	52	52	51.6667	0	0	0
1	S01_3	2	46	SM	5	Right	1	1402.93	478.06	256.39	30.26	10.56	1254.78	427.577	148.149	C3	3	8	1	2	0	2	1	1	37	60	4	5.5	2	0	0	187	88	25.1651	50	51	50	50.3333	0	0	0	0	51	52	52	51.6667	0	0	0
1	S01_3	2	46	SM	5	Left	0	1426.89	486.22	289.83	26.72	8.44	1306.46	445.183	120.43	C3	3	8	1	2	0	2	1	1	37	60	4	5.5	2	0	0	187	88	25.1651	50	51	50	50.3333	0	0	0	0	51	52	52	51.6667	0	0	0
1	S01_3	2	46	LC	6	Right	1	333.89	113.78	201.8	33.53	14.25	286.311	97.5663	47.5793	C3	3	8	1	2	0	2	1	1	37	60	4	5.5	2	0	0	187	88	25.1651	50	51	50	50.3333	0	0	0	0	51	52	52	51.6667	0	0	0
1	S01_3	2	46	LC	6	Left	0	121.28	41.33	222.68	41.14	15.59	102.372	34.8867	18.9076	C3	3	8	1	2	0	2	1	1	37	60	4	5.5	2	0	0	187	88	25.1651	50	51	50	50.3333	0	0	0	0	51	52	52	51.6667	0	0	0
1	S01_3	2	47	LS	1	Right	1	329.4	112.24	245.45	47.51	16.22	275.971	94.0347	53.4287	C3	3	8	1	2	0	2	1	1	37	60	4	5.5	2	0	0	187	88	25.1651	50	51	50	50.3333	0	0	0	0	51	52	52	51.6667	0	0	0
1	S01_3	2	47	LS	1	Left	0	378.81	129.08	220.18	30.86	12.29	332.254	113.216	46.5557	C3	3	8	1	2	0	2	1	1	37	60	4	5.5	2	0	0	187	88	25.1651	50	51	50	50.3333	0	0	0	0	51	52	52	51.6667	0	0	0
1	S01_3	2	47	MT	2	Right	1	#NULL!	#NULL!	#NULL!	#NULL!	#NULL!	#NULL!	#NULL!	#NULL!	C3	3	8	1	2	0	2	1	1	37	60	4	5.5	2	0	0	187	88	25.1651	50	51	50	50.3333	0	0	0	0	51	52	52	51.6667	0	0	0
1	S01_3	2	47	MT	2	Left	0	#NULL!	#NULL!	#NULL!	#NULL!	#NULL!	#NULL!	#NULL!	#NULL!	C3	3	8	1	2	0	2	1	1	37	60	4	5.5	2	0	0	187	88	25.1651	50	51	50	50.3333	0	0	0	0	51	52	52	51.6667	0	0	0
1	S01_3	2	47	SS	3	Right	1	1271.17	433.16	225.04	63.85	22.1	990.241	337.432	280.929	C3	3	8	1	2	0	2	1	1	37	60	4	5.5	2	0	0	187	88	25.1651	50	51	50	50.3333	0	0	0	0	51	52	52	51.6667	0	0	0
1	S01_3	2	47	SS	3	Left	0	919.32	313.27	203.17	73.01	26.44	676.252	230.441	243.068	C3	3	8	1	2	0	2	1	1	37	60	4	5.5	2	0	0	187	88	25.1651	50	51	50	50.3333	0	0	0	0	51	52	52	51.6667	0	0	0
1	S01_3	2	47	SC	4	Right	1	1033.11	352.04	244.88	54.3	18.15	845.601	288.145	187.509	C3	3	8	1	2	0	2	1	1	37	60	4	5.5	2	0	0	187	88	25.1651	50	51	50	50.3333	0	0	0	0	51	52	52	51.6667	0	0	0
1	S01_3	2	47	SC	4	Left	0	850.44	289.8	224.53	39.72	15.03	722.619	246.243	127.821	C3	3	8	1	2	0	2	1	1	37	60	4	5.5	2	0	0	187	88	25.1651	50	51	50	50.3333	0	0	0	0	51	52	52	51.6667	0	0	0
1	S01_3	2	47	SM	5	Right	1	1344.54	458.16	260.54	27.13	9.43	1217.75	414.956	126.79	C3	3	8	1	2	0	2	1	1	37	60	4	5.5	2	0	0	187	88	25.1651	50	51	50	50.3333	0	0	0	0	51	52	52	51.6667	0	0	0
1	S01_3	2	47	SM	5	Left	0	1320.58	450	284.85	23.87	7.73	1218.5	415.215	102.081	C3	3	8	1	2	0	2	1	1	37	60	4	5.5	2	0	0	187	88	25.1651	50	51	50	50.3333	0	0	0	0	51	52	52	51.6667	0	0	0
1	S01_3	2	47	LC	6	Right	1	260.52	88.78	194.16	32.01	14.15	223.656	76.2176	36.8636	C3	3	8	1	2	0	2	1	1	37	60	4	5.5	2	0	0	187	88	25.1651	50	51	50	50.3333	0	0	0	0	51	52	52	51.6667	0	0	0
1	S01_3	2	47	LC	6	Left	0	151.22	51.53	229.27	39.58	14.72	128.96	43.9448	22.2596	C3	3	8	1	2	0	2	1	1	37	60	4	5.5	2	0	0	187	88	25.1651	50	51	50	50.3333	0	0	0	0	51	52	52	51.6667	0	0	0
1	S01_3	2	48	LS	1	Right	1	272.5	92.86	235.52	41.98	15.13	231.271	78.8103	41.2293	C3	3	8	1	2	0	2	1	1	37	60	4	5.5	2	0	0	187	88	25.1651	50	51	50	50.3333	0	0	0	0	51	52	52	51.6667	0	0	0
1	S01_3	2	48	LS	1	Left	0	357.84	121.94	214.39	26.76	11.1	318.12	108.405	39.7202	C3	3	8	1	2	0	2	1	1	37	60	4	5.5	2	0	0	187	88	25.1651	50	51	50	50.3333	0	0	0	0	51	52	52	51.6667	0	0	0
1	S01_3	2	48	MT	2	Right	1	#NULL!	#NULL!	#NULL!	#NULL!	#NULL!	#NULL!	#NULL!	#NULL!	C3	3	8	1	2	0	2	1	1	37	60	4	5.5	2	0	0	187	88	25.1651	50	51	50	50.3333	0	0	0	0	51	52	52	51.6667	0	0	0
1	S01_3	2	48	MT	2	Left	0	#NULL!	#NULL!	#NULL!	#NULL!	#NULL!	#NULL!	#NULL!	#NULL!	C3	3	8	1	2	0	2	1	1	37	60	4	5.5	2	0	0	187	88	25.1651	50	51	50	50.3333	0	0	0	0	51	52	52	51.6667	0	0	0
1	S01_3	2	48	SS	3	Right	1	1158.88	394.9	217.9	63.24	22.49	898.248	306.087	260.632	C3	3	8	1	2	0	2	1	1	37	60	4	5.5	2	0	0	187	88	25.1651	50	51	50	50.3333	0	0	0	0	51	52	52	51.6667	0	0	0
1	S01_3	2	48	SS	3	Left	0	919.32	313.27	202.27	74.38	26.89	672.115	229.032	247.205	C3	3	8	1	2	0	2	1	1	37	60	4	5.5	2	0	0	187	88	25.1651	50	51	50	50.3333	0	0	0	0	51	52	52	51.6667	0	0	0
1	S01_3	2	48	SC	4	Right	1	1016.64	346.43	238.18	56.99	19.31	820.327	279.534	196.313	C3	3	8	1	2	0	2	1	1	37	60	4	5.5	2	0	0	187	88	25.1651	50	51	50	50.3333	0	0	0	0	51	52	52	51.6667	0	0	0
1	S01_3	2	48	SC	4	Left	0	802.53	273.47	221.98	38.7	14.84	683.435	232.887	119.095	C3	3	8	1	2	0	2	1	1	37	60	4	5.5	2	0	0	187	88	25.1651	50	51	50	50.3333	0	0	0	0	51	52	52	51.6667	0	0	0
1	S01_3	2	48	SM	5	Right	1	1206.79	411.22	260.78	26.45	9.21	1095.64	373.347	111.145	C3	3	8	1	2	0	2	1	1	37	60	4	5.5	2	0	0	187	88	25.1651	50	51	50	50.3333	0	0	0	0	51	52	52	51.6667	0	0	0
1	S01_3	2	48	SM	5	Left	0	1209.78	412.24	281.33	22.98	7.55	1118.44	381.116	91.3384	C3	3	8	1	2	0	2	1	1	37	60	4	5.5	2	0	0	187	88	25.1651	50	51	50	50.3333	0	0	0	0	51	52	52	51.6667	0	0	0
1	S01_3	2	48	LC	6	Right	1	148.23	50.51	197.55	31.38	13.71	127.908	43.5851	20.3223	C3	3	8	1	2	0	2	1	1	37	60	4	5.5	2	0	0	187	88	25.1651	50	51	50	50.3333	0	0	0	0	51	52	52	51.6667	0	0	0
1	S01_3	2	48	LC	6	Left	0	167.69	57.14	239	35.39	12.9	146.058	49.7689	21.632	C3	3	8	1	2	0	2	1	1	37	60	4	5.5	2	0	0	187	88	25.1651	50	51	50	50.3333	0	0	0	0	51	52	52	51.6667	0	0	0
1	S01_3	2	49	LS	1	Right	1	38.93	13.27	218.92	14.85	6.35	36.4579	12.4274	2.47206	C3	3	8	1	2	0	2	1	1	37	60	4	5.5	2	0	0	187	88	25.1651	50	51	50	50.3333	0	0	0	0	51	52	52	51.6667	0	0	0
1	S01_3	2	49	LS	1	Left	0	285.98	97.45	217.36	29.2	11.84	252.12	85.9119	33.86	C3	3	8	1	2	0	2	1	1	37	60	4	5.5	2	0	0	187	88	25.1651	50	51	50	50.3333	0	0	0	0	51	52	52	51.6667	0	0	0
1	S01_3	2	49	MT	2	Right	1	#NULL!	#NULL!	#NULL!	#NULL!	#NULL!	#NULL!	#NULL!	#NULL!	C3	3	8	1	2	0	2	1	1	37	60	4	5.5	2	0	0	187	88	25.1651	50	51	50	50.3333	0	0	0	0	51	52	52	51.6667	0	0	0
1	S01_3	2	49	MT	2	Left	0	#NULL!	#NULL!	#NULL!	#NULL!	#NULL!	#NULL!	#NULL!	#NULL!	C3	3	8	1	2	0	2	1	1	37	60	4	5.5	2	0	0	187	88	25.1651	50	51	50	50.3333	0	0	0	0	51	52	52	51.6667	0	0	0
1	S01_3	2	49	SS	3	Right	1	643.82	219.39	224.81	65.99	22.69	497.737	169.61	146.083	C3	3	8	1	2	0	2	1	1	37	60	4	5.5	2	0	0	187	88	25.1651	50	51	50	50.3333	0	0	0	0	51	52	52	51.6667	0	0	0
1	S01_3	2	49	SS	3	Left	0	801.03	272.96	200.43	69.09	25.63	595.726	203	205.304	C3	3	8	1	2	0	2	1	1	37	60	4	5.5	2	0	0	187	88	25.1651	50	51	50	50.3333	0	0	0	0	51	52	52	51.6667	0	0	0
1	S01_3	2	49	SC	4	Right	1	452.17	154.08	244.5	36.48	12.98	393.478	134.08	58.6917	C3	3	8	1	2	0	2	1	1	37	60	4	5.5	2	0	0	187	88	25.1651	50	51	50	50.3333	0	0	0	0	51	52	52	51.6667	0	0	0
1	S01_3	2	49	SC	4	Left	0	720.18	245.41	223.44	36.39	14.01	619.283	211.028	100.897	C3	3	8	1	2	0	2	1	1	37	60	4	5.5	2	0	0	187	88	25.1651	50	51	50	50.3333	0	0	0	0	51	52	52	51.6667	0	0	0
1	S01_3	2	49	SM	5	Right	1	937.28	319.39	261.3	23.37	8.21	860.329	293.168	76.9507	C3	3	8	1	2	0	2	1	1	37	60	4	5.5	2	0	0	187	88	25.1651	50	51	50	50.3333	0	0	0	0	51	52	52	51.6667	0	0	0
1	S01_3	2	49	SM	5	Left	0	1113.96	379.59	279.08	24.6	8.1	1023.73	348.843	90.2308	C3	3	8	1	2	0	2	1	1	37	60	4	5.5	2	0	0	187	88	25.1651	50	51	50	50.3333	0	0	0	0	51	52	52	51.6667	0	0	0
1	S01_3	2	49	LC	6	Right	1	44.92	15.31	185.37	25.6	12.13	39.4712	13.4529	5.4488	C3	3	8	1	2	0	2	1	1	37	60	4	5.5	2	0	0	187	88	25.1651	50	51	50	50.3333	0	0	0	0	51	52	52	51.6667	0	0	0
1	S01_3	2	49	LC	6	Left	0	160.21	54.59	223.89	41.04	15.49	135.393	46.134	24.8165	C3	3	8	1	2	0	2	1	1	37	60	4	5.5	2	0	0	187	88	25.1651	50	51	50	50.3333	0	0	0	0	51	52	52	51.6667	0	0	0
1	S01_3	2	50	LS	1	Right	1	#NULL!	#NULL!	#NULL!	#NULL!	#NULL!	#NULL!	#NULL!	#NULL!	C3	3	8	1	2	0	2	1	1	37	60	4	5.5	2	0	0	187	88	25.1651	50	51	50	50.3333	0	0	0	0	51	52	52	51.6667	0	0	0
1	S01_3	2	50	LS	1	Left	0	148.23	50.51	226.85	24.14	9.62	133.97	45.6509	14.2597	C3	3	8	1	2	0	2	1	1	37	60	4	5.5	2	0	0	187	88	25.1651	50	51	50	50.3333	0	0	0	0	51	52	52	51.6667	0	0	0
1	S01_3	2	50	MT	2	Right	1	#NULL!	#NULL!	#NULL!	#NULL!	#NULL!	#NULL!	#NULL!	#NULL!	C3	3	8	1	2	0	2	1	1	37	60	4	5.5	2	0	0	187	88	25.1651	50	51	50	50.3333	0	0	0	0	51	52	52	51.6667	0	0	0
1	S01_3	2	50	MT	2	Left	0	#NULL!	#NULL!	#NULL!	#NULL!	#NULL!	#NULL!	#NULL!	#NULL!	C3	3	8	1	2	0	2	1	1	37	60	4	5.5	2	0	0	187	88	25.1651	50	51	50	50.3333	0	0	0	0	51	52	52	51.6667	0	0	0
1	S01_3	2	50	SS	3	Right	1	2.99	1.02	228.5	52	18.54	2.43565	0.830892	0.554346	C3	3	8	1	2	0	2	1	1	37	60	4	5.5	2	0	0	187	88	25.1651	50	51	50	50.3333	0	0	0	0	51	52	52	51.6667	0	0	0
1	S01_3	2	50	SS	3	Left	0	86.84	29.59	223.6	29.93	11.81	76.5842	26.0954	10.2558	C3	3	8	1	2	0	2	1	1	37	60	4	5.5	2	0	0	187	88	25.1651	50	51	50	50.3333	0	0	0	0	51	52	52	51.6667	0	0	0
1	S01_3	2	50	SC	4	Right	1	#NULL!	#NULL!	#NULL!	#NULL!	#NULL!	#NULL!	#NULL!	#NULL!	C3	3	8	1	2	0	2	1	1	37	60	4	5.5	2	0	0	187	88	25.1651	50	51	50	50.3333	0	0	0	0	51	52	52	51.6667	0	0	0
1	S01_3	2	50	SC	4	Left	0	107.8	36.73	243.01	31.51	11.48	95.4246	32.5134	12.3754	C3	3	8	1	2	0	2	1	1	37	60	4	5.5	2	0	0	187	88	25.1651	50	51	50	50.3333	0	0	0	0	51	52	52	51.6667	0	0	0
1	S01_3	2	50	SM	5	Right	1	268.01	91.33	247.84	19.41	7.26	248.552	84.6994	19.4575	C3	3	8	1	2	0	2	1	1	37	60	4	5.5	2	0	0	187	88	25.1651	50	51	50	50.3333	0	0	0	0	51	52	52	51.6667	0	0	0
1	S01_3	2	50	SM	5	Left	0	968.73	330.1	278.85	25.54	8.39	887.454	302.405	81.2764	C3	3	8	1	2	0	2	1	1	37	60	4	5.5	2	0	0	187	88	25.1651	50	51	50	50.3333	0	0	0	0	51	52	52	51.6667	0	0	0
1	S01_3	2	50	LC	6	Right	1	34.44	11.73	202	31.7	13.56	29.7699	10.1394	4.67006	C3	3	8	1	2	0	2	1	1	37	60	4	5.5	2	0	0	187	88	25.1651	50	51	50	50.3333	0	0	0	0	51	52	52	51.6667	0	0	0
1	S01_3	2	50	LC	6	Left	0	152.72	52.04	212.19	37.59	15.05	129.736	44.208	22.9844	C3	3	8	1	2	0	2	1	1	37	60	4	5.5	2	0	0	187	88	25.1651	50	51	50	50.3333	0	0	0	0	51	52	52	51.6667	0	0	0
2	S02_1	0	10	LS	1	Right	1	775.26	264.8	184.96	13.89	6.98	721.147	246.317	54.1131	T1	8	3	1	1	0	0	1	1	47	30	3	6.5	2	1	0	180	79	24.3827	50	50	50	50	0	0	0	0	60	60	60	60	4	4	4
2	S02_1	0	10	LS	1	Left	0	578.08	197.45	217.5	15.77	6.76	539.002	184.102	39.0782	T1	8	3	1	1	0	0	1	1	47	30	3	6.5	2	1	0	180	79	24.3827	50	50	50	50	0	0	0	0	60	60	60	60	4	4	4
2	S02_1	0	10	MT	2	Right	1	1317.49	450	164.88	34.12	17.15	1091.54	372.825	225.95	T1	8	3	1	1	0	0	1	1	47	30	3	6.5	2	1	0	180	79	24.3827	50	50	50	50	0	0	0	0	60	60	60	60	4	4	4
2	S02_1	0	10	MT	2	Left	0	1254.75	428.57	183.37	34.92	16	1053.99	359.999	200.76	T1	8	3	1	1	0	0	1	1	47	30	3	6.5	2	1	0	180	79	24.3827	50	50	50	50	0	0	0	0	60	60	60	60	4	4	4
2	S02_1	0	10	SS	3	Right	1	268.87	91.84	185.19	12.14	6.15	252.334	86.1918	16.5355	T1	8	3	1	1	0	0	1	1	47	30	3	6.5	2	1	0	180	79	24.3827	50	50	50	50	0	0	0	0	60	60	60	60	4	4	4
2	S02_1	0	10	SS	3	Left	0	273.36	93.37	191.63	20.21	9.54	247.281	84.4625	26.0785	T1	8	3	1	1	0	0	1	1	47	30	3	6.5	2	1	0	180	79	24.3827	50	50	50	50	0	0	0	0	60	60	60	60	4	4	4
2	S02_1	0	10	SC	4	Right	1	516.84	176.53	197.81	17.02	7.92	475.906	162.549	40.9337	T1	8	3	1	1	0	0	1	1	47	30	3	6.5	2	1	0	180	79	24.3827	50	50	50	50	0	0	0	0	60	60	60	60	4	4	4
2	S02_1	0	10	SC	4	Left	0	440.66	150.51	193.79	15.66	7.48	407.699	139.252	32.9614	T1	8	3	1	1	0	0	1	1	47	30	3	6.5	2	1	0	180	79	24.3827	50	50	50	50	0	0	0	0	60	60	60	60	4	4	4
2	S02_1	0	10	SM	5	Right	1	746.87	255.1	235.76	31.96	11.94	657.694	224.641	89.1763	T1	8	3	1	1	0	0	1	1	47	30	3	6.5	2	1	0	180	79	24.3827	50	50	50	50	0	0	0	0	60	60	60	60	4	4	4
2	S02_1	0	10	SM	5	Left	0	618.41	211.22	215.52	27.95	11.48	547.417	186.972	70.9935	T1	8	3	1	1	0	0	1	1	47	30	3	6.5	2	1	0	180	79	24.3827	50	50	50	50	0	0	0	0	60	60	60	60	4	4	4
2	S02_1	0	10	LC	6	Right	1	123.98	42.35	175.01	27.92	13.76	106.92	36.5226	17.0596	T1	8	3	1	1	0	0	1	1	47	30	3	6.5	2	1	0	180	79	24.3827	50	50	50	50	0	0	0	0	60	60	60	60	4	4	4
2	S02_1	0	10	LC	6	Left	0	80.66	27.55	155.74	36.28	18.89	65.4233	22.3458	15.2367	T1	8	3	1	1	0	0	1	1	47	30	3	6.5	2	1	0	180	79	24.3827	50	50	50	50	0	0	0	0	60	60	60	60	4	4	4
2	S02_1	0	11	LS	1	Right	1	1223.38	417.86	190.77	13.03	6.39	1145.21	391.159	78.174	T1	8	3	1	1	0	0	1	1	47	30	3	6.5	2	1	0	180	79	24.3827	50	50	50	50	0	0	0	0	60	60	60	60	4	4	4
2	S02_1	0	11	LS	1	Left	0	887.29	303.06	217.49	19.21	8.12	815.242	278.452	72.0479	T1	8	3	1	1	0	0	1	1	47	30	3	6.5	2	1	0	180	79	24.3827	50	50	50	50	0	0	0	0	60	60	60	60	4	4	4
2	S02_1	0	11	MT	2	Right	1	1475.82	504.08	165.64	37.65	18.52	1202.5	410.724	273.322	T1	8	3	1	1	0	0	1	1	47	30	3	6.5	2	1	0	180	79	24.3827	50	50	50	50	0	0	0	0	60	60	60	60	4	4	4
2	S02_1	0	11	MT	2	Left	0	1732.75	591.84	180.82	50.48	21.82	1354.66	462.701	378.086	T1	8	3	1	1	0	0	1	1	47	30	3	6.5	2	1	0	180	79	24.3827	50	50	50	50	0	0	0	0	60	60	60	60	4	4	4
2	S02_1	0	11	SS	3	Right	1	280.82	95.92	187.02	12.68	6.35	262.988	89.8291	17.8321	T1	8	3	1	1	0	0	1	1	47	30	3	6.5	2	1	0	180	79	24.3827	50	50	50	50	0	0	0	0	60	60	60	60	4	4	4
2	S02_1	0	11	SS	3	Left	0	380.91	130.1	187.78	25.04	11.76	336.115	114.8	44.795	T1	8	3	1	1	0	0	1	1	47	30	3	6.5	2	1	0	180	79	24.3827	50	50	50	50	0	0	0	0	60	60	60	60	4	4	4
2	S02_1	0	11	SC	4	Right	1	561.65	191.84	203.43	16.64	7.56	519.189	177.337	42.4607	T1	8	3	1	1	0	0	1	1	47	30	3	6.5	2	1	0	180	79	24.3827	50	50	50	50	0	0	0	0	60	60	60	60	4	4	4
2	S02_1	0	11	SC	4	Left	0	600.49	205.1	195.89	17.06	8.01	552.391	188.671	48.0992	T1	8	3	1	1	0	0	1	1	47	30	3	6.5	2	1	0	180	79	24.3827	50	50	50	50	0	0	0	0	60	60	60	60	4	4	4
2	S02_1	0	11	SM	5	Right	1	1093.42	373.47	242.05	31.68	11.57	966.911	330.26	126.509	T1	8	3	1	1	0	0	1	1	47	30	3	6.5	2	1	0	180	79	24.3827	50	50	50	50	0	0	0	0	60	60	60	60	4	4	4
2	S02_1	0	11	SM	5	Left	0	724.47	247.45	224.07	24.64	9.91	652.675	222.928	71.795	T1	8	3	1	1	0	0	1	1	47	30	3	6.5	2	1	0	180	79	24.3827	50	50	50	50	0	0	0	0	60	60	60	60	4	4	4
2	S02_1	0	11	LC	6	Right	1	135.93	46.43	169.66	46.35	21.46	106.759	36.4661	29.1706	T1	8	3	1	1	0	0	1	1	47	30	3	6.5	2	1	0	180	79	24.3827	50	50	50	50	0	0	0	0	60	60	60	60	4	4	4
2	S02_1	0	11	LC	6	Left	0	159.83	54.59	152.66	33.33	17.92	131.188	44.8075	28.6415	T1	8	3	1	1	0	0	1	1	47	30	3	6.5	2	1	0	180	79	24.3827	50	50	50	50	0	0	0	0	60	60	60	60	4	4	4
2	S02_1	0	12	LS	1	Right	1	1408.6	481.12	195.47	12.75	6.12	1322.39	451.675	86.2063	T1	8	3	1	1	0	0	1	1	47	30	3	6.5	2	1	0	180	79	24.3827	50	50	50	50	0	0	0	0	60	60	60	60	4	4	4
2	S02_1	0	12	LS	1	Left	0	1109.85	379.08	216.73	21.96	9.2	1007.74	344.205	102.106	T1	8	3	1	1	0	0	1	1	47	30	3	6.5	2	1	0	180	79	24.3827	50	50	50	50	0	0	0	0	60	60	60	60	4	4	4
2	S02_1	0	12	MT	2	Right	1	1577.4	538.78	169.61	40.88	19.42	1271.07	434.149	306.331	T1	8	3	1	1	0	0	1	1	47	30	3	6.5	2	1	0	180	79	24.3827	50	50	50	50	0	0	0	0	60	60	60	60	4	4	4
2	S02_1	0	12	MT	2	Left	0	1780.55	608.16	179.5	58.06	24.44	1345.38	459.526	435.166	T1	8	3	1	1	0	0	1	1	47	30	3	6.5	2	1	0	180	79	24.3827	50	50	50	50	0	0	0	0	60	60	60	60	4	4	4
2	S02_1	0	12	SS	3	Right	1	324.14	110.71	191.45	11.98	5.89	305.048	104.189	19.0918	T1	8	3	1	1	0	0	1	1	47	30	3	6.5	2	1	0	180	79	24.3827	50	50	50	50	0	0	0	0	60	60	60	60	4	4	4
2	S02_1	0	12	SS	3	Left	0	385.39	131.63	191.71	24.17	11.19	342.265	116.901	43.1251	T1	8	3	1	1	0	0	1	1	47	30	3	6.5	2	1	0	180	79	24.3827	50	50	50	50	0	0	0	0	60	60	60	60	4	4	4
2	S02_1	0	12	SC	4	Right	1	527.29	180.1	208.73	15.09	6.74	491.751	167.961	35.5393	T1	8	3	1	1	0	0	1	1	47	30	3	6.5	2	1	0	180	79	24.3827	50	50	50	50	0	0	0	0	60	60	60	60	4	4	4
2	S02_1	0	12	SC	4	Left	0	660.24	225.51	198.01	18.84	8.69	602.865	205.913	57.3749	T1	8	3	1	1	0	0	1	1	47	30	3	6.5	2	1	0	180	79	24.3827	50	50	50	50	0	0	0	0	60	60	60	60	4	4	4
2	S02_1	0	12	SM	5	Right	1	1577.4	538.78	255.41	28.01	9.88	1421.55	485.549	155.847	T1	8	3	1	1	0	0	1	1	47	30	3	6.5	2	1	0	180	79	24.3827	50	50	50	50	0	0	0	0	60	60	60	60	4	4	4
2	S02_1	0	12	SM	5	Left	0	924.63	315.82	221.74	25.45	10.29	829.486	283.322	95.1444	T1	8	3	1	1	0	0	1	1	47	30	3	6.5	2	1	0	180	79	24.3827	50	50	50	50	0	0	0	0	60	60	60	60	4	4	4
2	S02_1	0	12	LC	6	Right	1	206.14	70.41	167.9	55.79	24.94	154.729	52.8497	51.4113	T1	8	3	1	1	0	0	1	1	47	30	3	6.5	2	1	0	180	79	24.3827	50	50	50	50	0	0	0	0	60	60	60	60	4	4	4
2	S02_1	0	12	LC	6	Left	0	174.77	59.69	169.93	40.25	19.15	141.302	48.2594	33.4685	T1	8	3	1	1	0	0	1	1	47	30	3	6.5	2	1	0	180	79	24.3827	50	50	50	50	0	0	0	0	60	60	60	60	4	4	4
2	S02_1	0	13	LS	1	Right	1	1614.74	551.53	197.34	11.98	5.72	1522.38	519.982	92.3631	T1	8	3	1	1	0	0	1	1	47	30	3	6.5	2	1	0	180	79	24.3827	50	50	50	50	0	0	0	0	60	60	60	60	4	4	4
2	S02_1	0	13	LS	1	Left	0	1305.54	445.92	218.04	20.47	8.58	1193.52	407.66	112.015	T1	8	3	1	1	0	0	1	1	47	30	3	6.5	2	1	0	180	79	24.3827	50	50	50	50	0	0	0	0	60	60	60	60	4	4	4
2	S02_1	0	13	MT	2	Right	1	1448.94	494.9	171.19	41.69	19.58	1165.24	397.999	283.702	T1	8	3	1	1	0	0	1	1	47	30	3	6.5	2	1	0	180	79	24.3827	50	50	50	50	0	0	0	0	60	60	60	60	4	4	4
2	S02_1	0	13	MT	2	Left	0	1499.72	512.24	182.78	50.3	21.58	1176.08	401.699	323.64	T1	8	3	1	1	0	0	1	1	47	30	3	6.5	2	1	0	180	79	24.3827	50	50	50	50	0	0	0	0	60	60	60	60	4	4	4
2	S02_1	0	13	SS	3	Right	1	389.87	133.16	196.56	13.44	6.4	364.918	124.638	24.9517	T1	8	3	1	1	0	0	1	1	47	30	3	6.5	2	1	0	180	79	24.3827	50	50	50	50	0	0	0	0	60	60	60	60	4	4	4
2	S02_1	0	13	SS	3	Left	0	386.88	132.14	192.61	25.49	11.69	341.654	116.693	45.2263	T1	8	3	1	1	0	0	1	1	47	30	3	6.5	2	1	0	180	79	24.3827	50	50	50	50	0	0	0	0	60	60	60	60	4	4	4
2	S02_1	0	13	SC	4	Right	1	542.23	185.2	209.48	14.93	6.65	506.172	172.884	36.0583	T1	8	3	1	1	0	0	1	1	47	30	3	6.5	2	1	0	180	79	24.3827	50	50	50	50	0	0	0	0	60	60	60	60	4	4	4
2	S02_1	0	13	SC	4	Left	0	658.74	225	200.83	16.6	7.63	608.478	207.832	50.2619	T1	8	3	1	1	0	0	1	1	47	30	3	6.5	2	1	0	180	79	24.3827	50	50	50	50	0	0	0	0	60	60	60	60	4	4	4
2	S02_1	0	13	SM	5	Right	1	1605.78	548.47	257.53	29.55	10.29	1440.55	492.032	165.235	T1	8	3	1	1	0	0	1	1	47	30	3	6.5	2	1	0	180	79	24.3827	50	50	50	50	0	0	0	0	60	60	60	60	4	4	4
2	S02_1	0	13	SM	5	Left	0	1062.05	362.76	218.68	25.27	10.36	952.022	325.178	110.028	T1	8	3	1	1	0	0	1	1	47	30	3	6.5	2	1	0	180	79	24.3827	50	50	50	50	0	0	0	0	60	60	60	60	4	4	4
2	S02_1	0	13	LC	6	Right	1	216.59	73.98	170.93	45.13	20.89	171.344	58.5256	45.2457	T1	8	3	1	1	0	0	1	1	47	30	3	6.5	2	1	0	180	79	24.3827	50	50	50	50	0	0	0	0	60	60	60	60	4	4	4
2	S02_1	0	13	LC	6	Left	0	137.42	46.94	175.55	32.96	15.81	115.694	39.5188	21.7261	T1	8	3	1	1	0	0	1	1	47	30	3	6.5	2	1	0	180	79	24.3827	50	50	50	50	0	0	0	0	60	60	60	60	4	4	4
2	S02_1	0	14	LS	1	Right	1	1695.4	579.08	198.22	12.95	6.13	1591.47	543.582	103.928	T1	8	3	1	1	0	0	1	1	47	30	3	6.5	2	1	0	180	79	24.3827	50	50	50	50	0	0	0	0	60	60	60	60	4	4	4
2	S02_1	0	14	LS	1	Left	0	1362.3	465.31	219.04	18.57	7.82	1255.77	428.923	106.532	T1	8	3	1	1	0	0	1	1	47	30	3	6.5	2	1	0	180	79	24.3827	50	50	50	50	0	0	0	0	60	60	60	60	4	4	4
2	S02_1	0	14	MT	2	Right	1	1492.25	509.69	180.2	37.13	17.08	1237.37	422.635	254.876	T1	8	3	1	1	0	0	1	1	47	30	3	6.5	2	1	0	180	79	24.3827	50	50	50	50	0	0	0	0	60	60	60	60	4	4	4
2	S02_1	0	14	MT	2	Left	0	1432.5	489.29	181.9	59.18	24.55	1080.82	369.169	351.679	T1	8	3	1	1	0	0	1	1	47	30	3	6.5	2	1	0	180	79	24.3827	50	50	50	50	0	0	0	0	60	60	60	60	4	4	4
2	S02_1	0	14	SS	3	Right	1	449.62	153.57	200.63	14.44	6.71	419.45	143.265	30.1695	T1	8	3	1	1	0	0	1	1	47	30	3	6.5	2	1	0	180	79	24.3827	50	50	50	50	0	0	0	0	60	60	60	60	4	4	4
2	S02_1	0	14	SS	3	Left	0	397.34	135.71	194.11	20.76	9.66	358.957	122.6	38.383	T1	8	3	1	1	0	0	1	1	47	30	3	6.5	2	1	0	180	79	24.3827	50	50	50	50	0	0	0	0	60	60	60	60	4	4	4
2	S02_1	0	14	SC	4	Right	1	527.29	180.1	214.7	14.03	6.14	494.914	169.042	32.3756	T1	8	3	1	1	0	0	1	1	47	30	3	6.5	2	1	0	180	79	24.3827	50	50	50	50	0	0	0	0	60	60	60	60	4	4	4
2	S02_1	0	14	SC	4	Left	0	606.46	207.14	200.93	16.77	7.7	559.763	191.19	46.6974	T1	8	3	1	1	0	0	1	1	47	30	3	6.5	2	1	0	180	79	24.3827	50	50	50	50	0	0	0	0	60	60	60	60	4	4	4
2	S02_1	0	14	SM	5	Right	1	1535.57	524.49	263.18	22.66	7.93	1413.8	482.898	121.771	T1	8	3	1	1	0	0	1	1	47	30	3	6.5	2	1	0	180	79	24.3827	50	50	50	50	0	0	0	0	60	60	60	60	4	4	4
2	S02_1	0	14	SM	5	Left	0	1062.05	362.76	218.03	22.48	9.35	962.748	328.842	99.3017	T1	8	3	1	1	0	0	1	1	47	30	3	6.5	2	1	0	180	79	24.3827	50	50	50	50	0	0	0	0	60	60	60	60	4	4	4
2	S02_1	0	14	LC	6	Right	1	209.12	71.43	184.01	39.42	17.64	172.231	58.8297	36.8888	T1	8	3	1	1	0	0	1	1	47	30	3	6.5	2	1	0	180	79	24.3827	50	50	50	50	0	0	0	0	60	60	60	60	4	4	4
2	S02_1	0	14	LC	6	Left	0	155.35	53.06	183.6	24.76	11.88	136.894	46.7565	18.4556	T1	8	3	1	1	0	0	1	1	47	30	3	6.5	2	1	0	180	79	24.3827	50	50	50	50	0	0	0	0	60	60	60	60	4	4	4
2	S02_1	0	15	LS	1	Right	1	1664.04	568.37	200.71	13.48	6.29	1559.37	532.62	104.668	T1	8	3	1	1	0	0	1	1	47	30	3	6.5	2	1	0	180	79	24.3827	50	50	50	50	0	0	0	0	60	60	60	60	4	4	4
2	S02_1	0	15	LS	1	Left	0	1260.72	430.61	218.75	16.79	7.13	1170.83	399.908	89.8893	T1	8	3	1	1	0	0	1	1	47	30	3	6.5	2	1	0	180	79	24.3827	50	50	50	50	0	0	0	0	60	60	60	60	4	4	4
2	S02_1	0	15	MT	2	Right	1	1514.66	517.35	180.71	34.2	15.92	1273.53	434.988	241.134	T1	8	3	1	1	0	0	1	1	47	30	3	6.5	2	1	0	180	79	24.3827	50	50	50	50	0	0	0	0	60	60	60	60	4	4	4
2	S02_1	0	15	MT	2	Left	0	1445.95	493.88	181.5	59.56	24.71	1088.66	371.842	357.294	T1	8	3	1	1	0	0	1	1	47	30	3	6.5	2	1	0	180	79	24.3827	50	50	50	50	0	0	0	0	60	60	60	60	4	4	4
2	S02_1	0	15	SS	3	Right	1	419.74	143.37	196.68	12.64	6.04	394.388	134.71	25.3523	T1	8	3	1	1	0	0	1	1	47	30	3	6.5	2	1	0	180	79	24.3827	50	50	50	50	0	0	0	0	60	60	60	60	4	4	4
2	S02_1	0	15	SS	3	Left	0	361.49	123.47	196.43	18.47	8.59	330.438	112.864	31.052	T1	8	3	1	1	0	0	1	1	47	30	3	6.5	2	1	0	180	79	24.3827	50	50	50	50	0	0	0	0	60	60	60	60	4	4	4
2	S02_1	0	15	SC	4	Right	1	714.01	243.88	217.7	15.31	6.57	667.1	227.857	46.9105	T1	8	3	1	1	0	0	1	1	47	30	3	6.5	2	1	0	180	79	24.3827	50	50	50	50	0	0	0	0	60	60	60	60	4	4	4
2	S02_1	0	15	SC	4	Left	0	504.89	172.45	200.79	16.58	7.63	466.367	159.292	38.5231	T1	8	3	1	1	0	0	1	1	47	30	3	6.5	2	1	0	180	79	24.3827	50	50	50	50	0	0	0	0	60	60	60	60	4	4	4
2	S02_1	0	15	SM	5	Right	1	1474.33	503.57	274.39	20.2	6.86	1373.19	469.025	101.139	T1	8	3	1	1	0	0	1	1	47	30	3	6.5	2	1	0	180	79	24.3827	50	50	50	50	0	0	0	0	60	60	60	60	4	4	4
2	S02_1	0	15	SM	5	Left	0	1365.29	466.33	216.33	21.9	9.19	1239.82	423.474	125.47	T1	8	3	1	1	0	0	1	1	47	30	3	6.5	2	1	0	180	79	24.3827	50	50	50	50	0	0	0	0	60	60	60	60	4	4	4
2	S02_1	0	15	LC	6	Right	1	209.12	71.43	209.62	25.67	10.91	186.305	63.637	22.815	T1	8	3	1	1	0	0	1	1	47	30	3	6.5	2	1	0	180	79	24.3827	50	50	50	50	0	0	0	0	60	60	60	60	4	4	4
2	S02_1	0	15	LC	6	Left	0	192.69	65.82	187.03	27.28	12.73	168.161	57.4411	24.5294	T1	8	3	1	1	0	0	1	1	47	30	3	6.5	2	1	0	180	79	24.3827	50	50	50	50	0	0	0	0	60	60	60	60	4	4	4
2	S02_1	0	16	LS	1	Right	1	1946.35	664.8	200.82	15.71	7.26	1805.04	616.536	141.305	C7	7	4	1	1	0	0	1	1	47	30	3	6.5	2	1	0	180	79	24.3827	50	50	50	50	0	0	0	0	60	60	60	60	4	4	4
2	S02_1	0	16	LS	1	Left	0	1550.51	529.59	223.34	15.99	6.68	1446.94	494.213	103.574	C7	7	4	1	1	0	0	1	1	47	30	3	6.5	2	1	0	180	79	24.3827	50	50	50	50	0	0	0	0	60	60	60	60	4	4	4
2	S02_1	0	16	MT	2	Right	1	1447.44	494.39	186.52	32.1	14.68	1234.96	421.814	212.484	C7	7	4	1	1	0	0	1	1	47	30	3	6.5	2	1	0	180	79	24.3827	50	50	50	50	0	0	0	0	60	60	60	60	4	4	4
2	S02_1	0	16	MT	2	Left	0	1489.27	508.67	187.73	61.38	24.64	1122.31	383.334	366.956	C7	7	4	1	1	0	0	1	1	47	30	3	6.5	2	1	0	180	79	24.3827	50	50	50	50	0	0	0	0	60	60	60	60	4	4	4
2	S02_1	0	16	SS	3	Right	1	454.1	155.1	195.18	15.93	7.55	419.815	143.39	34.2846	C7	7	4	1	1	0	0	1	1	47	30	3	6.5	2	1	0	180	79	24.3827	50	50	50	50	0	0	0	0	60	60	60	60	4	4	4
2	S02_1	0	16	SS	3	Left	0	313.69	107.14	195.08	20.74	9.61	283.544	96.8438	30.1456	C7	7	4	1	1	0	0	1	1	47	30	3	6.5	2	1	0	180	79	24.3827	50	50	50	50	0	0	0	0	60	60	60	60	4	4	4
2	S02_1	0	16	SC	4	Right	1	823.06	281.12	220.52	14.91	6.33	770.96	263.325	52.0997	C7	7	4	1	1	0	0	1	1	47	30	3	6.5	2	1	0	180	79	24.3827	50	50	50	50	0	0	0	0	60	60	60	60	4	4	4
2	S02_1	0	16	SC	4	Left	0	521.32	178.06	203.97	17.55	7.92	480.031	163.958	41.2885	C7	7	4	1	1	0	0	1	1	47	30	3	6.5	2	1	0	180	79	24.3827	50	50	50	50	0	0	0	0	60	60	60	60	4	4	4
2	S02_1	0	16	SM	5	Right	1	1441.47	492.35	276.75	19.07	6.45	1348.5	460.593	92.9748	C7	7	4	1	1	0	0	1	1	47	30	3	6.5	2	1	0	180	79	24.3827	50	50	50	50	0	0	0	0	60	60	60	60	4	4	4
2	S02_1	0	16	SM	5	Left	0	1481.8	506.12	219.2	19.51	8.17	1360.74	464.77	121.063	C7	7	4	1	1	0	0	1	1	47	30	3	6.5	2	1	0	180	79	24.3827	50	50	50	50	0	0	0	0	60	60	60	60	4	4	4
2	S02_1	0	16	LC	6	Right	1	237.51	81.12	212.34	21.97	9.38	215.232	73.5109	22.2784	C7	7	4	1	1	0	0	1	1	47	30	3	6.5	2	1	0	180	79	24.3827	50	50	50	50	0	0	0	0	60	60	60	60	4	4	4
2	S02_1	0	16	LC	6	Left	0	233.02	79.59	190.36	27.43	12.59	203.683	69.5696	29.3372	C7	7	4	1	1	0	0	1	1	47	30	3	6.5	2	1	0	180	79	24.3827	50	50	50	50	0	0	0	0	60	60	60	60	4	4	4
2	S02_1	0	17	LS	1	Right	1	1952.33	666.84	204.72	15.88	7.2	1811.76	618.828	140.568	C7	7	4	1	1	0	0	1	1	47	30	3	6.5	2	1	0	180	79	24.3827	50	50	50	50	0	0	0	0	60	60	60	60	4	4	4
2	S02_1	0	17	LS	1	Left	0	1526.61	521.43	223.55	17.17	7.13	1417.76	484.252	108.847	C7	7	4	1	1	0	0	1	1	47	30	3	6.5	2	1	0	180	79	24.3827	50	50	50	50	0	0	0	0	60	60	60	60	4	4	4
2	S02_1	0	17	MT	2	Right	1	1602.79	547.45	187.41	38.42	17.01	1330.16	454.329	272.635	C7	7	4	1	1	0	0	1	1	47	30	3	6.5	2	1	0	180	79	24.3827	50	50	50	50	0	0	0	0	60	60	60	60	4	4	4
2	S02_1	0	17	MT	2	Left	0	1826.85	623.98	187.16	60.87	24.54	1378.54	470.855	448.309	C7	7	4	1	1	0	0	1	1	47	30	3	6.5	2	1	0	180	79	24.3827	50	50	50	50	0	0	0	0	60	60	60	60	4	4	4
2	S02_1	0	17	SS	3	Right	1	392.86	134.18	200.53	17.14	7.87	361.942	123.62	30.9181	C7	7	4	1	1	0	0	1	1	47	30	3	6.5	2	1	0	180	79	24.3827	50	50	50	50	0	0	0	0	60	60	60	60	4	4	4
2	S02_1	0	17	SS	3	Left	0	297.26	101.53	198.8	21.42	9.73	268.337	91.6511	28.9234	C7	7	4	1	1	0	0	1	1	47	30	3	6.5	2	1	0	180	79	24.3827	50	50	50	50	0	0	0	0	60	60	60	60	4	4	4
2	S02_1	0	17	SC	4	Right	1	794.67	271.43	224.49	16.01	6.66	741.745	253.353	52.925	C7	7	4	1	1	0	0	1	1	47	30	3	6.5	2	1	0	180	79	24.3827	50	50	50	50	0	0	0	0	60	60	60	60	4	4	4
2	S02_1	0	17	SC	4	Left	0	488.46	166.84	209.73	18.11	7.95	449.627	153.576	38.8326	C7	7	4	1	1	0	0	1	1	47	30	3	6.5	2	1	0	180	79	24.3827	50	50	50	50	0	0	0	0	60	60	60	60	4	4	4
2	S02_1	0	17	SM	5	Right	1	1487.77	508.16	276.39	18.84	6.38	1392.85	475.739	94.9197	C7	7	4	1	1	0	0	1	1	47	30	3	6.5	2	1	0	180	79	24.3827	50	50	50	50	0	0	0	0	60	60	60	60	4	4	4
2	S02_1	0	17	SM	5	Left	0	1508.69	515.31	221.3	19.13	7.96	1388.6	474.291	120.092	C7	7	4	1	1	0	0	1	1	47	30	3	6.5	2	1	0	180	79	24.3827	50	50	50	50	0	0	0	0	60	60	60	60	4	4	4
2	S02_1	0	17	LC	6	Right	1	274.85	93.88	194.52	23.86	10.93	244.809	83.6189	30.0411	C7	7	4	1	1	0	0	1	1	47	30	3	6.5	2	1	0	180	79	24.3827	50	50	50	50	0	0	0	0	60	60	60	60	4	4	4
2	S02_1	0	17	LC	6	Left	0	250.95	85.71	192.12	31.5	14.09	215.591	73.6335	35.3589	C7	7	4	1	1	0	0	1	1	47	30	3	6.5	2	1	0	180	79	24.3827	50	50	50	50	0	0	0	0	60	60	60	60	4	4	4
2	S02_1	0	18	LS	1	Right	1	2137.55	730.1	208.1	16.95	7.53	1976.59	675.123	160.958	C7	7	4	1	1	0	0	1	1	47	30	3	6.5	2	1	0	180	79	24.3827	50	50	50	50	0	0	0	0	60	60	60	60	4	4	4
2	S02_1	0	18	LS	1	Left	0	1920.96	656.12	226.19	16.59	6.83	1789.76	611.307	131.202	C7	7	4	1	1	0	0	1	1	47	30	3	6.5	2	1	0	180	79	24.3827	50	50	50	50	0	0	0	0	60	60	60	60	4	4	4
2	S02_1	0	18	MT	2	Right	1	1622.21	554.08	190.84	36.9	16.2	1359.41	464.319	262.798	C7	7	4	1	1	0	0	1	1	47	30	3	6.5	2	1	0	180	79	24.3827	50	50	50	50	0	0	0	0	60	60	60	60	4	4	4
2	S02_1	0	18	MT	2	Left	0	2024.03	691.33	188.14	59.4	24	1538.26	525.411	485.767	C7	7	4	1	1	0	0	1	1	47	30	3	6.5	2	1	0	180	79	24.3827	50	50	50	50	0	0	0	0	60	60	60	60	4	4	4
2	S02_1	0	18	SS	3	Right	1	382.4	130.61	206.11	14.78	6.69	356.817	121.872	25.5826	C7	7	4	1	1	0	0	1	1	47	30	3	6.5	2	1	0	180	79	24.3827	50	50	50	50	0	0	0	0	60	60	60	60	4	4	4
2	S02_1	0	18	SS	3	Left	0	355.51	121.43	199.97	20.97	9.49	321.772	109.906	33.7379	C7	7	4	1	1	0	0	1	1	47	30	3	6.5	2	1	0	180	79	24.3827	50	50	50	50	0	0	0	0	60	60	60	60	4	4	4
2	S02_1	0	18	SC	4	Right	1	737.91	252.04	229.38	16.7	6.79	687.806	234.926	50.1041	C7	7	4	1	1	0	0	1	1	47	30	3	6.5	2	1	0	180	79	24.3827	50	50	50	50	0	0	0	0	60	60	60	60	4	4	4
2	S02_1	0	18	SC	4	Left	0	473.52	161.73	212.81	18.79	8.12	435.07	148.598	38.4498	C7	7	4	1	1	0	0	1	1	47	30	3	6.5	2	1	0	180	79	24.3827	50	50	50	50	0	0	0	0	60	60	60	60	4	4	4
2	S02_1	0	18	SM	5	Right	1	1595.32	544.9	275.82	19.52	6.61	1489.87	508.882	105.451	C7	7	4	1	1	0	0	1	1	47	30	3	6.5	2	1	0	180	79	24.3827	50	50	50	50	0	0	0	0	60	60	60	60	4	4	4
2	S02_1	0	18	SM	5	Left	0	1531.09	522.96	221.19	20.67	8.55	1400.18	478.247	130.908	C7	7	4	1	1	0	0	1	1	47	30	3	6.5	2	1	0	180	79	24.3827	50	50	50	50	0	0	0	0	60	60	60	60	4	4	4
2	S02_1	0	18	LC	6	Right	1	295.76	101.02	199.44	21	9.53	267.574	91.3928	28.1859	C7	7	4	1	1	0	0	1	1	47	30	3	6.5	2	1	0	180	79	24.3827	50	50	50	50	0	0	0	0	60	60	60	60	4	4	4
2	S02_1	0	18	LC	6	Left	0	309.21	105.61	195.93	28.77	12.81	269.6	92.0814	39.6098	C7	7	4	1	1	0	0	1	1	47	30	3	6.5	2	1	0	180	79	24.3827	50	50	50	50	0	0	0	0	60	60	60	60	4	4	4
2	S02_1	0	19	LS	1	Right	1	2056.89	702.55	207.85	16.14	7.2	1908.79	651.966	148.096	C7	7	4	1	1	0	0	1	1	47	30	3	6.5	2	1	0	180	79	24.3827	50	50	50	50	0	0	0	0	60	60	60	60	4	4	4
2	S02_1	0	19	LS	1	Left	0	1829.84	625	225.16	15.17	6.31	1714.38	585.562	115.463	C7	7	4	1	1	0	0	1	1	47	30	3	6.5	2	1	0	180	79	24.3827	50	50	50	50	0	0	0	0	60	60	60	60	4	4	4
2	S02_1	0	19	MT	2	Right	1	1629.68	556.63	193.8	33.9	14.89	1387.02	473.748	242.659	C7	7	4	1	1	0	0	1	1	47	30	3	6.5	2	1	0	180	79	24.3827	50	50	50	50	0	0	0	0	60	60	60	60	4	4	4
2	S02_1	0	19	MT	2	Left	0	2098.72	716.84	186.28	68.37	26.85	1535.21	524.368	563.506	C7	7	4	1	1	0	0	1	1	47	30	3	6.5	2	1	0	180	79	24.3827	50	50	50	50	0	0	0	0	60	60	60	60	4	4	4
2	S02_1	0	19	SS	3	Right	1	340.57	116.33	209.53	13.53	6.06	319.931	109.28	20.6385	C7	7	4	1	1	0	0	1	1	47	30	3	6.5	2	1	0	180	79	24.3827	50	50	50	50	0	0	0	0	60	60	60	60	4	4	4
2	S02_1	0	19	SS	3	Left	0	385.39	131.63	200.76	19.66	8.92	351.013	119.889	34.3768	C7	7	4	1	1	0	0	1	1	47	30	3	6.5	2	1	0	180	79	24.3827	50	50	50	50	0	0	0	0	60	60	60	60	4	4	4
2	S02_1	0	19	SC	4	Right	1	684.14	233.67	231.36	16.81	6.77	637.824	217.851	46.3163	C7	7	4	1	1	0	0	1	1	47	30	3	6.5	2	1	0	180	79	24.3827	50	50	50	50	0	0	0	0	60	60	60	60	4	4	4
2	S02_1	0	19	SC	4	Left	0	516.84	176.53	215.15	18.14	7.78	476.63	162.796	40.2102	C7	7	4	1	1	0	0	1	1	47	30	3	6.5	2	1	0	180	79	24.3827	50	50	50	50	0	0	0	0	60	60	60	60	4	4	4
2	S02_1	0	19	SM	5	Right	1	1616.24	552.04	276.69	19.69	6.64	1508.92	515.385	107.318	C7	7	4	1	1	0	0	1	1	47	30	3	6.5	2	1	0	180	79	24.3827	50	50	50	50	0	0	0	0	60	60	60	60	4	4	4
2	S02_1	0	19	SM	5	Left	0	1617.73	552.55	223.65	20.56	8.42	1481.52	506.025	136.213	C7	7	4	1	1	0	0	1	1	47	30	3	6.5	2	1	0	180	79	24.3827	50	50	50	50	0	0	0	0	60	60	60	60	4	4	4
2	S02_1	0	19	LC	6	Right	1	315.18	107.65	204.43	27.93	12.02	277.295	94.7105	37.8846	C7	7	4	1	1	0	0	1	1	47	30	3	6.5	2	1	0	180	79	24.3827	50	50	50	50	0	0	0	0	60	60	60	60	4	4	4
2	S02_1	0	19	LC	6	Left	0	324.14	110.71	203.03	24.65	10.82	289.068	98.7312	35.0719	C7	7	4	1	1	0	0	1	1	47	30	3	6.5	2	1	0	180	79	24.3827	50	50	50	50	0	0	0	0	60	60	60	60	4	4	4
2	S02_1	0	20	LS	1	Right	1	2061.37	704.08	207.51	13.98	6.31	1931.3	659.653	130.072	C7	7	4	1	1	0	0	1	1	47	30	3	6.5	2	1	0	180	79	24.3827	50	50	50	50	0	0	0	0	60	60	60	60	4	4	4
2	S02_1	0	20	LS	1	Left	0	1910.5	652.55	222.93	17.1	7.13	1774.28	606.023	136.219	C7	7	4	1	1	0	0	1	1	47	30	3	6.5	2	1	0	180	79	24.3827	50	50	50	50	0	0	0	0	60	60	60	60	4	4	4
2	S02_1	0	20	MT	2	Right	1	1671.5	570.92	192.85	38.42	16.61	1393.86	476.09	277.636	C7	7	4	1	1	0	0	1	1	47	30	3	6.5	2	1	0	180	79	24.3827	50	50	50	50	0	0	0	0	60	60	60	60	4	4	4
2	S02_1	0	20	MT	2	Left	0	2064.36	705.1	182.78	70.92	27.95	1487.37	508.025	576.989	C7	7	4	1	1	0	0	1	1	47	30	3	6.5	2	1	0	180	79	24.3827	50	50	50	50	0	0	0	0	60	60	60	60	4	4	4
2	S02_1	0	20	SS	3	Right	1	367.46	125.51	210.39	13.52	6.04	345.265	117.929	22.1946	C7	7	4	1	1	0	0	1	1	47	30	3	6.5	2	1	0	180	79	24.3827	50	50	50	50	0	0	0	0	60	60	60	60	4	4	4
2	S02_1	0	20	SS	3	Left	0	373.44	127.55	200.87	18.98	8.63	341.212	116.542	32.2279	C7	7	4	1	1	0	0	1	1	47	30	3	6.5	2	1	0	180	79	24.3827	50	50	50	50	0	0	0	0	60	60	60	60	4	4	4
2	S02_1	0	20	SC	4	Right	1	693.1	236.73	231.87	19.18	7.64	640.147	218.644	52.9528	C7	7	4	1	1	0	0	1	1	47	30	3	6.5	2	1	0	180	79	24.3827	50	50	50	50	0	0	0	0	60	60	60	60	4	4	4
2	S02_1	0	20	SC	4	Left	0	579.57	197.96	216.24	19.38	8.22	531.929	181.688	47.6407	C7	7	4	1	1	0	0	1	1	47	30	3	6.5	2	1	0	180	79	24.3827	50	50	50	50	0	0	0	0	60	60	60	60	4	4	4
2	S02_1	0	20	SM	5	Right	1	1638.64	559.69	276.08	20.16	6.8	1527.21	521.631	111.428	C7	7	4	1	1	0	0	1	1	47	30	3	6.5	2	1	0	180	79	24.3827	50	50	50	50	0	0	0	0	60	60	60	60	4	4	4
2	S02_1	0	20	SM	5	Left	0	1683.45	575	226.49	19.9	8.08	1547.43	528.54	136.023	C7	7	4	1	1	0	0	1	1	47	30	3	6.5	2	1	0	180	79	24.3827	50	50	50	50	0	0	0	0	60	60	60	60	4	4	4
2	S02_1	0	20	LC	6	Right	1	301.74	103.06	194.46	22.86	10.52	269.997	92.2181	31.743	C7	7	4	1	1	0	0	1	1	47	30	3	6.5	2	1	0	180	79	24.3827	50	50	50	50	0	0	0	0	60	60	60	60	4	4	4
2	S02_1	0	20	LC	6	Left	0	312.19	106.63	207.56	22.22	9.67	282.001	96.3189	30.1888	C7	7	4	1	1	0	0	1	1	47	30	3	6.5	2	1	0	180	79	24.3827	50	50	50	50	0	0	0	0	60	60	60	60	4	4	4
2	S02_1	0	21	LS	1	Right	1	1892.58	646.43	208.62	12.62	5.7	1784.7	609.583	107.877	C7	7	4	1	1	0	0	1	1	47	30	3	6.5	2	1	0	180	79	24.3827	50	50	50	50	0	0	0	0	60	60	60	60	4	4	4
2	S02_1	0	21	LS	1	Left	0	1823.87	622.96	223.13	17.15	7.14	1693.65	578.481	130.224	C7	7	4	1	1	0	0	1	1	47	30	3	6.5	2	1	0	180	79	24.3827	50	50	50	50	0	0	0	0	60	60	60	60	4	4	4
2	S02_1	0	21	MT	2	Right	1	1716.32	586.22	194.07	35.2	15.35	1452.86	496.235	263.455	C7	7	4	1	1	0	0	1	1	47	30	3	6.5	2	1	0	180	79	24.3827	50	50	50	50	0	0	0	0	60	60	60	60	4	4	4
2	S02_1	0	21	MT	2	Left	0	1953.82	667.35	177.53	79.86	31.03	1347.55	460.271	606.27	C7	7	4	1	1	0	0	1	1	47	30	3	6.5	2	1	0	180	79	24.3827	50	50	50	50	0	0	0	0	60	60	60	60	4	4	4
2	S02_1	0	21	SS	3	Right	1	370.45	126.53	208.48	15.73	7.01	344.481	117.66	25.9685	C7	7	4	1	1	0	0	1	1	47	30	3	6.5	2	1	0	180	79	24.3827	50	50	50	50	0	0	0	0	60	60	60	60	4	4	4
2	S02_1	0	21	SS	3	Left	0	328.62	112.24	200.17	16.98	7.82	302.922	103.463	25.6981	C7	7	4	1	1	0	0	1	1	47	30	3	6.5	2	1	0	180	79	24.3827	50	50	50	50	0	0	0	0	60	60	60	60	4	4	4
2	S02_1	0	21	SC	4	Right	1	642.31	219.39	234.35	19.39	7.64	593.238	202.629	49.0725	C7	7	4	1	1	0	0	1	1	47	30	3	6.5	2	1	0	180	79	24.3827	50	50	50	50	0	0	0	0	60	60	60	60	4	4	4
2	S02_1	0	21	SC	4	Left	0	615.42	210.2	219.77	19.09	7.99	566.248	193.405	49.1721	C7	7	4	1	1	0	0	1	1	47	30	3	6.5	2	1	0	180	79	24.3827	50	50	50	50	0	0	0	0	60	60	60	60	4	4	4
2	S02_1	0	21	SM	5	Right	1	1656.57	565.82	277.67	21.02	7.04	1539.95	525.986	116.623	C7	7	4	1	1	0	0	1	1	47	30	3	6.5	2	1	0	180	79	24.3827	50	50	50	50	0	0	0	0	60	60	60	60	4	4	4
2	S02_1	0	21	SM	5	Left	0	1710.34	584.18	229.78	19.4	7.79	1577.1	538.672	133.235	C7	7	4	1	1	0	0	1	1	47	30	3	6.5	2	1	0	180	79	24.3827	50	50	50	50	0	0	0	0	60	60	60	60	4	4	4
2	S02_1	0	21	LC	6	Right	1	289.79	98.98	197.61	23.47	10.62	259.014	88.4683	30.7757	C7	7	4	1	1	0	0	1	1	47	30	3	6.5	2	1	0	180	79	24.3827	50	50	50	50	0	0	0	0	60	60	60	60	4	4	4
2	S02_1	0	21	LC	6	Left	0	256.92	87.76	206.65	20.07	8.85	234.183	79.9932	22.7374	C7	7	4	1	1	0	0	1	1	47	30	3	6.5	2	1	0	180	79	24.3827	50	50	50	50	0	0	0	0	60	60	60	60	4	4	4
2	S02_1	0	22	LS	1	Right	1	1750.67	597.96	207.7	13.08	5.92	1647.03	562.561	103.64	C6	6	5	1	1	0	0	1	1	47	30	3	6.5	2	1	0	180	79	24.3827	50	50	50	50	0	0	0	0	60	60	60	60	4	4	4
2	S02_1	0	22	LS	1	Left	0	1834.32	626.53	221.7	16.09	6.77	1710.14	584.114	124.183	C6	6	5	1	1	0	0	1	1	47	30	3	6.5	2	1	0	180	79	24.3827	50	50	50	50	0	0	0	0	60	60	60	60	4	4	4
2	S02_1	0	22	MT	2	Right	1	1877.64	641.33	191.85	30.2	13.6	1622.28	554.109	255.359	C6	6	5	1	1	0	0	1	1	47	30	3	6.5	2	1	0	180	79	24.3827	50	50	50	50	0	0	0	0	60	60	60	60	4	4	4
2	S02_1	0	22	MT	2	Left	0	1994.15	681.12	178.68	66.48	27.12	1453.34	496.4	540.813	C6	6	5	1	1	0	0	1	1	47	30	3	6.5	2	1	0	180	79	24.3827	50	50	50	50	0	0	0	0	60	60	60	60	4	4	4
2	S02_1	0	22	SS	3	Right	1	380.91	130.1	209.81	15.05	6.69	355.427	121.396	25.4829	C6	6	5	1	1	0	0	1	1	47	30	3	6.5	2	1	0	180	79	24.3827	50	50	50	50	0	0	0	0	60	60	60	60	4	4	4
2	S02_1	0	22	SS	3	Left	0	265.89	90.82	190.78	17.01	8.18	244.14	83.3909	21.7498	C6	6	5	1	1	0	0	1	1	47	30	3	6.5	2	1	0	180	79	24.3827	50	50	50	50	0	0	0	0	60	60	60	60	4	4	4
2	S02_1	0	22	SC	4	Right	1	624.39	213.27	236.4	21.27	8.26	572.815	195.654	51.5746	C6	6	5	1	1	0	0	1	1	47	30	3	6.5	2	1	0	180	79	24.3827	50	50	50	50	0	0	0	0	60	60	60	60	4	4	4
2	S02_1	0	22	SC	4	Left	0	596.01	203.57	219.25	17.76	7.49	551.369	188.323	44.6411	C6	6	5	1	1	0	0	1	1	47	30	3	6.5	2	1	0	180	79	24.3827	50	50	50	50	0	0	0	0	60	60	60	60	4	4	4
2	S02_1	0	22	SM	5	Right	1	1711.84	584.69	279.12	20.24	6.76	1596.12	545.165	115.72	C6	6	5	1	1	0	0	1	1	47	30	3	6.5	2	1	0	180	79	24.3827	50	50	50	50	0	0	0	0	60	60	60	60	4	4	4
2	S02_1	0	22	SM	5	Left	0	1681.96	574.49	230.4	18.63	7.48	1556.15	531.518	125.811	C6	6	5	1	1	0	0	1	1	47	30	3	6.5	2	1	0	180	79	24.3827	50	50	50	50	0	0	0	0	60	60	60	60	4	4	4
2	S02_1	0	22	LC	6	Right	1	265.89	90.82	214.05	25.67	10.71	237.413	81.0932	28.4768	C6	6	5	1	1	0	0	1	1	47	30	3	6.5	2	1	0	180	79	24.3827	50	50	50	50	0	0	0	0	60	60	60	60	4	4	4
2	S02_1	0	22	LC	6	Left	0	183.73	62.76	208.6	20.11	8.79	167.58	57.2434	16.1499	C6	6	5	1	1	0	0	1	1	47	30	3	6.5	2	1	0	180	79	24.3827	50	50	50	50	0	0	0	0	60	60	60	60	4	4	4
2	S02_1	0	23	LS	1	Right	1	1684.95	575.51	209.12	14.05	6.3	1578.8	539.253	106.152	C6	6	5	1	1	0	0	1	1	47	30	3	6.5	2	1	0	180	79	24.3827	50	50	50	50	0	0	0	0	60	60	60	60	4	4	4
2	S02_1	0	23	LS	1	Left	0	1723.79	588.78	220.45	16.51	6.97	1603.64	547.742	120.148	C6	6	5	1	1	0	0	1	1	47	30	3	6.5	2	1	0	180	79	24.3827	50	50	50	50	0	0	0	0	60	60	60	60	4	4	4
2	S02_1	0	23	MT	2	Right	1	2030	693.37	193.84	30.36	13.54	1755.14	599.488	274.862	C6	6	5	1	1	0	0	1	1	47	30	3	6.5	2	1	0	180	79	24.3827	50	50	50	50	0	0	0	0	60	60	60	60	4	4	4
2	S02_1	0	23	MT	2	Left	0	2115.15	722.45	180.08	48.85	21.34	1663.78	568.279	451.373	C6	6	5	1	1	0	0	1	1	47	30	3	6.5	2	1	0	180	79	24.3827	50	50	50	50	0	0	0	0	60	60	60	60	4	4	4
2	S02_1	0	23	SS	3	Right	1	446.63	152.55	209.37	16.72	7.4	413.579	141.261	33.0506	C6	6	5	1	1	0	0	1	1	47	30	3	6.5	2	1	0	180	79	24.3827	50	50	50	50	0	0	0	0	60	60	60	60	4	4	4
2	S02_1	0	23	SS	3	Left	0	283.81	96.94	188.98	15.83	7.73	261.871	89.4465	21.9385	C6	6	5	1	1	0	0	1	1	47	30	3	6.5	2	1	0	180	79	24.3827	50	50	50	50	0	0	0	0	60	60	60	60	4	4	4
2	S02_1	0	23	SC	4	Right	1	579.57	197.96	237.2	19.78	7.7	534.943	182.717	44.6269	C6	6	5	1	1	0	0	1	1	47	30	3	6.5	2	1	0	180	79	24.3827	50	50	50	50	0	0	0	0	60	60	60	60	4	4	4
2	S02_1	0	23	SC	4	Left	0	601.98	205.61	217.82	19.63	8.27	552.196	188.606	49.7837	C6	6	5	1	1	0	0	1	1	47	30	3	6.5	2	1	0	180	79	24.3827	50	50	50	50	0	0	0	0	60	60	60	60	4	4	4
2	S02_1	0	23	SM	5	Right	1	1723.79	588.78	278.19	19.71	6.62	1609.68	549.803	114.115	C6	6	5	1	1	0	0	1	1	47	30	3	6.5	2	1	0	180	79	24.3827	50	50	50	50	0	0	0	0	60	60	60	60	4	4	4
2	S02_1	0	23	SM	5	Left	0	1701.38	581.12	233.27	20.2	7.97	1565.78	534.805	135.6	C6	6	5	1	1	0	0	1	1	47	30	3	6.5	2	1	0	180	79	24.3827	50	50	50	50	0	0	0	0	60	60	60	60	4	4	4
2	S02_1	0	23	LC	6	Right	1	277.84	94.9	219.49	27.34	11.08	247.055	84.3851	30.7847	C6	6	5	1	1	0	0	1	1	47	30	3	6.5	2	1	0	180	79	24.3827	50	50	50	50	0	0	0	0	60	60	60	60	4	4	4
2	S02_1	0	23	LC	6	Left	0	183.73	62.76	205.54	25.36	10.98	163.556	55.869	20.1736	C6	6	5	1	1	0	0	1	1	47	30	3	6.5	2	1	0	180	79	24.3827	50	50	50	50	0	0	0	0	60	60	60	60	4	4	4
2	S02_1	0	24	LS	1	Right	1	1687.94	576.53	209.87	15.71	6.97	1570.29	536.346	117.649	C6	6	5	1	1	0	0	1	1	47	30	3	6.5	2	1	0	180	79	24.3827	50	50	50	50	0	0	0	0	60	60	60	60	4	4	4
2	S02_1	0	24	LS	1	Left	0	1623.7	554.59	220.38	15.66	6.63	1516.05	517.821	107.651	C6	6	5	1	1	0	0	1	1	47	30	3	6.5	2	1	0	180	79	24.3827	50	50	50	50	0	0	0	0	60	60	60	60	4	4	4
2	S02_1	0	24	MT	2	Right	1	2046.43	698.98	189.31	34.9	15.57	1727.8	590.149	318.629	C6	6	5	1	1	0	0	1	1	47	30	3	6.5	2	1	0	180	79	24.3827	50	50	50	50	0	0	0	0	60	60	60	60	4	4	4
2	S02_1	0	24	MT	2	Left	0	2218.22	757.65	175.92	51.45	22.63	1716.24	586.194	501.983	C6	6	5	1	1	0	0	1	1	47	30	3	6.5	2	1	0	180	79	24.3827	50	50	50	50	0	0	0	0	60	60	60	60	4	4	4
2	S02_1	0	24	SS	3	Right	1	546.71	186.73	210.49	16.53	7.28	506.91	173.136	39.8005	C6	6	5	1	1	0	0	1	1	47	30	3	6.5	2	1	0	180	79	24.3827	50	50	50	50	0	0	0	0	60	60	60	60	4	4	4
2	S02_1	0	24	SS	3	Left	0	267.38	91.33	193.78	17.07	8.1	245.722	83.9323	21.6578	C6	6	5	1	1	0	0	1	1	47	30	3	6.5	2	1	0	180	79	24.3827	50	50	50	50	0	0	0	0	60	60	60	60	4	4	4
2	S02_1	0	24	SC	4	Right	1	498.91	170.41	239.37	20.8	8	458.997	156.777	39.9128	C6	6	5	1	1	0	0	1	1	47	30	3	6.5	2	1	0	180	79	24.3827	50	50	50	50	0	0	0	0	60	60	60	60	4	4	4
2	S02_1	0	24	SC	4	Left	0	591.52	202.04	219.66	20.04	8.36	542.069	185.149	49.4511	C6	6	5	1	1	0	0	1	1	47	30	3	6.5	2	1	0	180	79	24.3827	50	50	50	50	0	0	0	0	60	60	60	60	4	4	4
2	S02_1	0	24	SM	5	Right	1	1744.7	595.92	277.2	19.19	6.48	1631.64	557.304	113.057	C6	6	5	1	1	0	0	1	1	47	30	3	6.5	2	1	0	180	79	24.3827	50	50	50	50	0	0	0	0	60	60	60	60	4	4	4
2	S02_1	0	24	SM	5	Left	0	1711.84	584.69	235.1	23.03	8.92	1559.14	532.536	152.696	C6	6	5	1	1	0	0	1	1	47	30	3	6.5	2	1	0	180	79	24.3827	50	50	50	50	0	0	0	0	60	60	60	60	4	4	4
2	S02_1	0	24	LC	6	Right	1	285.31	97.45	206.54	26.4	11.33	252.984	86.4089	32.3256	C6	6	5	1	1	0	0	1	1	47	30	3	6.5	2	1	0	180	79	24.3827	50	50	50	50	0	0	0	0	60	60	60	60	4	4	4
2	S02_1	0	24	LC	6	Left	0	140.41	47.96	206.44	23.86	10.36	125.864	42.9913	14.5465	C6	6	5	1	1	0	0	1	1	47	30	3	6.5	2	1	0	180	79	24.3827	50	50	50	50	0	0	0	0	60	60	60	60	4	4	4
2	S02_1	0	25	LS	1	Right	1	1656.57	565.82	210.83	14.29	6.35	1551.38	529.89	105.192	C6	6	5	1	1	0	0	1	1	47	30	3	6.5	2	1	0	180	79	24.3827	50	50	50	50	0	0	0	0	60	60	60	60	4	4	4
2	S02_1	0	25	LS	1	Left	0	1599.8	546.43	220.28	15.1	6.41	1497.25	511.404	102.547	C6	6	5	1	1	0	0	1	1	47	30	3	6.5	2	1	0	180	79	24.3827	50	50	50	50	0	0	0	0	60	60	60	60	4	4	4
2	S02_1	0	25	MT	2	Right	1	2076.31	709.18	184.62	48.4	20.77	1645.06	561.883	431.25	C6	6	5	1	1	0	0	1	1	47	30	3	6.5	2	1	0	180	79	24.3827	50	50	50	50	0	0	0	0	60	60	60	60	4	4	4
2	S02_1	0	25	MT	2	Left	0	2101.7	717.86	174.38	52.24	23.05	1617.26	552.393	484.442	C6	6	5	1	1	0	0	1	1	47	30	3	6.5	2	1	0	180	79	24.3827	50	50	50	50	0	0	0	0	60	60	60	60	4	4	4
2	S02_1	0	25	SS	3	Right	1	649.78	221.94	212.15	17.19	7.5	601.047	205.294	48.7335	C6	6	5	1	1	0	0	1	1	47	30	3	6.5	2	1	0	180	79	24.3827	50	50	50	50	0	0	0	0	60	60	60	60	4	4	4
2	S02_1	0	25	SS	3	Left	0	319.66	109.18	195.44	19.38	9.02	290.827	99.332	28.8333	C6	6	5	1	1	0	0	1	1	47	30	3	6.5	2	1	0	180	79	24.3827	50	50	50	50	0	0	0	0	60	60	60	60	4	4	4
2	S02_1	0	25	SC	4	Right	1	483.97	165.31	237.07	20.6	7.99	445.301	152.102	38.6692	C6	6	5	1	1	0	0	1	1	47	30	3	6.5	2	1	0	180	79	24.3827	50	50	50	50	0	0	0	0	60	60	60	60	4	4	4
2	S02_1	0	25	SC	4	Left	0	548.21	187.24	223.53	18.1	7.49	507.149	173.216	41.0609	C6	6	5	1	1	0	0	1	1	47	30	3	6.5	2	1	0	180	79	24.3827	50	50	50	50	0	0	0	0	60	60	60	60	4	4	4
2	S02_1	0	25	SM	5	Right	1	1675.99	572.45	276.95	18.83	6.37	1569.23	535.985	106.761	C6	6	5	1	1	0	0	1	1	47	30	3	6.5	2	1	0	180	79	24.3827	50	50	50	50	0	0	0	0	60	60	60	60	4	4	4
2	S02_1	0	25	SM	5	Left	0	1677.48	572.96	236.81	18.94	7.41	1553.18	530.504	124.301	C6	6	5	1	1	0	0	1	1	47	30	3	6.5	2	1	0	180	79	24.3827	50	50	50	50	0	0	0	0	60	60	60	60	4	4	4
2	S02_1	0	25	LC	6	Right	1	274.85	93.88	200.24	23.66	10.57	245.798	83.9569	29.0516	C6	6	5	1	1	0	0	1	1	47	30	3	6.5	2	1	0	180	79	24.3827	50	50	50	50	0	0	0	0	60	60	60	60	4	4	4
2	S02_1	0	25	LC	6	Left	0	150.87	51.53	218.32	26.78	10.93	134.38	45.8978	16.4901	C6	6	5	1	1	0	0	1	1	47	30	3	6.5	2	1	0	180	79	24.3827	50	50	50	50	0	0	0	0	60	60	60	60	4	4	4
2	S02_1	0	26	LS	1	Right	1	1553.5	530.61	213.72	13.54	5.96	1460.91	498.986	92.5886	C6	6	5	1	1	0	0	1	1	47	30	3	6.5	2	1	0	180	79	24.3827	50	50	50	50	0	0	0	0	60	60	60	60	4	4	4
2	S02_1	0	26	LS	1	Left	0	1659.55	566.84	222.18	15.48	6.51	1551.51	529.939	108.037	C6	6	5	1	1	0	0	1	1	47	30	3	6.5	2	1	0	180	79	24.3827	50	50	50	50	0	0	0	0	60	60	60	60	4	4	4
2	S02_1	0	26	MT	2	Right	1	2062.87	704.59	184.97	49.45	21.09	1627.81	555.992	435.059	C6	6	5	1	1	0	0	1	1	47	30	3	6.5	2	1	0	180	79	24.3827	50	50	50	50	0	0	0	0	60	60	60	60	4	4	4
2	S02_1	0	26	MT	2	Left	0	1988.18	679.08	176.26	56.74	24.35	1504.06	513.724	484.122	C6	6	5	1	1	0	0	1	1	47	30	3	6.5	2	1	0	180	79	24.3827	50	50	50	50	0	0	0	0	60	60	60	60	4	4	4
2	S02_1	0	26	SS	3	Right	1	851.44	290.82	214.93	18.94	8.1	782.473	267.264	68.9666	C6	6	5	1	1	0	0	1	1	47	30	3	6.5	2	1	0	180	79	24.3827	50	50	50	50	0	0	0	0	60	60	60	60	4	4	4
2	S02_1	0	26	SS	3	Left	0	380.91	130.1	192.93	22.21	10.32	341.6	116.674	39.3099	C6	6	5	1	1	0	0	1	1	47	30	3	6.5	2	1	0	180	79	24.3827	50	50	50	50	0	0	0	0	60	60	60	60	4	4	4
2	S02_1	0	26	SC	4	Right	1	457.09	156.12	236.57	19.2	7.51	422.763	144.395	34.3275	C6	6	5	1	1	0	0	1	1	47	30	3	6.5	2	1	0	180	79	24.3827	50	50	50	50	0	0	0	0	60	60	60	60	4	4	4
2	S02_1	0	26	SC	4	Left	0	536.26	183.16	224.69	18.17	7.48	496.148	169.46	40.1122	C6	6	5	1	1	0	0	1	1	47	30	3	6.5	2	1	0	180	79	24.3827	50	50	50	50	0	0	0	0	60	60	60	60	4	4	4
2	S02_1	0	26	SM	5	Right	1	1611.75	550.51	276.19	19.37	6.55	1506.18	514.452	105.57	C6	6	5	1	1	0	0	1	1	47	30	3	6.5	2	1	0	180	79	24.3827	50	50	50	50	0	0	0	0	60	60	60	60	4	4	4
2	S02_1	0	26	SM	5	Left	0	1661.05	567.35	237.51	15.91	6.28	1556.74	531.72	104.314	C6	6	5	1	1	0	0	1	1	47	30	3	6.5	2	1	0	180	79	24.3827	50	50	50	50	0	0	0	0	60	60	60	60	4	4	4
2	S02_1	0	26	LC	6	Right	1	267.38	91.33	198.77	28.87	12.68	233.476	79.7494	33.9038	C6	6	5	1	1	0	0	1	1	47	30	3	6.5	2	1	0	180	79	24.3827	50	50	50	50	0	0	0	0	60	60	60	60	4	4	4
2	S02_1	0	26	LC	6	Left	0	132.94	45.41	227.74	30.69	11.87	117.16	40.0198	15.78	C6	6	5	1	1	0	0	1	1	47	30	3	6.5	2	1	0	180	79	24.3827	50	50	50	50	0	0	0	0	60	60	60	60	4	4	4
2	S02_1	0	27	LS	1	Right	1	1453.42	496.43	216.89	12.93	5.63	1371.59	468.481	81.8275	C6	6	5	1	1	0	0	1	1	47	30	3	6.5	2	1	0	180	79	24.3827	50	50	50	50	0	0	0	0	60	60	60	60	4	4	4
2	S02_1	0	27	LS	1	Left	0	1628.19	556.12	224.14	16.44	6.83	1516.98	518.137	111.205	C6	6	5	1	1	0	0	1	1	47	30	3	6.5	2	1	0	180	79	24.3827	50	50	50	50	0	0	0	0	60	60	60	60	4	4	4
2	S02_1	0	27	MT	2	Right	1	2065.85	705.61	186.2	30.3	13.99	1776.84	606.895	289.012	C6	6	5	1	1	0	0	1	1	47	30	3	6.5	2	1	0	180	79	24.3827	50	50	50	50	0	0	0	0	60	60	60	60	4	4	4
2	S02_1	0	27	MT	2	Left	0	2013.57	687.76	180.68	46.39	20.43	1602.2	547.251	411.372	C6	6	5	1	1	0	0	1	1	47	30	3	6.5	2	1	0	180	79	24.3827	50	50	50	50	0	0	0	0	60	60	60	60	4	4	4
2	S02_1	0	27	SS	3	Right	1	967.95	330.61	213.06	18.69	8.06	889.933	303.963	78.0168	C6	6	5	1	1	0	0	1	1	47	30	3	6.5	2	1	0	180	79	24.3827	50	50	50	50	0	0	0	0	60	60	60	60	4	4	4
2	S02_1	0	27	SS	3	Left	0	451.11	154.08	197.96	22.51	10.21	405.052	138.348	46.0583	C6	6	5	1	1	0	0	1	1	47	30	3	6.5	2	1	0	180	79	24.3827	50	50	50	50	0	0	0	0	60	60	60	60	4	4	4
2	S02_1	0	27	SC	4	Right	1	525.8	179.59	235.51	19.85	7.77	484.945	165.636	40.8547	C6	6	5	1	1	0	0	1	1	47	30	3	6.5	2	1	0	180	79	24.3827	50	50	50	50	0	0	0	0	60	60	60	60	4	4	4
2	S02_1	0	27	SC	4	Left	0	524.31	179.08	224.33	16.96	7.03	487.451	166.491	36.859	C6	6	5	1	1	0	0	1	1	47	30	3	6.5	2	1	0	180	79	24.3827	50	50	50	50	0	0	0	0	60	60	60	60	4	4	4
2	S02_1	0	27	SM	5	Right	1	1589.35	542.86	274.57	18.6	6.34	1488.59	508.443	100.765	C6	6	5	1	1	0	0	1	1	47	30	3	6.5	2	1	0	180	79	24.3827	50	50	50	50	0	0	0	0	60	60	60	60	4	4	4
2	S02_1	0	27	SM	5	Left	0	1646.11	562.24	237.86	17.85	6.98	1531.21	522.996	114.898	C6	6	5	1	1	0	0	1	1	47	30	3	6.5	2	1	0	180	79	24.3827	50	50	50	50	0	0	0	0	60	60	60	60	4	4	4
2	S02_1	0	27	LC	6	Right	1	234.52	80.1	199.68	29.62	12.92	204.22	69.7511	30.3	C6	6	5	1	1	0	0	1	1	47	30	3	6.5	2	1	0	180	79	24.3827	50	50	50	50	0	0	0	0	60	60	60	60	4	4	4
2	S02_1	0	27	LC	6	Left	0	153.86	52.55	263.94	34.73	11.63	135.966	46.4384	17.8939	C6	6	5	1	1	0	0	1	1	47	30	3	6.5	2	1	0	180	79	24.3827	50	50	50	50	0	0	0	0	60	60	60	60	4	4	4
2	S02_1	0	28	LS	1	Right	1	1450.43	495.41	221.73	12.83	5.47	1371.09	468.311	79.3385	C6	6	5	1	1	0	0	1	1	47	30	3	6.5	2	1	0	180	79	24.3827	50	50	50	50	0	0	0	0	60	60	60	60	4	4	4
2	S02_1	0	28	LS	1	Left	0	1581.88	540.31	227.42	17.25	7.05	1470.36	502.218	111.523	C6	6	5	1	1	0	0	1	1	47	30	3	6.5	2	1	0	180	79	24.3827	50	50	50	50	0	0	0	0	60	60	60	60	4	4	4
2	S02_1	0	28	MT	2	Right	1	2203.28	752.55	185.11	31.08	14.38	1886.45	644.333	316.832	C6	6	5	1	1	0	0	1	1	47	30	3	6.5	2	1	0	180	79	24.3827	50	50	50	50	0	0	0	0	60	60	60	60	4	4	4
2	S02_1	0	28	MT	2	Left	0	2003.12	684.18	184.03	38.87	17.44	1653.78	564.859	349.344	C6	6	5	1	1	0	0	1	1	47	30	3	6.5	2	1	0	180	79	24.3827	50	50	50	50	0	0	0	0	60	60	60	60	4	4	4
2	S02_1	0	28	SS	3	Right	1	1076.99	367.86	212.07	18.52	8.03	990.508	338.321	86.4823	C6	6	5	1	1	0	0	1	1	47	30	3	6.5	2	1	0	180	79	24.3827	50	50	50	50	0	0	0	0	60	60	60	60	4	4	4
2	S02_1	0	28	SS	3	Left	0	616.92	210.71	204.49	21.77	9.62	557.572	190.44	59.3477	C6	6	5	1	1	0	0	1	1	47	30	3	6.5	2	1	0	180	79	24.3827	50	50	50	50	0	0	0	0	60	60	60	60	4	4	4
2	S02_1	0	28	SC	4	Right	1	603.47	206.12	236.59	19.81	7.73	556.822	190.187	46.6482	C6	6	5	1	1	0	0	1	1	47	30	3	6.5	2	1	0	180	79	24.3827	50	50	50	50	0	0	0	0	60	60	60	60	4	4	4
2	S02_1	0	28	SC	4	Left	0	561.65	191.84	228.82	17.03	6.93	522.728	178.545	38.9223	C6	6	5	1	1	0	0	1	1	47	30	3	6.5	2	1	0	180	79	24.3827	50	50	50	50	0	0	0	0	60	60	60	60	4	4	4
2	S02_1	0	28	SM	5	Right	1	1534.08	523.98	271.36	18.29	6.32	1437.13	490.864	96.9539	C6	6	5	1	1	0	0	1	1	47	30	3	6.5	2	1	0	180	79	24.3827	50	50	50	50	0	0	0	0	60	60	60	60	4	4	4
2	S02_1	0	28	SM	5	Left	0	1622.21	554.08	238.02	18	7.03	1508.17	515.128	114.041	C6	6	5	1	1	0	0	1	1	47	30	3	6.5	2	1	0	180	79	24.3827	50	50	50	50	0	0	0	0	60	60	60	60	4	4	4
2	S02_1	0	28	LC	6	Right	1	218.09	74.49	195.65	25.86	11.68	192.617	65.7896	25.4729	C6	6	5	1	1	0	0	1	1	47	30	3	6.5	2	1	0	180	79	24.3827	50	50	50	50	0	0	0	0	60	60	60	60	4	4	4
2	S02_1	0	28	LC	6	Left	0	167.3	57.14	239.57	29.54	10.98	148.93	50.866	18.3695	C6	6	5	1	1	0	0	1	1	47	30	3	6.5	2	1	0	180	79	24.3827	50	50	50	50	0	0	0	0	60	60	60	60	4	4	4
2	S02_1	0	29	LS	1	Right	1	1444.45	493.37	224.94	14.42	6.02	1357.49	463.669	86.9559	C5	5	6	1	1	0	0	1	1	47	30	3	6.5	2	1	0	180	79	24.3827	50	50	50	50	0	0	0	0	60	60	60	60	4	4	4
2	S02_1	0	29	LS	1	Left	0	1477.32	504.59	231.96	16.32	6.57	1380.26	471.438	97.0599	C5	5	6	1	1	0	0	1	1	47	30	3	6.5	2	1	0	180	79	24.3827	50	50	50	50	0	0	0	0	60	60	60	60	4	4	4
2	S02_1	0	29	MT	2	Right	1	2088.26	713.27	186.09	38.65	17.2	1729.08	590.588	359.181	C5	5	6	1	1	0	0	1	1	47	30	3	6.5	2	1	0	180	79	24.3827	50	50	50	50	0	0	0	0	60	60	60	60	4	4	4
2	S02_1	0	29	MT	2	Left	0	1967.27	671.94	186.51	41.15	18.08	1611.59	550.453	355.682	C5	5	6	1	1	0	0	1	1	47	30	3	6.5	2	1	0	180	79	24.3827	50	50	50	50	0	0	0	0	60	60	60	60	4	4	4
2	S02_1	0	29	SS	3	Right	1	1247.28	426.02	213.09	19.63	8.43	1142.13	390.107	105.146	C5	5	6	1	1	0	0	1	1	47	30	3	6.5	2	1	0	180	79	24.3827	50	50	50	50	0	0	0	0	60	60	60	60	4	4	4
2	S02_1	0	29	SS	3	Left	0	714.01	243.88	209.55	23	9.89	643.394	219.76	70.6156	C5	5	6	1	1	0	0	1	1	47	30	3	6.5	2	1	0	180	79	24.3827	50	50	50	50	0	0	0	0	60	60	60	60	4	4	4
2	S02_1	0	29	SC	4	Right	1	676.67	231.12	240.43	17.41	6.75	630.995	215.519	45.6752	C5	5	6	1	1	0	0	1	1	47	30	3	6.5	2	1	0	180	79	24.3827	50	50	50	50	0	0	0	0	60	60	60	60	4	4	4
2	S02_1	0	29	SC	4	Left	0	625.88	213.78	234.68	17.87	7.07	581.63	198.666	44.2497	C5	5	6	1	1	0	0	1	1	47	30	3	6.5	2	1	0	180	79	24.3827	50	50	50	50	0	0	0	0	60	60	60	60	4	4	4
2	S02_1	0	29	SM	5	Right	1	1547.52	528.57	267.48	17.98	6.3	1450.03	495.27	97.4938	C5	5	6	1	1	0	0	1	1	47	30	3	6.5	2	1	0	180	79	24.3827	50	50	50	50	0	0	0	0	60	60	60	60	4	4	4
2	S02_1	0	29	SM	5	Left	0	1593.83	544.39	239.14	18.53	7.19	1479.23	505.248	114.596	C5	5	6	1	1	0	0	1	1	47	30	3	6.5	2	1	0	180	79	24.3827	50	50	50	50	0	0	0	0	60	60	60	60	4	4	4
2	S02_1	0	29	LC	6	Right	1	200.16	68.37	199.54	22.68	10.21	179.724	61.3894	20.4363	C5	5	6	1	1	0	0	1	1	47	30	3	6.5	2	1	0	180	79	24.3827	50	50	50	50	0	0	0	0	60	60	60	60	4	4	4
2	S02_1	0	29	LC	6	Left	0	197.17	67.35	228.83	28.58	11.1	175.284	59.8741	21.8859	C5	5	6	1	1	0	0	1	1	47	30	3	6.5	2	1	0	180	79	24.3827	50	50	50	50	0	0	0	0	60	60	60	60	4	4	4
2	S02_1	0	30	LS	1	Right	1	1341.39	458.16	227.15	14.98	6.19	1258.36	429.8	83.032	C5	5	6	1	1	0	0	1	1	47	30	3	6.5	2	1	0	180	79	24.3827	50	50	50	50	0	0	0	0	60	60	60	60	4	4	4
2	S02_1	0	30	LS	1	Left	0	1414.58	483.16	238.67	16.78	6.57	1321.64	451.416	92.9379	C5	5	6	1	1	0	0	1	1	47	30	3	6.5	2	1	0	180	79	24.3827	50	50	50	50	0	0	0	0	60	60	60	60	4	4	4
2	S02_1	0	30	MT	2	Right	1	1941.87	663.27	190.16	40.15	17.43	1603.4	547.662	338.468	C5	5	6	1	1	0	0	1	1	47	30	3	6.5	2	1	0	180	79	24.3827	50	50	50	50	0	0	0	0	60	60	60	60	4	4	4
2	S02_1	0	30	MT	2	Left	0	1913.49	653.57	189.09	47.01	19.91	1532.51	523.444	380.976	C5	5	6	1	1	0	0	1	1	47	30	3	6.5	2	1	0	180	79	24.3827	50	50	50	50	0	0	0	0	60	60	60	60	4	4	4
2	S02_1	0	30	SS	3	Right	1	1468.35	501.53	213.88	21.44	9.11	1334.58	455.841	133.767	C5	5	6	1	1	0	0	1	1	47	30	3	6.5	2	1	0	180	79	24.3827	50	50	50	50	0	0	0	0	60	60	60	60	4	4	4
2	S02_1	0	30	SS	3	Left	0	864.88	295.41	217.09	24.29	10.06	777.873	265.692	87.0069	C5	5	6	1	1	0	0	1	1	47	30	3	6.5	2	1	0	180	79	24.3827	50	50	50	50	0	0	0	0	60	60	60	60	4	4	4
2	S02_1	0	30	SC	4	Right	1	676.67	231.12	245.67	16.75	6.38	633.498	216.375	43.1715	C5	5	6	1	1	0	0	1	1	47	30	3	6.5	2	1	0	180	79	24.3827	50	50	50	50	0	0	0	0	60	60	60	60	4	4	4
2	S02_1	0	30	SC	4	Left	0	654.26	223.47	239.42	16.66	6.5	611.733	208.944	42.5269	C5	5	6	1	1	0	0	1	1	47	30	3	6.5	2	1	0	180	79	24.3827	50	50	50	50	0	0	0	0	60	60	60	60	4	4	4
2	S02_1	0	30	SM	5	Right	1	1562.46	533.67	264.64	17.19	6.1	1467.15	501.116	95.3101	C5	5	6	1	1	0	0	1	1	47	30	3	6.5	2	1	0	180	79	24.3827	50	50	50	50	0	0	0	0	60	60	60	60	4	4	4
2	S02_1	0	30	SM	5	Left	0	1566.94	535.2	242.45	19.28	7.37	1451.46	495.756	115.483	C5	5	6	1	1	0	0	1	1	47	30	3	6.5	2	1	0	180	79	24.3827	50	50	50	50	0	0	0	0	60	60	60	60	4	4	4
2	S02_1	0	30	LC	6	Right	1	219.58	75	209.28	23.92	10.26	197.051	67.305	22.5289	C5	5	6	1	1	0	0	1	1	47	30	3	6.5	2	1	0	180	79	24.3827	50	50	50	50	0	0	0	0	60	60	60	60	4	4	4
2	S02_1	0	30	LC	6	Left	0	221.07	75.51	236.06	29.25	11.02	196.708	67.1888	24.3619	C5	5	6	1	1	0	0	1	1	47	30	3	6.5	2	1	0	180	79	24.3827	50	50	50	50	0	0	0	0	60	60	60	60	4	4	4
2	S02_1	0	31	LS	1	Right	1	1242.8	424.49	231.59	17.11	6.88	1157.3	395.285	85.5046	C5	5	6	1	1	0	0	1	1	47	30	3	6.5	2	1	0	180	79	24.3827	50	50	50	50	0	0	0	0	60	60	60	60	4	4	4
2	S02_1	0	31	LS	1	Left	0	1380.22	471.43	244.57	17.24	6.59	1289.26	440.363	90.9565	C5	5	6	1	1	0	0	1	1	47	30	3	6.5	2	1	0	180	79	24.3827	50	50	50	50	0	0	0	0	60	60	60	60	4	4	4
2	S02_1	0	31	MT	2	Right	1	1883.62	643.37	197.62	32.59	14.15	1617.09	552.333	266.532	C5	5	6	1	1	0	0	1	1	47	30	3	6.5	2	1	0	180	79	24.3827	50	50	50	50	0	0	0	0	60	60	60	60	4	4	4
2	S02_1	0	31	MT	2	Left	0	1932.91	660.2	193.31	42.74	18.11	1582.86	540.638	350.05	C5	5	6	1	1	0	0	1	1	47	30	3	6.5	2	1	0	180	79	24.3827	50	50	50	50	0	0	0	0	60	60	60	60	4	4	4
2	S02_1	0	31	SS	3	Right	1	1589.35	542.86	215.51	23.37	9.78	1433.91	489.768	155.438	C5	5	6	1	1	0	0	1	1	47	30	3	6.5	2	1	0	180	79	24.3827	50	50	50	50	0	0	0	0	60	60	60	60	4	4	4
2	S02_1	0	31	SS	3	Left	0	996.33	340.31	220.19	23.4	9.61	900.583	307.606	95.7473	C5	5	6	1	1	0	0	1	1	47	30	3	6.5	2	1	0	180	79	24.3827	50	50	50	50	0	0	0	0	60	60	60	60	4	4	4
2	S02_1	0	31	SC	4	Right	1	730.44	249.49	250.24	16.02	6.02	686.468	234.471	43.9725	C5	5	6	1	1	0	0	1	1	47	30	3	6.5	2	1	0	180	79	24.3827	50	50	50	50	0	0	0	0	60	60	60	60	4	4	4
2	S02_1	0	31	SC	4	Left	0	678.16	231.63	243.39	16.93	6.5	634.08	216.574	44.0804	C5	5	6	1	1	0	0	1	1	47	30	3	6.5	2	1	0	180	79	24.3827	50	50	50	50	0	0	0	0	60	60	60	60	4	4	4
2	S02_1	0	31	SM	5	Right	1	1566.94	535.2	261.91	17.61	6.3	1468.22	501.482	98.7172	C5	5	6	1	1	0	0	1	1	47	30	3	6.5	2	1	0	180	79	24.3827	50	50	50	50	0	0	0	0	60	60	60	60	4	4	4
2	S02_1	0	31	SM	5	Left	0	1531.09	522.96	245.97	20.46	7.68	1413.5	482.797	117.588	C5	5	6	1	1	0	0	1	1	47	30	3	6.5	2	1	0	180	79	24.3827	50	50	50	50	0	0	0	0	60	60	60	60	4	4	4
2	S02_1	0	31	LC	6	Right	1	218.09	74.49	216.29	23.7	9.87	196.565	67.1378	21.5255	C5	5	6	1	1	0	0	1	1	47	30	3	6.5	2	1	0	180	79	24.3827	50	50	50	50	0	0	0	0	60	60	60	60	4	4	4
2	S02_1	0	31	LC	6	Left	0	227.05	77.55	250.99	30.93	10.97	202.143	69.0428	24.9074	C5	5	6	1	1	0	0	1	1	47	30	3	6.5	2	1	0	180	79	24.3827	50	50	50	50	0	0	0	0	60	60	60	60	4	4	4
2	S02_1	0	32	LS	1	Right	1	1184.54	404.59	237.56	18.29	7.15	1099.85	375.662	84.6946	C5	5	6	1	1	0	0	1	1	47	30	3	6.5	2	1	0	180	79	24.3827	50	50	50	50	0	0	0	0	60	60	60	60	4	4	4
2	S02_1	0	32	LS	1	Left	0	1336.9	456.63	249.62	17.12	6.42	1251.07	427.314	85.829	C5	5	6	1	1	0	0	1	1	47	30	3	6.5	2	1	0	180	79	24.3827	50	50	50	50	0	0	0	0	60	60	60	60	4	4	4
2	S02_1	0	32	MT	2	Right	1	1868.68	638.27	197.98	30.13	13.21	1621.83	553.955	246.853	C5	5	6	1	1	0	0	1	1	47	30	3	6.5	2	1	0	180	79	24.3827	50	50	50	50	0	0	0	0	60	60	60	60	4	4	4
2	S02_1	0	32	MT	2	Left	0	1910.5	652.55	188.58	39.57	17.34	1579.22	539.398	331.281	C5	5	6	1	1	0	0	1	1	47	30	3	6.5	2	1	0	180	79	24.3827	50	50	50	50	0	0	0	0	60	60	60	60	4	4	4
2	S02_1	0	32	SS	3	Right	1	1604.29	547.96	217.57	24.32	10.05	1443.06	492.89	161.231	C5	5	6	1	1	0	0	1	1	47	30	3	6.5	2	1	0	180	79	24.3827	50	50	50	50	0	0	0	0	60	60	60	60	4	4	4
2	S02_1	0	32	SS	3	Left	0	1221.89	417.35	223.65	20.95	8.57	1117.17	381.583	104.716	C5	5	6	1	1	0	0	1	1	47	30	3	6.5	2	1	0	180	79	24.3827	50	50	50	50	0	0	0	0	60	60	60	60	4	4	4
2	S02_1	0	32	SC	4	Right	1	788.7	269.39	248.64	16.45	6.2	739.801	252.688	48.8994	C5	5	6	1	1	0	0	1	1	47	30	3	6.5	2	1	0	180	79	24.3827	50	50	50	50	0	0	0	0	60	60	60	60	4	4	4
2	S02_1	0	32	SC	4	Left	0	712.52	243.37	247.23	16.06	6.1	669.056	228.524	43.4637	C5	5	6	1	1	0	0	1	1	47	30	3	6.5	2	1	0	180	79	24.3827	50	50	50	50	0	0	0	0	60	60	60	60	4	4	4
2	S02_1	0	32	SM	5	Right	1	1586.36	541.84	260.63	18.33	6.57	1482.14	506.241	104.224	C5	5	6	1	1	0	0	1	1	47	30	3	6.5	2	1	0	180	79	24.3827	50	50	50	50	0	0	0	0	60	60	60	60	4	4	4
2	S02_1	0	32	SM	5	Left	0	1525.12	520.92	251.14	21.11	7.76	1406.77	480.497	118.349	C5	5	6	1	1	0	0	1	1	47	30	3	6.5	2	1	0	180	79	24.3827	50	50	50	50	0	0	0	0	60	60	60	60	4	4	4
2	S02_1	0	32	LC	6	Right	1	243.48	83.16	204.29	23.88	10.47	217.988	74.4531	25.4924	C5	5	6	1	1	0	0	1	1	47	30	3	6.5	2	1	0	180	79	24.3827	50	50	50	50	0	0	0	0	60	60	60	60	4	4	4
2	S02_1	0	32	LC	6	Left	0	228.54	78.06	220.04	35.05	13.74	197.139	67.3346	31.4014	C5	5	6	1	1	0	0	1	1	47	30	3	6.5	2	1	0	180	79	24.3827	50	50	50	50	0	0	0	0	60	60	60	60	4	4	4
2	S02_1	0	33	LS	1	Right	1	1145.7	391.33	239.84	17.34	6.74	1068.48	364.954	77.2202	C5	5	6	1	1	0	0	1	1	47	30	3	6.5	2	1	0	180	79	24.3827	50	50	50	50	0	0	0	0	60	60	60	60	4	4	4
2	S02_1	0	33	LS	1	Left	0	1271.18	434.18	255.5	18.27	6.67	1186.39	405.22	84.7877	C5	5	6	1	1	0	0	1	1	47	30	3	6.5	2	1	0	180	79	24.3827	50	50	50	50	0	0	0	0	60	60	60	60	4	4	4
2	S02_1	0	33	MT	2	Right	1	1850.75	632.14	199.4	30.97	13.44	1602.01	547.18	248.741	C5	5	6	1	1	0	0	1	1	47	30	3	6.5	2	1	0	180	79	24.3827	50	50	50	50	0	0	0	0	60	60	60	60	4	4	4
2	S02_1	0	33	MT	2	Left	0	1831.34	625.51	186.43	39.63	17.53	1510.31	515.858	321.034	C5	5	6	1	1	0	0	1	1	47	30	3	6.5	2	1	0	180	79	24.3827	50	50	50	50	0	0	0	0	60	60	60	60	4	4	4
2	S02_1	0	33	SS	3	Right	1	1702.87	581.63	221.08	21.83	8.99	1549.78	529.341	153.088	C5	5	6	1	1	0	0	1	1	47	30	3	6.5	2	1	0	180	79	24.3827	50	50	50	50	0	0	0	0	60	60	60	60	4	4	4
2	S02_1	0	33	SS	3	Left	0	1396.65	477.04	230.26	18.51	7.44	1292.74	441.548	103.911	C5	5	6	1	1	0	0	1	1	47	30	3	6.5	2	1	0	180	79	24.3827	50	50	50	50	0	0	0	0	60	60	60	60	4	4	4
2	S02_1	0	33	SC	4	Right	1	830.52	283.67	252.4	17.6	6.52	776.37	265.175	54.1499	C5	5	6	1	1	0	0	1	1	47	30	3	6.5	2	1	0	180	79	24.3827	50	50	50	50	0	0	0	0	60	60	60	60	4	4	4
2	S02_1	0	33	SC	4	Left	0	766.29	261.73	249.81	14.58	5.51	724.067	247.309	42.2226	C5	5	6	1	1	0	0	1	1	47	30	3	6.5	2	1	0	180	79	24.3827	50	50	50	50	0	0	0	0	60	60	60	60	4	4	4
2	S02_1	0	33	SM	5	Right	1	1613.25	551.02	260.05	18.65	6.69	1505.32	514.157	107.926	C5	5	6	1	1	0	0	1	1	47	30	3	6.5	2	1	0	180	79	24.3827	50	50	50	50	0	0	0	0	60	60	60	60	4	4	4
2	S02_1	0	33	SM	5	Left	0	1474.33	503.57	256.49	20.11	7.27	1367.15	466.96	107.184	C5	5	6	1	1	0	0	1	1	47	30	3	6.5	2	1	0	180	79	24.3827	50	50	50	50	0	0	0	0	60	60	60	60	4	4	4
2	S02_1	0	33	LC	6	Right	1	234.52	80.1	197.3	25.48	11.44	207.691	70.9366	26.8291	C5	5	6	1	1	0	0	1	1	47	30	3	6.5	2	1	0	180	79	24.3827	50	50	50	50	0	0	0	0	60	60	60	60	4	4	4
2	S02_1	0	33	LC	6	Left	0	206.14	70.41	203.43	31.22	13.31	178.703	61.0384	27.4372	C5	5	6	1	1	0	0	1	1	47	30	3	6.5	2	1	0	180	79	24.3827	50	50	50	50	0	0	0	0	60	60	60	60	4	4	4
2	S02_1	0	34	LS	1	Right	1	1087.45	371.43	243.11	17.9	6.86	1012.85	345.95	74.5991	C5	5	6	1	1	0	0	1	1	47	30	3	6.5	2	1	0	180	79	24.3827	50	50	50	50	0	0	0	0	60	60	60	60	4	4	4
2	S02_1	0	34	LS	1	Left	0	1174.09	401.02	259.97	19.75	7.06	1091.2	372.708	82.8908	C5	5	6	1	1	0	0	1	1	47	30	3	6.5	2	1	0	180	79	24.3827	50	50	50	50	0	0	0	0	60	60	60	60	4	4	4
2	S02_1	0	34	MT	2	Right	1	1802.95	615.82	205.12	37.48	15.45	1524.39	520.676	278.556	C5	5	6	1	1	0	0	1	1	47	30	3	6.5	2	1	0	180	79	24.3827	50	50	50	50	0	0	0	0	60	60	60	60	4	4	4
2	S02_1	0	34	MT	2	Left	0	1774.57	606.12	192.73	33.7	14.88	1510.51	515.929	264.056	C5	5	6	1	1	0	0	1	1	47	30	3	6.5	2	1	0	180	79	24.3827	50	50	50	50	0	0	0	0	60	60	60	60	4	4	4
2	S02_1	0	34	SS	3	Right	1	1725.28	589.29	225.18	18.91	7.75	1591.57	543.62	133.709	C5	5	6	1	1	0	0	1	1	47	30	3	6.5	2	1	0	180	79	24.3827	50	50	50	50	0	0	0	0	60	60	60	60	4	4	4
2	S02_1	0	34	SS	3	Left	0	1590.84	543.37	231.94	16.63	6.69	1484.41	507.019	106.427	C5	5	6	1	1	0	0	1	1	47	30	3	6.5	2	1	0	180	79	24.3827	50	50	50	50	0	0	0	0	60	60	60	60	4	4	4
2	S02_1	0	34	SC	4	Right	1	927.62	316.84	256.33	17.77	6.48	867.51	296.309	60.1098	C5	5	6	1	1	0	0	1	1	47	30	3	6.5	2	1	0	180	79	24.3827	50	50	50	50	0	0	0	0	60	60	60	60	4	4	4
2	S02_1	0	34	SC	4	Left	0	814.09	278.06	251.63	14.08	5.3	770.943	263.323	43.1468	C5	5	6	1	1	0	0	1	1	47	30	3	6.5	2	1	0	180	79	24.3827	50	50	50	50	0	0	0	0	60	60	60	60	4	4	4
2	S02_1	0	34	SM	5	Right	1	1617.73	552.55	260.16	20.15	7.19	1501.42	512.822	116.315	C5	5	6	1	1	0	0	1	1	47	30	3	6.5	2	1	0	180	79	24.3827	50	50	50	50	0	0	0	0	60	60	60	60	4	4	4
2	S02_1	0	34	SM	5	Left	0	1448.94	494.9	262.8	21.87	7.68	1337.66	456.892	111.279	C5	5	6	1	1	0	0	1	1	47	30	3	6.5	2	1	0	180	79	24.3827	50	50	50	50	0	0	0	0	60	60	60	60	4	4	4
2	S02_1	0	34	LC	6	Right	1	195.68	66.84	193.1	30.2	13.52	169.224	57.8032	26.4559	C5	5	6	1	1	0	0	1	1	47	30	3	6.5	2	1	0	180	79	24.3827	50	50	50	50	0	0	0	0	60	60	60	60	4	4	4
2	S02_1	0	34	LC	6	Left	0	203.15	69.39	197.07	30.22	13.3	176.131	60.1611	27.019	C5	5	6	1	1	0	0	1	1	47	30	3	6.5	2	1	0	180	79	24.3827	50	50	50	50	0	0	0	0	60	60	60	60	4	4	4
2	S02_1	0	35	LS	1	Right	1	1063.55	363.27	244.32	17.99	6.86	990.59	338.35	72.9595	C5	5	6	1	1	0	0	1	1	47	30	3	6.5	2	1	0	180	79	24.3827	50	50	50	50	0	0	0	0	60	60	60	60	4	4	4
2	S02_1	0	35	LS	1	Left	0	1078.49	368.37	265.21	18.14	6.4	1009.47	344.794	69.0234	C5	5	6	1	1	0	0	1	1	47	30	3	6.5	2	1	0	180	79	24.3827	50	50	50	50	0	0	0	0	60	60	60	60	4	4	4
2	S02_1	0	35	MT	2	Right	1	1771.59	605.1	208.21	35.37	14.52	1514.36	517.239	257.235	C5	5	6	1	1	0	0	1	1	47	30	3	6.5	2	1	0	180	79	24.3827	50	50	50	50	0	0	0	0	60	60	60	60	4	4	4
2	S02_1	0	35	MT	2	Left	0	1732.75	591.84	198.58	30.14	13.18	1504.37	513.835	228.376	C5	5	6	1	1	0	0	1	1	47	30	3	6.5	2	1	0	180	79	24.3827	50	50	50	50	0	0	0	0	60	60	60	60	4	4	4
2	S02_1	0	35	SS	3	Right	1	1835.82	627.04	226.35	18.86	7.69	1694.65	578.821	141.175	C5	5	6	1	1	0	0	1	1	47	30	3	6.5	2	1	0	180	79	24.3827	50	50	50	50	0	0	0	0	60	60	60	60	4	4	4
2	S02_1	0	35	SS	3	Left	0	1741.71	594.9	235.18	17.27	6.84	1622.58	554.209	119.133	C5	5	6	1	1	0	0	1	1	47	30	3	6.5	2	1	0	180	79	24.3827	50	50	50	50	0	0	0	0	60	60	60	60	4	4	4
2	S02_1	0	35	SC	4	Right	1	939.57	320.92	260.57	17.43	6.27	880.659	300.798	58.911	C5	5	6	1	1	0	0	1	1	47	30	3	6.5	2	1	0	180	79	24.3827	50	50	50	50	0	0	0	0	60	60	60	60	4	4	4
2	S02_1	0	35	SC	4	Left	0	870.86	297.45	255.21	13.25	4.94	827.84	282.756	43.0205	C5	5	6	1	1	0	0	1	1	47	30	3	6.5	2	1	0	180	79	24.3827	50	50	50	50	0	0	0	0	60	60	60	60	4	4	4
2	S02_1	0	35	SM	5	Right	1	1592.34	543.88	262	22.42	7.88	1466.86	501.022	125.476	C5	5	6	1	1	0	0	1	1	47	30	3	6.5	2	1	0	180	79	24.3827	50	50	50	50	0	0	0	0	60	60	60	60	4	4	4
2	S02_1	0	35	SM	5	Left	0	1434	489.8	267.59	25.94	8.84	1307.23	446.502	126.766	C5	5	6	1	1	0	0	1	1	47	30	3	6.5	2	1	0	180	79	24.3827	50	50	50	50	0	0	0	0	60	60	60	60	4	4	4
2	S02_1	0	35	LC	6	Right	1	168.79	57.65	192.46	27.33	12.43	147.809	50.4841	20.9806	C5	5	6	1	1	0	0	1	1	47	30	3	6.5	2	1	0	180	79	24.3827	50	50	50	50	0	0	0	0	60	60	60	60	4	4	4
2	S02_1	0	35	LC	6	Left	0	195.68	66.84	206.31	24.66	10.68	174.781	59.7015	20.8986	C5	5	6	1	1	0	0	1	1	47	30	3	6.5	2	1	0	180	79	24.3827	50	50	50	50	0	0	0	0	60	60	60	60	4	4	4
2	S02_1	0	36	LS	1	Right	1	1014.25	346.43	247.63	17.68	6.67	946.6	323.323	67.6505	C4	4	7	1	1	0	0	1	1	47	30	3	6.5	2	1	0	180	79	24.3827	50	50	50	50	0	0	0	0	60	60	60	60	4	4	4
2	S02_1	0	36	LS	1	Left	0	960.48	328.06	267.01	18.63	6.52	897.857	306.67	62.6233	C4	4	7	1	1	0	0	1	1	47	30	3	6.5	2	1	0	180	79	24.3827	50	50	50	50	0	0	0	0	60	60	60	60	4	4	4
2	S02_1	0	36	MT	2	Right	1	1774.57	606.12	209.99	37.48	15.15	1505.72	514.293	268.847	C4	4	7	1	1	0	0	1	1	47	30	3	6.5	2	1	0	180	79	24.3827	50	50	50	50	0	0	0	0	60	60	60	60	4	4	4
2	S02_1	0	36	MT	2	Left	0	1681.96	574.49	203.62	36.2	15.09	1428.15	487.799	253.808	C4	4	7	1	1	0	0	1	1	47	30	3	6.5	2	1	0	180	79	24.3827	50	50	50	50	0	0	0	0	60	60	60	60	4	4	4
2	S02_1	0	36	SS	3	Right	1	1974.73	674.49	228.49	18.22	7.39	1828.8	624.645	145.933	C4	4	7	1	1	0	0	1	1	47	30	3	6.5	2	1	0	180	79	24.3827	50	50	50	50	0	0	0	0	60	60	60	60	4	4	4
2	S02_1	0	36	SS	3	Left	0	1817.89	620.92	238.17	16.05	6.31	1703.18	581.74	114.709	C4	4	7	1	1	0	0	1	1	47	30	3	6.5	2	1	0	180	79	24.3827	50	50	50	50	0	0	0	0	60	60	60	60	4	4	4
2	S02_1	0	36	SC	4	Right	1	881.31	301.02	262.12	16.8	6.02	828.255	282.899	53.0549	C4	4	7	1	1	0	0	1	1	47	30	3	6.5	2	1	0	180	79	24.3827	50	50	50	50	0	0	0	0	60	60	60	60	4	4	4
2	S02_1	0	36	SC	4	Left	0	947.04	323.47	256.46	12.99	4.82	901.393	307.879	45.6473	C4	4	7	1	1	0	0	1	1	47	30	3	6.5	2	1	0	180	79	24.3827	50	50	50	50	0	0	0	0	60	60	60	60	4	4	4
2	S02_1	0	36	SM	5	Right	1	1543.04	527.04	262.84	22.37	7.84	1422.07	485.72	120.974	C4	4	7	1	1	0	0	1	1	47	30	3	6.5	2	1	0	180	79	24.3827	50	50	50	50	0	0	0	0	60	60	60	60	4	4	4
2	S02_1	0	36	SM	5	Left	0	1395.16	476.53	272.09	26.02	8.73	1273.36	434.929	121.797	C4	4	7	1	1	0	0	1	1	47	30	3	6.5	2	1	0	180	79	24.3827	50	50	50	50	0	0	0	0	60	60	60	60	4	4	4
2	S02_1	0	36	LC	6	Right	1	150.87	51.53	192.82	29.44	13.24	130.895	44.7074	19.9752	C4	4	7	1	1	0	0	1	1	47	30	3	6.5	2	1	0	180	79	24.3827	50	50	50	50	0	0	0	0	60	60	60	60	4	4	4
2	S02_1	0	36	LC	6	Left	0	204.64	69.9	224.75	26.32	10.48	183.194	62.5745	21.4463	C4	4	7	1	1	0	0	1	1	47	30	3	6.5	2	1	0	180	79	24.3827	50	50	50	50	0	0	0	0	60	60	60	60	4	4	4
2	S02_1	0	37	LS	1	Right	1	945.54	322.96	245.83	17.4	6.61	883.04	301.612	62.5002	C4	4	7	1	1	0	0	1	1	47	30	3	6.5	2	1	0	180	79	24.3827	50	50	50	50	0	0	0	0	60	60	60	60	4	4	4
2	S02_1	0	37	LS	1	Left	0	966.45	330.1	269.21	17.74	6.18	906.723	309.7	59.7266	C4	4	7	1	1	0	0	1	1	47	30	3	6.5	2	1	0	180	79	24.3827	50	50	50	50	0	0	0	0	60	60	60	60	4	4	4
2	S02_1	0	37	MT	2	Right	1	1726.77	589.8	217.36	41.19	15.93	1451.7	495.845	275.074	C4	4	7	1	1	0	0	1	1	47	30	3	6.5	2	1	0	180	79	24.3827	50	50	50	50	0	0	0	0	60	60	60	60	4	4	4
2	S02_1	0	37	MT	2	Left	0	1632.67	557.65	204.4	40.59	16.57	1362.14	465.247	270.533	C4	4	7	1	1	0	0	1	1	47	30	3	6.5	2	1	0	180	79	24.3827	50	50	50	50	0	0	0	0	60	60	60	60	4	4	4
2	S02_1	0	37	SS	3	Right	1	1991.17	680.1	226.56	21.62	8.71	1817.74	620.863	173.431	C4	4	7	1	1	0	0	1	1	47	30	3	6.5	2	1	0	180	79	24.3827	50	50	50	50	0	0	0	0	60	60	60	60	4	4	4
2	S02_1	0	37	SS	3	Left	0	1855.24	633.67	238.44	16.25	6.38	1736.88	593.242	118.364	C4	4	7	1	1	0	0	1	1	47	30	3	6.5	2	1	0	180	79	24.3827	50	50	50	50	0	0	0	0	60	60	60	60	4	4	4
2	S02_1	0	37	SC	4	Right	1	864.88	295.41	258.9	16.18	5.88	814.025	278.04	50.8549	C4	4	7	1	1	0	0	1	1	47	30	3	6.5	2	1	0	180	79	24.3827	50	50	50	50	0	0	0	0	60	60	60	60	4	4	4
2	S02_1	0	37	SC	4	Left	0	930.61	317.86	258.09	13.46	4.96	884.452	302.094	46.1583	C4	4	7	1	1	0	0	1	1	47	30	3	6.5	2	1	0	180	79	24.3827	50	50	50	50	0	0	0	0	60	60	60	60	4	4	4
2	S02_1	0	37	SM	5	Right	1	1483.29	506.63	263.84	23.42	8.15	1362.4	465.34	120.888	C4	4	7	1	1	0	0	1	1	47	30	3	6.5	2	1	0	180	79	24.3827	50	50	50	50	0	0	0	0	60	60	60	60	4	4	4
2	S02_1	0	37	SM	5	Left	0	1368.27	467.35	276.39	25.6	8.48	1252.24	427.719	116.029	C4	4	7	1	1	0	0	1	1	47	30	3	6.5	2	1	0	180	79	24.3827	50	50	50	50	0	0	0	0	60	60	60	60	4	4	4
2	S02_1	0	37	LC	6	Right	1	156.84	53.57	207.31	27.62	11.76	138.396	47.2702	18.4444	C4	4	7	1	1	0	0	1	1	47	30	3	6.5	2	1	0	180	79	24.3827	50	50	50	50	0	0	0	0	60	60	60	60	4	4	4
2	S02_1	0	37	LC	6	Left	0	224.06	76.53	231.57	26.85	10.39	200.78	68.5785	23.2798	C4	4	7	1	1	0	0	1	1	47	30	3	6.5	2	1	0	180	79	24.3827	50	50	50	50	0	0	0	0	60	60	60	60	4	4	4
2	S02_1	0	38	LS	1	Right	1	891.77	304.59	242.69	17.54	6.74	831.665	284.061	60.1053	C4	4	7	1	1	0	0	1	1	47	30	3	6.5	2	1	0	180	79	24.3827	50	50	50	50	0	0	0	0	60	60	60	60	4	4	4
2	S02_1	0	38	LS	1	Left	0	944.05	322.45	272.69	18.2	6.26	884.952	302.265	59.0975	C4	4	7	1	1	0	0	1	1	47	30	3	6.5	2	1	0	180	79	24.3827	50	50	50	50	0	0	0	0	60	60	60	60	4	4	4
2	S02_1	0	38	MT	2	Right	1	1675.99	572.45	212.9	49.23	18.78	1361.24	464.944	314.751	C4	4	7	1	1	0	0	1	1	47	30	3	6.5	2	1	0	180	79	24.3827	50	50	50	50	0	0	0	0	60	60	60	60	4	4	4
2	S02_1	0	38	MT	2	Left	0	1520.64	519.39	196.7	49.84	20.22	1213.17	414.369	307.473	C4	4	7	1	1	0	0	1	1	47	30	3	6.5	2	1	0	180	79	24.3827	50	50	50	50	0	0	0	0	60	60	60	60	4	4	4
2	S02_1	0	38	SS	3	Right	1	1964.28	670.92	225.51	22.28	8.99	1787.69	610.604	176.589	C4	4	7	1	1	0	0	1	1	47	30	3	6.5	2	1	0	180	79	24.3827	50	50	50	50	0	0	0	0	60	60	60	60	4	4	4
2	S02_1	0	38	SS	3	Left	0	1937.39	661.73	241.23	20.6	7.87	1784.92	609.652	152.473	C4	4	7	1	1	0	0	1	1	47	30	3	6.5	2	1	0	180	79	24.3827	50	50	50	50	0	0	0	0	60	60	60	60	4	4	4
2	S02_1	0	38	SC	4	Right	1	932.1	318.37	257.13	15.93	5.83	877.759	299.809	54.3414	C4	4	7	1	1	0	0	1	1	47	30	3	6.5	2	1	0	180	79	24.3827	50	50	50	50	0	0	0	0	60	60	60	60	4	4	4
2	S02_1	0	38	SC	4	Left	0	953.01	325.51	259.87	12.91	4.73	907.933	310.113	45.0774	C4	4	7	1	1	0	0	1	1	47	30	3	6.5	2	1	0	180	79	24.3827	50	50	50	50	0	0	0	0	60	60	60	60	4	4	4
2	S02_1	0	38	SM	5	Right	1	1416.07	483.67	267.07	25.19	8.62	1294	441.978	122.065	C4	4	7	1	1	0	0	1	1	47	30	3	6.5	2	1	0	180	79	24.3827	50	50	50	50	0	0	0	0	60	60	60	60	4	4	4
2	S02_1	0	38	SM	5	Left	0	1360.8	464.8	282.7	27.54	8.88	1239.96	423.526	120.839	C4	4	7	1	1	0	0	1	1	47	30	3	6.5	2	1	0	180	79	24.3827	50	50	50	50	0	0	0	0	60	60	60	60	4	4	4
2	S02_1	0	38	LC	6	Right	1	176.26	60.2	209.85	24.64	10.51	157.735	53.873	18.5249	C4	4	7	1	1	0	0	1	1	47	30	3	6.5	2	1	0	180	79	24.3827	50	50	50	50	0	0	0	0	60	60	60	60	4	4	4
2	S02_1	0	38	LC	6	Left	0	219.58	75	232.03	25.22	9.8	198.061	67.65	21.5188	C4	4	7	1	1	0	0	1	1	47	30	3	6.5	2	1	0	180	79	24.3827	50	50	50	50	0	0	0	0	60	60	60	60	4	4	4
2	S02_1	0	39	LS	1	Right	1	823.06	281.12	239.62	17.93	6.96	765.775	261.554	57.285	C4	4	7	1	1	0	0	1	1	47	30	3	6.5	2	1	0	180	79	24.3827	50	50	50	50	0	0	0	0	60	60	60	60	4	4	4
2	S02_1	0	39	LS	1	Left	0	861.89	294.39	276.88	15.88	5.42	815.176	278.434	46.7144	C4	4	7	1	1	0	0	1	1	47	30	3	6.5	2	1	0	180	79	24.3827	50	50	50	50	0	0	0	0	60	60	60	60	4	4	4
2	S02_1	0	39	MT	2	Right	1	1363.79	465.82	220.05	48.63	18.1	1116.94	381.507	246.846	C4	4	7	1	1	0	0	1	1	47	30	3	6.5	2	1	0	180	79	24.3827	50	50	50	50	0	0	0	0	60	60	60	60	4	4	4
2	S02_1	0	39	MT	2	Left	0	1138.24	388.78	198.27	57.38	22.45	882.705	301.499	255.535	C4	4	7	1	1	0	0	1	1	47	30	3	6.5	2	1	0	180	79	24.3827	50	50	50	50	0	0	0	0	60	60	60	60	4	4	4
2	S02_1	0	39	SS	3	Right	1	1986.68	678.57	223.16	23.77	9.63	1795.36	613.224	191.317	C4	4	7	1	1	0	0	1	1	47	30	3	6.5	2	1	0	180	79	24.3827	50	50	50	50	0	0	0	0	60	60	60	60	4	4	4
2	S02_1	0	39	SS	3	Left	0	1965.77	671.43	242.8	23.9	8.96	1789.64	611.27	176.133	C4	4	7	1	1	0	0	1	1	47	30	3	6.5	2	1	0	180	79	24.3827	50	50	50	50	0	0	0	0	60	60	60	60	4	4	4
2	S02_1	0	39	SC	4	Right	1	985.87	336.73	256.33	15.98	5.87	927.999	316.964	57.8706	C4	4	7	1	1	0	0	1	1	47	30	3	6.5	2	1	0	180	79	24.3827	50	50	50	50	0	0	0	0	60	60	60	60	4	4	4
2	S02_1	0	39	SC	4	Left	0	1020.23	348.47	262.39	12.51	4.55	973.81	332.615	46.4205	C4	4	7	1	1	0	0	1	1	47	30	3	6.5	2	1	0	180	79	24.3827	50	50	50	50	0	0	0	0	60	60	60	60	4	4	4
2	S02_1	0	39	SM	5	Right	1	1362.3	465.31	269.2	26.75	9.04	1239.15	423.246	123.152	C4	4	7	1	1	0	0	1	1	47	30	3	6.5	2	1	0	180	79	24.3827	50	50	50	50	0	0	0	0	60	60	60	60	4	4	4
2	S02_1	0	39	SM	5	Left	0	1345.87	459.69	291.92	28.78	8.98	1225.01	418.41	120.859	C4	4	7	1	1	0	0	1	1	47	30	3	6.5	2	1	0	180	79	24.3827	50	50	50	50	0	0	0	0	60	60	60	60	4	4	4
2	S02_1	0	39	LC	6	Right	1	197.17	67.35	222.58	27.05	10.83	175.816	60.056	21.3535	C4	4	7	1	1	0	0	1	1	47	30	3	6.5	2	1	0	180	79	24.3827	50	50	50	50	0	0	0	0	60	60	60	60	4	4	4
2	S02_1	0	39	LC	6	Left	0	204.64	69.9	234.98	25.26	9.7	184.79	63.1197	19.8501	C4	4	7	1	1	0	0	1	1	47	30	3	6.5	2	1	0	180	79	24.3827	50	50	50	50	0	0	0	0	60	60	60	60	4	4	4
2	S02_1	0	40	LS	1	Right	1	752.85	257.14	235.74	17.65	6.97	700.376	239.217	52.4736	C4	4	7	1	1	0	0	1	1	47	30	3	6.5	2	1	0	180	79	24.3827	50	50	50	50	0	0	0	0	60	60	60	60	4	4	4
2	S02_1	0	40	LS	1	Left	0	805.13	275	277.87	15.86	5.4	761.653	260.15	43.477	C4	4	7	1	1	0	0	1	1	47	30	3	6.5	2	1	0	180	79	24.3827	50	50	50	50	0	0	0	0	60	60	60	60	4	4	4
2	S02_1	0	40	MT	2	Right	1	20.91	7.14	254.14	29.21	10.31	18.7542	6.40387	2.15582	C4	4	7	1	1	0	0	1	1	47	30	3	6.5	2	1	0	180	79	24.3827	50	50	50	50	0	0	0	0	60	60	60	60	4	4	4
2	S02_1	0	40	MT	2	Left	0	174.77	59.69	199.77	26.05	11.54	154.602	52.8018	20.1685	C4	4	7	1	1	0	0	1	1	47	30	3	6.5	2	1	0	180	79	24.3827	50	50	50	50	0	0	0	0	60	60	60	60	4	4	4
2	S02_1	0	40	SS	3	Right	1	2068.84	706.63	222.77	23.02	9.37	1874.99	640.419	193.85	C4	4	7	1	1	0	0	1	1	47	30	3	6.5	2	1	0	180	79	24.3827	50	50	50	50	0	0	0	0	60	60	60	60	4	4	4
2	S02_1	0	40	SS	3	Left	0	1982.2	677.04	242.59	23.85	8.95	1804.79	616.445	177.407	C4	4	7	1	1	0	0	1	1	47	30	3	6.5	2	1	0	180	79	24.3827	50	50	50	50	0	0	0	0	60	60	60	60	4	4	4
2	S02_1	0	40	SC	4	Right	1	1038.15	354.59	255	16.02	5.91	976.795	333.634	61.3547	C4	4	7	1	1	0	0	1	1	47	30	3	6.5	2	1	0	180	79	24.3827	50	50	50	50	0	0	0	0	60	60	60	60	4	4	4
2	S02_1	0	40	SC	4	Left	0	1075.5	367.35	266.03	12.39	4.45	1027.64	351.003	47.8598	C4	4	7	1	1	0	0	1	1	47	30	3	6.5	2	1	0	180	79	24.3827	50	50	50	50	0	0	0	0	60	60	60	60	4	4	4
2	S02_1	0	40	SM	5	Right	1	1323.46	452.04	272	28.32	9.43	1198.66	409.413	124.802	C4	4	7	1	1	0	0	1	1	47	30	3	6.5	2	1	0	180	79	24.3827	50	50	50	50	0	0	0	0	60	60	60	60	4	4	4
2	S02_1	0	40	SM	5	Left	0	1274.17	435.2	296.83	32.41	9.84	1148.79	392.376	125.378	C4	4	7	1	1	0	0	1	1	47	30	3	6.5	2	1	0	180	79	24.3827	50	50	50	50	0	0	0	0	60	60	60	60	4	4	4
2	S02_1	0	40	LC	6	Right	1	209.12	71.43	204.63	25.11	10.93	186.263	63.6227	22.8568	C4	4	7	1	1	0	0	1	1	47	30	3	6.5	2	1	0	180	79	24.3827	50	50	50	50	0	0	0	0	60	60	60	60	4	4	4
2	S02_1	0	40	LC	6	Left	0	209.12	71.43	230.96	26.23	10.2	187.79	64.1441	21.3302	C4	4	7	1	1	0	0	1	1	47	30	3	6.5	2	1	0	180	79	24.3827	50	50	50	50	0	0	0	0	60	60	60	60	4	4	4
2	S02_1	0	41	LS	1	Right	1	687.12	234.69	232.93	18.9	7.51	635.517	217.065	51.6027	C4	4	7	1	1	0	0	1	1	47	30	3	6.5	2	1	0	180	79	24.3827	50	50	50	50	0	0	0	0	60	60	60	60	4	4	4
2	S02_1	0	41	LS	1	Left	0	752.85	257.14	280.26	14.89	5.05	714.831	244.154	38.0189	C4	4	7	1	1	0	0	1	1	47	30	3	6.5	2	1	0	180	79	24.3827	50	50	50	50	0	0	0	0	60	60	60	60	4	4	4
2	S02_1	0	41	MT	2	Right	1	#NULL!	#NULL!	#NULL!	#NULL!	#NULL!	#NULL!	#NULL!	#NULL!	C4	4	7	1	1	0	0	1	1	47	30	3	6.5	2	1	0	180	79	24.3827	50	50	50	50	0	0	0	0	60	60	60	60	4	4	4
2	S02_1	0	41	MT	2	Left	0	#NULL!	#NULL!	#NULL!	#NULL!	#NULL!	#NULL!	#NULL!	#NULL!	C4	4	7	1	1	0	0	1	1	47	30	3	6.5	2	1	0	180	79	24.3827	50	50	50	50	0	0	0	0	60	60	60	60	4	4	4
2	S02_1	0	41	SS	3	Right	1	2198.8	751.02	223.66	23.18	9.39	1992.33	680.499	206.467	C4	4	7	1	1	0	0	1	1	47	30	3	6.5	2	1	0	180	79	24.3827	50	50	50	50	0	0	0	0	60	60	60	60	4	4	4
2	S02_1	0	41	SS	3	Left	0	1867.19	637.76	242.19	21.17	8.04	1717.07	586.484	150.122	C4	4	7	1	1	0	0	1	1	47	30	3	6.5	2	1	0	180	79	24.3827	50	50	50	50	0	0	0	0	60	60	60	60	4	4	4
2	S02_1	0	41	SC	4	Right	1	1076.99	367.86	254.37	17.57	6.46	1007.42	344.096	69.5736	C4	4	7	1	1	0	0	1	1	47	30	3	6.5	2	1	0	180	79	24.3827	50	50	50	50	0	0	0	0	60	60	60	60	4	4	4
2	S02_1	0	41	SC	4	Left	0	1091.93	372.96	269.15	11.83	4.21	1045.96	357.258	45.9703	C4	4	7	1	1	0	0	1	1	47	30	3	6.5	2	1	0	180	79	24.3827	50	50	50	50	0	0	0	0	60	60	60	60	4	4	4
2	S02_1	0	41	SM	5	Right	1	1250.27	427.04	274.1	28.54	9.43	1132.37	386.77	117.9	C4	4	7	1	1	0	0	1	1	47	30	3	6.5	2	1	0	180	79	24.3827	50	50	50	50	0	0	0	0	60	60	60	60	4	4	4
2	S02_1	0	41	SM	5	Left	0	1099.4	375.51	315.65	33.49	9.59	993.968	339.499	105.432	C4	4	7	1	1	0	0	1	1	47	30	3	6.5	2	1	0	180	79	24.3827	50	50	50	50	0	0	0	0	60	60	60	60	4	4	4
2	S02_1	0	41	LC	6	Right	1	216.59	73.98	184.43	25.92	12.32	189.906	64.8657	26.6839	C4	4	7	1	1	0	0	1	1	47	30	3	6.5	2	1	0	180	79	24.3827	50	50	50	50	0	0	0	0	60	60	60	60	4	4	4
2	S02_1	0	41	LC	6	Left	0	224.06	76.53	228.38	25.66	10.1	201.43	68.8005	22.6301	C4	4	7	1	1	0	0	1	1	47	30	3	6.5	2	1	0	180	79	24.3827	50	50	50	50	0	0	0	0	60	60	60	60	4	4	4
2	S02_1	0	42	LS	1	Right	1	646.79	220.92	234.23	20.93	8.2	593.753	202.805	53.0368	C3	3	8	1	1	0	0	1	1	47	30	3	6.5	2	1	0	180	79	24.3827	50	50	50	50	0	0	0	0	60	60	60	60	4	4	4
2	S02_1	0	42	LS	1	Left	0	697.58	238.27	279.35	17.28	5.83	656.911	224.379	40.6689	C3	3	8	1	1	0	0	1	1	47	30	3	6.5	2	1	0	180	79	24.3827	50	50	50	50	0	0	0	0	60	60	60	60	4	4	4
2	S02_1	0	42	MT	2	Right	1	#NULL!	#NULL!	#NULL!	#NULL!	#NULL!	#NULL!	#NULL!	#NULL!	C3	3	8	1	1	0	0	1	1	47	30	3	6.5	2	1	0	180	79	24.3827	50	50	50	50	0	0	0	0	60	60	60	60	4	4	4
2	S02_1	0	42	MT	2	Left	0	#NULL!	#NULL!	#NULL!	#NULL!	#NULL!	#NULL!	#NULL!	#NULL!	C3	3	8	1	1	0	0	1	1	47	30	3	6.5	2	1	0	180	79	24.3827	50	50	50	50	0	0	0	0	60	60	60	60	4	4	4
2	S02_1	0	42	SS	3	Right	1	2242.12	765.82	222.45	26.01	10.47	2007.37	685.639	234.75	C3	3	8	1	1	0	0	1	1	47	30	3	6.5	2	1	0	180	79	24.3827	50	50	50	50	0	0	0	0	60	60	60	60	4	4	4
2	S02_1	0	42	SS	3	Left	0	1799.97	614.8	243.7	21.37	8.06	1654.89	565.247	145.078	C3	3	8	1	1	0	0	1	1	47	30	3	6.5	2	1	0	180	79	24.3827	50	50	50	50	0	0	0	0	60	60	60	60	4	4	4
2	S02_1	0	42	SC	4	Right	1	1160.64	396.43	253.86	19.11	7	1079.4	368.68	81.2448	C3	3	8	1	1	0	0	1	1	47	30	3	6.5	2	1	0	180	79	24.3827	50	50	50	50	0	0	0	0	60	60	60	60	4	4	4
2	S02_1	0	42	SC	4	Left	0	1108.36	378.57	269.16	13.36	4.73	1055.93	360.664	52.4254	C3	3	8	1	1	0	0	1	1	47	30	3	6.5	2	1	0	180	79	24.3827	50	50	50	50	0	0	0	0	60	60	60	60	4	4	4
2	S02_1	0	42	SM	5	Right	1	1220.39	416.84	273.59	29.34	9.69	1102.13	376.448	118.256	C3	3	8	1	1	0	0	1	1	47	30	3	6.5	2	1	0	180	79	24.3827	50	50	50	50	0	0	0	0	60	60	60	60	4	4	4
2	S02_1	0	42	SM	5	Left	0	1065.04	363.78	324.96	37.38	10.32	955.128	326.238	109.912	C3	3	8	1	1	0	0	1	1	47	30	3	6.5	2	1	0	180	79	24.3827	50	50	50	50	0	0	0	0	60	60	60	60	4	4	4
2	S02_1	0	42	LC	6	Right	1	219.58	75	193.75	31.19	13.87	189.124	64.5975	30.4557	C3	3	8	1	1	0	0	1	1	47	30	3	6.5	2	1	0	180	79	24.3827	50	50	50	50	0	0	0	0	60	60	60	60	4	4	4
2	S02_1	0	42	LC	6	Left	0	240.49	82.14	236.86	35.35	12.99	209.25	71.47	31.2397	C3	3	8	1	1	0	0	1	1	47	30	3	6.5	2	1	0	180	79	24.3827	50	50	50	50	0	0	0	0	60	60	60	60	4	4	4
2	S02_1	0	43	LS	1	Right	1	606.46	207.14	233.62	20.79	8.17	556.912	190.217	49.5478	C3	3	8	1	1	0	0	1	1	47	30	3	6.5	2	1	0	180	79	24.3827	50	50	50	50	0	0	0	0	60	60	60	60	4	4	4
2	S02_1	0	43	LS	1	Left	0	627.37	214.29	277.43	18.56	6.27	588.034	200.854	39.3361	C3	3	8	1	1	0	0	1	1	47	30	3	6.5	2	1	0	180	79	24.3827	50	50	50	50	0	0	0	0	60	60	60	60	4	4	4
2	S02_1	0	43	MT	2	Right	1	#NULL!	#NULL!	#NULL!	#NULL!	#NULL!	#NULL!	#NULL!	#NULL!	C3	3	8	1	1	0	0	1	1	47	30	3	6.5	2	1	0	180	79	24.3827	50	50	50	50	0	0	0	0	60	60	60	60	4	4	4
2	S02_1	0	43	MT	2	Left	0	#NULL!	#NULL!	#NULL!	#NULL!	#NULL!	#NULL!	#NULL!	#NULL!	C3	3	8	1	1	0	0	1	1	47	30	3	6.5	2	1	0	180	79	24.3827	50	50	50	50	0	0	0	0	60	60	60	60	4	4	4
2	S02_1	0	43	SS	3	Right	1	2261.53	772.45	221.45	27.11	10.91	2014.8	688.176	246.733	C3	3	8	1	1	0	0	1	1	47	30	3	6.5	2	1	0	180	79	24.3827	50	50	50	50	0	0	0	0	60	60	60	60	4	4	4
2	S02_1	0	43	SS	3	Left	0	1773.08	605.61	242.43	22.47	8.48	1622.72	554.254	150.357	C3	3	8	1	1	0	0	1	1	47	30	3	6.5	2	1	0	180	79	24.3827	50	50	50	50	0	0	0	0	60	60	60	60	4	4	4
2	S02_1	0	43	SC	4	Right	1	1217.4	415.82	249.5	20.77	7.69	1123.78	383.843	93.6181	C3	3	8	1	1	0	0	1	1	47	30	3	6.5	2	1	0	180	79	24.3827	50	50	50	50	0	0	0	0	60	60	60	60	4	4	4
2	S02_1	0	43	SC	4	Left	0	1123.3	383.67	270.42	13.96	4.91	1068.15	364.832	55.154	C3	3	8	1	1	0	0	1	1	47	30	3	6.5	2	1	0	180	79	24.3827	50	50	50	50	0	0	0	0	60	60	60	60	4	4	4
2	S02_1	0	43	SM	5	Right	1	1171.1	400	275.82	30.32	9.9	1055.16	360.4	115.939	C3	3	8	1	1	0	0	1	1	47	30	3	6.5	2	1	0	180	79	24.3827	50	50	50	50	0	0	0	0	60	60	60	60	4	4	4
2	S02_1	0	43	SM	5	Left	0	1063.55	363.27	331.61	41.06	11.02	946.347	323.238	117.203	C3	3	8	1	1	0	0	1	1	47	30	3	6.5	2	1	0	180	79	24.3827	50	50	50	50	0	0	0	0	60	60	60	60	4	4	4
2	S02_1	0	43	LC	6	Right	1	250.95	85.71	206.01	24.76	10.73	224.023	76.5133	26.9269	C3	3	8	1	1	0	0	1	1	47	30	3	6.5	2	1	0	180	79	24.3827	50	50	50	50	0	0	0	0	60	60	60	60	4	4	4
2	S02_1	0	43	LC	6	Left	0	250.95	85.71	225.38	23.01	9.26	227.712	77.7733	23.238	C3	3	8	1	1	0	0	1	1	47	30	3	6.5	2	1	0	180	79	24.3827	50	50	50	50	0	0	0	0	60	60	60	60	4	4	4
2	S02_1	0	44	LS	1	Right	1	606.46	207.14	233.4	24.12	9.37	549.635	187.731	56.8253	C3	3	8	1	1	0	0	1	1	47	30	3	6.5	2	1	0	180	79	24.3827	50	50	50	50	0	0	0	0	60	60	60	60	4	4	4
2	S02_1	0	44	LS	1	Left	0	539.24	184.18	271.28	20.79	7.12	500.846	171.066	38.3939	C3	3	8	1	1	0	0	1	1	47	30	3	6.5	2	1	0	180	79	24.3827	50	50	50	50	0	0	0	0	60	60	60	60	4	4	4
2	S02_1	0	44	MT	2	Right	1	#NULL!	#NULL!	#NULL!	#NULL!	#NULL!	#NULL!	#NULL!	#NULL!	C3	3	8	1	1	0	0	1	1	47	30	3	6.5	2	1	0	180	79	24.3827	50	50	50	50	0	0	0	0	60	60	60	60	4	4	4
2	S02_1	0	44	MT	2	Left	0	#NULL!	#NULL!	#NULL!	#NULL!	#NULL!	#NULL!	#NULL!	#NULL!	C3	3	8	1	1	0	0	1	1	47	30	3	6.5	2	1	0	180	79	24.3827	50	50	50	50	0	0	0	0	60	60	60	60	4	4	4
2	S02_1	0	44	SS	3	Right	1	2274.98	777.04	221.22	27.73	11.14	2021.55	690.478	253.433	C3	3	8	1	1	0	0	1	1	47	30	3	6.5	2	1	0	180	79	24.3827	50	50	50	50	0	0	0	0	60	60	60	60	4	4	4
2	S02_1	0	44	SS	3	Left	0	1720.8	587.76	243.24	24.16	9.04	1565.24	534.626	155.56	C3	3	8	1	1	0	0	1	1	47	30	3	6.5	2	1	0	180	79	24.3827	50	50	50	50	0	0	0	0	60	60	60	60	4	4	4
2	S02_1	0	44	SC	4	Right	1	1250.27	427.04	247.53	21.64	8.04	1149.75	392.706	100.522	C3	3	8	1	1	0	0	1	1	47	30	3	6.5	2	1	0	180	79	24.3827	50	50	50	50	0	0	0	0	60	60	60	60	4	4	4
2	S02_1	0	44	SC	4	Left	0	1187.53	405.61	274.98	15.75	5.42	1123.17	383.626	64.3641	C3	3	8	1	1	0	0	1	1	47	30	3	6.5	2	1	0	180	79	24.3827	50	50	50	50	0	0	0	0	60	60	60	60	4	4	4
2	S02_1	0	44	SM	5	Right	1	1115.83	381.12	276.24	30.42	9.92	1005.14	343.313	110.69	C3	3	8	1	1	0	0	1	1	47	30	3	6.5	2	1	0	180	79	24.3827	50	50	50	50	0	0	0	0	60	60	60	60	4	4	4
2	S02_1	0	44	SM	5	Left	0	1059.07	361.73	333.4	41.97	11.18	940.666	321.289	118.404	C3	3	8	1	1	0	0	1	1	47	30	3	6.5	2	1	0	180	79	24.3827	50	50	50	50	0	0	0	0	60	60	60	60	4	4	4
2	S02_1	0	44	LC	6	Right	1	291.28	99.49	203.25	29.03	12.5	254.87	87.0537	36.41	C3	3	8	1	1	0	0	1	1	47	30	3	6.5	2	1	0	180	79	24.3827	50	50	50	50	0	0	0	0	60	60	60	60	4	4	4
2	S02_1	0	44	LC	6	Left	0	265.89	90.82	230.08	20.95	8.35	243.688	83.2365	22.2018	C3	3	8	1	1	0	0	1	1	47	30	3	6.5	2	1	0	180	79	24.3827	50	50	50	50	0	0	0	0	60	60	60	60	4	4	4
2	S02_1	0	45	LS	1	Right	1	581.07	198.47	234.17	27.27	10.43	520.464	177.77	60.6056	C3	3	8	1	1	0	0	1	1	47	30	3	6.5	2	1	0	180	79	24.3827	50	50	50	50	0	0	0	0	60	60	60	60	4	4	4
2	S02_1	0	45	LS	1	Left	0	458.58	156.63	269.78	23.36	7.97	422.031	144.147	36.5488	C3	3	8	1	1	0	0	1	1	47	30	3	6.5	2	1	0	180	79	24.3827	50	50	50	50	0	0	0	0	60	60	60	60	4	4	4
2	S02_1	0	45	MT	2	Right	1	#NULL!	#NULL!	#NULL!	#NULL!	#NULL!	#NULL!	#NULL!	#NULL!	C3	3	8	1	1	0	0	1	1	47	30	3	6.5	2	1	0	180	79	24.3827	50	50	50	50	0	0	0	0	60	60	60	60	4	4	4
2	S02_1	0	45	MT	2	Left	0	#NULL!	#NULL!	#NULL!	#NULL!	#NULL!	#NULL!	#NULL!	#NULL!	C3	3	8	1	1	0	0	1	1	47	30	3	6.5	2	1	0	180	79	24.3827	50	50	50	50	0	0	0	0	60	60	60	60	4	4	4
2	S02_1	0	45	SS	3	Right	1	2257.05	770.92	221	27.92	11.22	2003.81	684.423	253.241	C3	3	8	1	1	0	0	1	1	47	30	3	6.5	2	1	0	180	79	24.3827	50	50	50	50	0	0	0	0	60	60	60	60	4	4	4
2	S02_1	0	45	SS	3	Left	0	1741.71	594.9	243.99	21.94	8.25	1598.02	545.821	143.691	C3	3	8	1	1	0	0	1	1	47	30	3	6.5	2	1	0	180	79	24.3827	50	50	50	50	0	0	0	0	60	60	60	60	4	4	4
2	S02_1	0	45	SC	4	Right	1	1333.92	455.61	244.98	21.05	7.91	1228.41	419.571	105.513	C3	3	8	1	1	0	0	1	1	47	30	3	6.5	2	1	0	180	79	24.3827	50	50	50	50	0	0	0	0	60	60	60	60	4	4	4
2	S02_1	0	45	SC	4	Left	0	1290.6	440.82	278.85	19.03	6.39	1208.13	412.652	82.4693	C3	3	8	1	1	0	0	1	1	47	30	3	6.5	2	1	0	180	79	24.3827	50	50	50	50	0	0	0	0	60	60	60	60	4	4	4
2	S02_1	0	45	SM	5	Right	1	1071.02	365.82	277.4	30.46	9.89	965.096	329.64	105.924	C3	3	8	1	1	0	0	1	1	47	30	3	6.5	2	1	0	180	79	24.3827	50	50	50	50	0	0	0	0	60	60	60	60	4	4	4
2	S02_1	0	45	SM	5	Left	0	1015.75	346.94	338.83	47.71	12.34	890.406	304.128	125.344	C3	3	8	1	1	0	0	1	1	47	30	3	6.5	2	1	0	180	79	24.3827	50	50	50	50	0	0	0	0	60	60	60	60	4	4	4
2	S02_1	0	45	LC	6	Right	1	301.74	103.06	201.37	27.39	11.97	265.622	90.7237	36.1183	C3	3	8	1	1	0	0	1	1	47	30	3	6.5	2	1	0	180	79	24.3827	50	50	50	50	0	0	0	0	60	60	60	60	4	4	4
2	S02_1	0	45	LC	6	Left	0	224.06	76.53	246.17	28.08	10.24	201.116	68.6933	22.9437	C3	3	8	1	1	0	0	1	1	47	30	3	6.5	2	1	0	180	79	24.3827	50	50	50	50	0	0	0	0	60	60	60	60	4	4	4
2	S02_1	0	46	LS	1	Right	1	548.21	187.24	237.91	26.07	9.88	494.047	168.741	54.1631	C3	3	8	1	1	0	0	1	1	47	30	3	6.5	2	1	0	180	79	24.3827	50	50	50	50	0	0	0	0	60	60	60	60	4	4	4
2	S02_1	0	46	LS	1	Left	0	397.34	135.71	270.98	26.17	8.81	362.334	123.754	35.0057	C3	3	8	1	1	0	0	1	1	47	30	3	6.5	2	1	0	180	79	24.3827	50	50	50	50	0	0	0	0	60	60	60	60	4	4	4
2	S02_1	0	46	MT	2	Right	1	#NULL!	#NULL!	#NULL!	#NULL!	#NULL!	#NULL!	#NULL!	#NULL!	C3	3	8	1	1	0	0	1	1	47	30	3	6.5	2	1	0	180	79	24.3827	50	50	50	50	0	0	0	0	60	60	60	60	4	4	4
2	S02_1	0	46	MT	2	Left	0	#NULL!	#NULL!	#NULL!	#NULL!	#NULL!	#NULL!	#NULL!	#NULL!	C3	3	8	1	1	0	0	1	1	47	30	3	6.5	2	1	0	180	79	24.3827	50	50	50	50	0	0	0	0	60	60	60	60	4	4	4
2	S02_1	0	46	SS	3	Right	1	2118.13	723.47	223.29	28.84	11.44	1875.82	640.705	242.314	C3	3	8	1	1	0	0	1	1	47	30	3	6.5	2	1	0	180	79	24.3827	50	50	50	50	0	0	0	0	60	60	60	60	4	4	4
2	S02_1	0	46	SS	3	Left	0	1734.24	592.35	243.03	24.14	9.04	1577.46	538.802	156.775	C3	3	8	1	1	0	0	1	1	47	30	3	6.5	2	1	0	180	79	24.3827	50	50	50	50	0	0	0	0	60	60	60	60	4	4	4
2	S02_1	0	46	SC	4	Right	1	1372.75	468.88	242.29	19.75	7.54	1269.24	433.526	103.505	C3	3	8	1	1	0	0	1	1	47	30	3	6.5	2	1	0	180	79	24.3827	50	50	50	50	0	0	0	0	60	60	60	60	4	4	4
2	S02_1	0	46	SC	4	Left	0	1384.7	472.96	280.02	20.21	6.73	1291.51	441.13	93.1903	C3	3	8	1	1	0	0	1	1	47	30	3	6.5	2	1	0	180	79	24.3827	50	50	50	50	0	0	0	0	60	60	60	60	4	4	4
2	S02_1	0	46	SM	5	Right	1	970.94	331.63	276.79	29.22	9.55	878.215	299.959	92.7248	C3	3	8	1	1	0	0	1	1	47	30	3	6.5	2	1	0	180	79	24.3827	50	50	50	50	0	0	0	0	60	60	60	60	4	4	4
2	S02_1	0	46	SM	5	Left	0	927.62	316.84	344.25	46.06	11.8	818.161	279.453	109.459	C3	3	8	1	1	0	0	1	1	47	30	3	6.5	2	1	0	180	79	24.3827	50	50	50	50	0	0	0	0	60	60	60	60	4	4	4
2	S02_1	0	46	LC	6	Right	1	294.27	100.51	206.31	23.33	10.16	264.372	90.2982	29.8978	C3	3	8	1	1	0	0	1	1	47	30	3	6.5	2	1	0	180	79	24.3827	50	50	50	50	0	0	0	0	60	60	60	60	4	4	4
2	S02_1	0	46	LC	6	Left	0	197.17	67.35	242.67	22.77	8.58	180.253	61.5714	16.9172	C3	3	8	1	1	0	0	1	1	47	30	3	6.5	2	1	0	180	79	24.3827	50	50	50	50	0	0	0	0	60	60	60	60	4	4	4
2	S02_1	0	47	LS	1	Right	1	551.19	188.27	237.63	26.01	9.87	496.788	169.688	54.4025	C3	3	8	1	1	0	0	1	1	47	30	3	6.5	2	1	0	180	79	24.3827	50	50	50	50	0	0	0	0	60	60	60	60	4	4	4
2	S02_1	0	47	LS	1	Left	0	313.69	107.14	270.99	22.52	7.67	289.63	98.9224	24.06	C3	3	8	1	1	0	0	1	1	47	30	3	6.5	2	1	0	180	79	24.3827	50	50	50	50	0	0	0	0	60	60	60	60	4	4	4
2	S02_1	0	47	MT	2	Right	1	#NULL!	#NULL!	#NULL!	#NULL!	#NULL!	#NULL!	#NULL!	#NULL!	C3	3	8	1	1	0	0	1	1	47	30	3	6.5	2	1	0	180	79	24.3827	50	50	50	50	0	0	0	0	60	60	60	60	4	4	4
2	S02_1	0	47	MT	2	Left	0	#NULL!	#NULL!	#NULL!	#NULL!	#NULL!	#NULL!	#NULL!	#NULL!	C3	3	8	1	1	0	0	1	1	47	30	3	6.5	2	1	0	180	79	24.3827	50	50	50	50	0	0	0	0	60	60	60	60	4	4	4
2	S02_1	0	47	SS	3	Right	1	1852.25	632.65	225.06	27.71	10.96	1649.24	563.312	203.007	C3	3	8	1	1	0	0	1	1	47	30	3	6.5	2	1	0	180	79	24.3827	50	50	50	50	0	0	0	0	60	60	60	60	4	4	4
2	S02_1	0	47	SS	3	Left	0	1496.74	511.22	244.63	23.14	8.64	1367.42	467.051	129.318	C3	3	8	1	1	0	0	1	1	47	30	3	6.5	2	1	0	180	79	24.3827	50	50	50	50	0	0	0	0	60	60	60	60	4	4	4
2	S02_1	0	47	SC	4	Right	1	1302.55	444.9	239.74	19.07	7.37	1206.55	412.111	95.9979	C3	3	8	1	1	0	0	1	1	47	30	3	6.5	2	1	0	180	79	24.3827	50	50	50	50	0	0	0	0	60	60	60	60	4	4	4
2	S02_1	0	47	SC	4	Left	0	1060.56	362.24	278.57	22.52	7.48	981.23	335.144	79.3299	C3	3	8	1	1	0	0	1	1	47	30	3	6.5	2	1	0	180	79	24.3827	50	50	50	50	0	0	0	0	60	60	60	60	4	4	4
2	S02_1	0	47	SM	5	Right	1	835.01	285.2	276.7	28.48	9.33	757.104	258.591	77.9064	C3	3	8	1	1	0	0	1	1	47	30	3	6.5	2	1	0	180	79	24.3827	50	50	50	50	0	0	0	0	60	60	60	60	4	4	4
2	S02_1	0	47	SM	5	Left	0	682.64	233.16	343.3	29.37	7.88	628.848	214.787	53.792	C3	3	8	1	1	0	0	1	1	47	30	3	6.5	2	1	0	180	79	24.3827	50	50	50	50	0	0	0	0	60	60	60	60	4	4	4
2	S02_1	0	47	LC	6	Right	1	262.9	89.8	213.36	30.94	12.67	229.591	78.4223	33.3094	C3	3	8	1	1	0	0	1	1	47	30	3	6.5	2	1	0	180	79	24.3827	50	50	50	50	0	0	0	0	60	60	60	60	4	4	4
2	S02_1	0	47	LC	6	Left	0	173.27	59.18	243.97	24.81	9.23	157.277	53.7177	15.9928	C3	3	8	1	1	0	0	1	1	47	30	3	6.5	2	1	0	180	79	24.3827	50	50	50	50	0	0	0	0	60	60	60	60	4	4	4
2	S02_2	1	13	LS	1	Right	1	153.86	52.55	258.15	15.1	5.53	145.352	49.644	8.50846	T1	8	3	1	1	0	1	1	1	47	30	3	6.5	2	1	0	180	80	24.6914	50	60	60	56.6667	0	0	0	0	70	70	70	70	0	0	0
2	S02_2	1	13	LS	1	Left	0	486.96	166.33	240.26	16.67	6.49	455.356	155.535	31.6037	T1	8	3	1	1	0	1	1	1	47	30	3	6.5	2	1	0	180	80	24.6914	50	60	60	56.6667	0	0	0	0	70	70	70	70	0	0	0
2	S02_2	1	13	MT	2	Right	1	1341.39	458.16	215.26	40.76	15.92	1127.84	385.221	213.549	T1	8	3	1	1	0	1	1	1	47	30	3	6.5	2	1	0	180	80	24.6914	50	60	60	56.6667	0	0	0	0	70	70	70	70	0	0	0
2	S02_2	1	13	MT	2	Left	0	1448.94	494.9	219.59	64.55	22.72	1119.74	382.459	329.199	T1	8	3	1	1	0	1	1	1	47	30	3	6.5	2	1	0	180	80	24.6914	50	60	60	56.6667	0	0	0	0	70	70	70	70	0	0	0
2	S02_2	1	13	SS	3	Right	1	262.9	89.8	236.21	12.12	4.88	250.07	85.4178	12.8295	T1	8	3	1	1	0	1	1	1	47	30	3	6.5	2	1	0	180	80	24.6914	50	60	60	56.6667	0	0	0	0	70	70	70	70	0	0	0
2	S02_2	1	13	SS	3	Left	0	277.84	94.9	226.52	34.37	13.17	241.248	82.4017	36.5915	T1	8	3	1	1	0	1	1	1	47	30	3	6.5	2	1	0	180	80	24.6914	50	60	60	56.6667	0	0	0	0	70	70	70	70	0	0	0
2	S02_2	1	13	SC	4	Right	1	500.41	170.92	248.11	16.91	6.38	468.484	160.015	31.9262	T1	8	3	1	1	0	1	1	1	47	30	3	6.5	2	1	0	180	80	24.6914	50	60	60	56.6667	0	0	0	0	70	70	70	70	0	0	0
2	S02_2	1	13	SC	4	Left	0	560.16	191.33	237.47	19.66	7.64	517.364	176.712	42.7962	T1	8	3	1	1	0	1	1	1	47	30	3	6.5	2	1	0	180	80	24.6914	50	60	60	56.6667	0	0	0	0	70	70	70	70	0	0	0
2	S02_2	1	13	SM	5	Right	1	1069.52	365.31	265.37	32.15	10.81	953.905	325.82	115.615	T1	8	3	1	1	0	1	1	1	47	30	3	6.5	2	1	0	180	80	24.6914	50	60	60	56.6667	0	0	0	0	70	70	70	70	0	0	0
2	S02_2	1	13	SM	5	Left	0	758.82	259.18	245.77	25.97	9.56	686.277	234.402	72.5432	T1	8	3	1	1	0	1	1	1	47	30	3	6.5	2	1	0	180	80	24.6914	50	60	60	56.6667	0	0	0	0	70	70	70	70	0	0	0
2	S02_2	1	13	LC	6	Right	1	38.84	13.27	163.69	25.85	13.64	33.5422	11.46	5.29778	T1	8	3	1	1	0	1	1	1	47	30	3	6.5	2	1	0	180	80	24.6914	50	60	60	56.6667	0	0	0	0	70	70	70	70	0	0	0
2	S02_2	1	13	LC	6	Left	0	47.8	16.33	169.44	44.56	20.82	37.848	12.9301	9.95196	T1	8	3	1	1	0	1	1	1	47	30	3	6.5	2	1	0	180	80	24.6914	50	60	60	56.6667	0	0	0	0	70	70	70	70	0	0	0
2	S02_2	1	14	LS	1	Right	1	463.06	158.16	255.65	16.44	6.04	435.091	148.607	27.9688	T1	8	3	1	1	0	1	1	1	47	30	3	6.5	2	1	0	180	80	24.6914	50	60	60	56.6667	0	0	0	0	70	70	70	70	0	0	0
2	S02_2	1	14	LS	1	Left	0	598.99	204.59	240.03	17.58	6.83	558.079	190.617	40.911	T1	8	3	1	1	0	1	1	1	47	30	3	6.5	2	1	0	180	80	24.6914	50	60	60	56.6667	0	0	0	0	70	70	70	70	0	0	0
2	S02_2	1	14	MT	2	Right	1	1318.98	450.51	217.37	39.76	15.46	1115.07	380.861	203.914	T1	8	3	1	1	0	1	1	1	47	30	3	6.5	2	1	0	180	80	24.6914	50	60	60	56.6667	0	0	0	0	70	70	70	70	0	0	0
2	S02_2	1	14	MT	2	Left	0	1311.51	447.96	221.45	65.83	22.92	1010.91	345.288	300.598	T1	8	3	1	1	0	1	1	1	47	30	3	6.5	2	1	0	180	80	24.6914	50	60	60	56.6667	0	0	0	0	70	70	70	70	0	0	0
2	S02_2	1	14	SS	3	Right	1	161.32	55.1	237.15	14.2	5.65	152.205	51.9869	9.11458	T1	8	3	1	1	0	1	1	1	47	30	3	6.5	2	1	0	180	80	24.6914	50	60	60	56.6667	0	0	0	0	70	70	70	70	0	0	0
2	S02_2	1	14	SS	3	Left	0	291.28	99.49	227.31	30.64	11.88	256.676	87.6706	34.6041	T1	8	3	1	1	0	1	1	1	47	30	3	6.5	2	1	0	180	80	24.6914	50	60	60	56.6667	0	0	0	0	70	70	70	70	0	0	0
2	S02_2	1	14	SC	4	Right	1	509.37	173.98	254.43	14.6	5.43	481.711	164.533	27.6588	T1	8	3	1	1	0	1	1	1	47	30	3	6.5	2	1	0	180	80	24.6914	50	60	60	56.6667	0	0	0	0	70	70	70	70	0	0	0
2	S02_2	1	14	SC	4	Left	0	636.34	217.35	238.51	19.72	7.64	587.724	200.744	48.6164	T1	8	3	1	1	0	1	1	1	47	30	3	6.5	2	1	0	180	80	24.6914	50	60	60	56.6667	0	0	0	0	70	70	70	70	0	0	0
2	S02_2	1	14	SM	5	Right	1	1336.9	456.63	273.6	29.43	9.71	1207.09	412.291	129.813	T1	8	3	1	1	0	1	1	1	47	30	3	6.5	2	1	0	180	80	24.6914	50	60	60	56.6667	0	0	0	0	70	70	70	70	0	0	0
2	S02_2	1	14	SM	5	Left	0	988.86	337.76	243.35	25.56	9.51	894.819	305.639	94.0406	T1	8	3	1	1	0	1	1	1	47	30	3	6.5	2	1	0	180	80	24.6914	50	60	60	56.6667	0	0	0	0	70	70	70	70	0	0	0
2	S02_2	1	14	LC	6	Right	1	118.01	40.31	163.91	40.3	19.74	94.7148	32.3528	23.2952	T1	8	3	1	1	0	1	1	1	47	30	3	6.5	2	1	0	180	80	24.6914	50	60	60	56.6667	0	0	0	0	70	70	70	70	0	0	0
2	S02_2	1	14	LC	6	Left	0	104.56	35.71	174.51	35.77	17.01	86.7743	29.6357	17.7857	T1	8	3	1	1	0	1	1	1	47	30	3	6.5	2	1	0	180	80	24.6914	50	60	60	56.6667	0	0	0	0	70	70	70	70	0	0	0
2	S02_2	1	15	LS	1	Right	1	1159.15	395.92	251.97	17.24	6.4	1084.96	370.581	74.1856	T1	8	3	1	1	0	1	1	1	47	30	3	6.5	2	1	0	180	80	24.6914	50	60	60	56.6667	0	0	0	0	70	70	70	70	0	0	0
2	S02_2	1	15	LS	1	Left	0	876.83	299.49	240.43	18.85	7.27	813.084	277.717	63.7455	T1	8	3	1	1	0	1	1	1	47	30	3	6.5	2	1	0	180	80	24.6914	50	60	60	56.6667	0	0	0	0	70	70	70	70	0	0	0
2	S02_2	1	15	MT	2	Right	1	1602.79	547.45	218.56	44.8	17.01	1330.16	454.329	272.635	T1	8	3	1	1	0	1	1	1	47	30	3	6.5	2	1	0	180	80	24.6914	50	60	60	56.6667	0	0	0	0	70	70	70	70	0	0	0
2	S02_2	1	15	MT	2	Left	0	1402.63	479.08	216.21	74.7	25.68	1042.43	356.052	360.195	T1	8	3	1	1	0	1	1	1	47	30	3	6.5	2	1	0	180	80	24.6914	50	60	60	56.6667	0	0	0	0	70	70	70	70	0	0	0
2	S02_2	1	15	SS	3	Right	1	246.47	84.18	233.92	20.56	8.08	226.555	77.3783	19.9148	T1	8	3	1	1	0	1	1	1	47	30	3	6.5	2	1	0	180	80	24.6914	50	60	60	56.6667	0	0	0	0	70	70	70	70	0	0	0
2	S02_2	1	15	SS	3	Left	0	309.21	105.61	227.04	26.79	10.55	276.588	94.4681	32.6217	T1	8	3	1	1	0	1	1	1	47	30	3	6.5	2	1	0	180	80	24.6914	50	60	60	56.6667	0	0	0	0	70	70	70	70	0	0	0
2	S02_2	1	15	SC	4	Right	1	601.98	205.61	257.06	14.26	5.25	570.376	194.815	31.604	T1	8	3	1	1	0	1	1	1	47	30	3	6.5	2	1	0	180	80	24.6914	50	60	60	56.6667	0	0	0	0	70	70	70	70	0	0	0
2	S02_2	1	15	SC	4	Left	0	675.17	230.61	240.96	18.45	7.11	627.165	214.214	48.0046	T1	8	3	1	1	0	1	1	1	47	30	3	6.5	2	1	0	180	80	24.6914	50	60	60	56.6667	0	0	0	0	70	70	70	70	0	0	0
2	S02_2	1	15	SM	5	Right	1	1587.85	542.35	278.57	26.15	8.58	1451.61	495.816	136.238	T1	8	3	1	1	0	1	1	1	47	30	3	6.5	2	1	0	180	80	24.6914	50	60	60	56.6667	0	0	0	0	70	70	70	70	0	0	0
2	S02_2	1	15	SM	5	Left	0	979.9	334.69	248.19	22.57	8.34	898.176	306.777	81.7237	T1	8	3	1	1	0	1	1	1	47	30	3	6.5	2	1	0	180	80	24.6914	50	60	60	56.6667	0	0	0	0	70	70	70	70	0	0	0
2	S02_2	1	15	LC	6	Right	1	192.69	65.82	174.67	37.83	17.8	158.391	54.104	34.2988	T1	8	3	1	1	0	1	1	1	47	30	3	6.5	2	1	0	180	80	24.6914	50	60	60	56.6667	0	0	0	0	70	70	70	70	0	0	0
2	S02_2	1	15	LC	6	Left	0	162.82	55.61	200.03	28.5	12.47	142.516	48.6754	20.3037	T1	8	3	1	1	0	1	1	1	47	30	3	6.5	2	1	0	180	80	24.6914	50	60	60	56.6667	0	0	0	0	70	70	70	70	0	0	0
2	S02_2	1	16	LS	1	Right	1	1532.59	523.47	255.21	16.79	6.17	1438.03	491.172	94.5608	T1	8	3	1	1	0	1	1	1	47	30	3	6.5	2	1	0	180	80	24.6914	50	60	60	56.6667	0	0	0	0	70	70	70	70	0	0	0
2	S02_2	1	16	LS	1	Left	0	1097.9	375	241.65	20.1	7.68	1013.58	346.2	84.3187	T1	8	3	1	1	0	1	1	1	47	30	3	6.5	2	1	0	180	80	24.6914	50	60	60	56.6667	0	0	0	0	70	70	70	70	0	0	0
2	S02_2	1	16	MT	2	Right	1	1746.19	596.43	220.53	37.78	14.63	1490.72	509.172	255.468	T1	8	3	1	1	0	1	1	1	47	30	3	6.5	2	1	0	180	80	24.6914	50	60	60	56.6667	0	0	0	0	70	70	70	70	0	0	0
2	S02_2	1	16	MT	2	Left	0	1426.53	487.24	217.47	72.05	24.89	1071.47	365.966	355.063	T1	8	3	1	1	0	1	1	1	47	30	3	6.5	2	1	0	180	80	24.6914	50	60	60	56.6667	0	0	0	0	70	70	70	70	0	0	0
2	S02_2	1	16	SS	3	Right	1	288.29	98.47	238.91	20.66	7.96	265.342	90.6318	22.9479	T1	8	3	1	1	0	1	1	1	47	30	3	6.5	2	1	0	180	80	24.6914	50	60	60	56.6667	0	0	0	0	70	70	70	70	0	0	0
2	S02_2	1	16	SS	3	Left	0	327.13	111.73	232.47	23.85	9.31	296.674	101.328	30.4558	T1	8	3	1	1	0	1	1	1	47	30	3	6.5	2	1	0	180	80	24.6914	50	60	60	56.6667	0	0	0	0	70	70	70	70	0	0	0
2	S02_2	1	16	SC	4	Right	1	661.73	226.02	259.49	19.32	6.93	615.872	210.357	45.8579	T1	8	3	1	1	0	1	1	1	47	30	3	6.5	2	1	0	180	80	24.6914	50	60	60	56.6667	0	0	0	0	70	70	70	70	0	0	0
2	S02_2	1	16	SC	4	Left	0	660.24	225.51	243.83	19.29	7.33	611.844	208.98	48.3956	T1	8	3	1	1	0	1	1	1	47	30	3	6.5	2	1	0	180	80	24.6914	50	60	60	56.6667	0	0	0	0	70	70	70	70	0	0	0
2	S02_2	1	16	SM	5	Right	1	1626.69	555.61	287.27	24.49	7.85	1498.99	511.995	127.695	T1	8	3	1	1	0	1	1	1	47	30	3	6.5	2	1	0	180	80	24.6914	50	60	60	56.6667	0	0	0	0	70	70	70	70	0	0	0
2	S02_2	1	16	SM	5	Left	0	1159.15	395.92	248.54	23.41	8.61	1059.35	361.831	99.8028	T1	8	3	1	1	0	1	1	1	47	30	3	6.5	2	1	0	180	80	24.6914	50	60	60	56.6667	0	0	0	0	70	70	70	70	0	0	0
2	S02_2	1	16	LC	6	Right	1	221.07	75.51	194.84	22.72	10.44	197.99	67.6268	23.0797	T1	8	3	1	1	0	1	1	1	47	30	3	6.5	2	1	0	180	80	24.6914	50	60	60	56.6667	0	0	0	0	70	70	70	70	0	0	0
2	S02_2	1	16	LC	6	Left	0	188.21	64.29	195.94	25.63	11.57	166.434	56.8516	21.7759	T1	8	3	1	1	0	1	1	1	47	30	3	6.5	2	1	0	180	80	24.6914	50	60	60	56.6667	0	0	0	0	70	70	70	70	0	0	0
2	S02_2	1	17	LS	1	Right	1	1795.49	613.27	255.52	17.12	6.28	1682.73	574.757	112.757	T1	8	3	1	1	0	1	1	1	47	30	3	6.5	2	1	0	180	80	24.6914	50	60	60	56.6667	0	0	0	0	70	70	70	70	0	0	0
2	S02_2	1	17	LS	1	Left	0	1480.3	505.61	245.41	19.74	7.44	1370.17	467.993	110.134	T1	8	3	1	1	0	1	1	1	47	30	3	6.5	2	1	0	180	80	24.6914	50	60	60	56.6667	0	0	0	0	70	70	70	70	0	0	0
2	S02_2	1	17	MT	2	Right	1	1667.02	569.39	227.02	35.46	13.51	1441.81	492.465	225.214	T1	8	3	1	1	0	1	1	1	47	30	3	6.5	2	1	0	180	80	24.6914	50	60	60	56.6667	0	0	0	0	70	70	70	70	0	0	0
2	S02_2	1	17	MT	2	Left	0	1490.76	509.18	223.55	78.74	26.05	1102.42	376.539	388.343	T1	8	3	1	1	0	1	1	1	47	30	3	6.5	2	1	0	180	80	24.6914	50	60	60	56.6667	0	0	0	0	70	70	70	70	0	0	0
2	S02_2	1	17	SS	3	Right	1	361.49	123.47	244.48	18.16	6.91	336.511	114.938	24.979	T1	8	3	1	1	0	1	1	1	47	30	3	6.5	2	1	0	180	80	24.6914	50	60	60	56.6667	0	0	0	0	70	70	70	70	0	0	0
2	S02_2	1	17	SS	3	Left	0	322.65	110.2	232.5	25.94	10.04	290.256	99.1359	32.3941	T1	8	3	1	1	0	1	1	1	47	30	3	6.5	2	1	0	180	80	24.6914	50	60	60	56.6667	0	0	0	0	70	70	70	70	0	0	0
2	S02_2	1	17	SC	4	Right	1	687.12	234.69	263.63	21.5	7.54	635.311	216.994	51.8088	T1	8	3	1	1	0	1	1	1	47	30	3	6.5	2	1	0	180	80	24.6914	50	60	60	56.6667	0	0	0	0	70	70	70	70	0	0	0
2	S02_2	1	17	SC	4	Left	0	651.27	222.45	245.47	20.17	7.59	601.839	205.566	49.4314	T1	8	3	1	1	0	1	1	1	47	30	3	6.5	2	1	0	180	80	24.6914	50	60	60	56.6667	0	0	0	0	70	70	70	70	0	0	0
2	S02_2	1	17	SM	5	Right	1	1569.93	536.22	298.09	20.51	6.44	1468.83	501.687	101.103	T1	8	3	1	1	0	1	1	1	47	30	3	6.5	2	1	0	180	80	24.6914	50	60	60	56.6667	0	0	0	0	70	70	70	70	0	0	0
2	S02_2	1	17	SM	5	Left	0	1537.07	525	249.28	26.85	9.72	1387.67	473.97	149.403	T1	8	3	1	1	0	1	1	1	47	30	3	6.5	2	1	0	180	80	24.6914	50	60	60	56.6667	0	0	0	0	70	70	70	70	0	0	0
2	S02_2	1	17	LC	6	Right	1	231.53	79.08	186.97	20.13	9.72	209.025	71.3934	22.5047	T1	8	3	1	1	0	1	1	1	47	30	3	6.5	2	1	0	180	80	24.6914	50	60	60	56.6667	0	0	0	0	70	70	70	70	0	0	0
2	S02_2	1	17	LC	6	Left	0	198.67	67.86	195.79	18.17	8.49	181.803	62.0987	16.8671	T1	8	3	1	1	0	1	1	1	47	30	3	6.5	2	1	0	180	80	24.6914	50	60	60	56.6667	0	0	0	0	70	70	70	70	0	0	0
2	S02_2	1	18	LS	1	Right	1	2085.27	712.24	261.68	16.98	6.09	1958.28	668.865	126.993	T1	8	3	1	1	0	1	1	1	47	30	3	6.5	2	1	0	180	80	24.6914	50	60	60	56.6667	0	0	0	0	70	70	70	70	0	0	0
2	S02_2	1	18	LS	1	Left	0	1855.24	633.67	250.64	18.96	7.03	1724.82	589.123	130.423	T1	8	3	1	1	0	1	1	1	47	30	3	6.5	2	1	0	180	80	24.6914	50	60	60	56.6667	0	0	0	0	70	70	70	70	0	0	0
2	S02_2	1	18	MT	2	Right	1	1649.1	563.27	225.43	41.87	15.66	1390.85	475.062	258.249	T1	8	3	1	1	0	1	1	1	47	30	3	6.5	2	1	0	180	80	24.6914	50	60	60	56.6667	0	0	0	0	70	70	70	70	0	0	0
2	S02_2	1	18	MT	2	Left	0	1662.54	567.86	223.18	83.75	27.29	1208.83	412.891	453.707	T1	8	3	1	1	0	1	1	1	47	30	3	6.5	2	1	0	180	80	24.6914	50	60	60	56.6667	0	0	0	0	70	70	70	70	0	0	0
2	S02_2	1	18	SS	3	Right	1	392.86	134.18	246.47	17.55	6.65	366.735	125.257	26.1252	T1	8	3	1	1	0	1	1	1	47	30	3	6.5	2	1	0	180	80	24.6914	50	60	60	56.6667	0	0	0	0	70	70	70	70	0	0	0
2	S02_2	1	18	SS	3	Left	0	315.18	107.65	230.24	31.38	12	277.358	94.732	37.8216	T1	8	3	1	1	0	1	1	1	47	30	3	6.5	2	1	0	180	80	24.6914	50	60	60	56.6667	0	0	0	0	70	70	70	70	0	0	0
2	S02_2	1	18	SC	4	Right	1	727.46	248.47	269.45	20.38	7.03	676.32	231.003	51.1404	T1	8	3	1	1	0	1	1	1	47	30	3	6.5	2	1	0	180	80	24.6914	50	60	60	56.6667	0	0	0	0	70	70	70	70	0	0	0
2	S02_2	1	18	SC	4	Left	0	722.97	246.94	247.58	19.71	7.38	669.615	228.716	53.3552	T1	8	3	1	1	0	1	1	1	47	30	3	6.5	2	1	0	180	80	24.6914	50	60	60	56.6667	0	0	0	0	70	70	70	70	0	0	0
2	S02_2	1	18	SM	5	Right	1	1626.69	555.61	302.97	21.51	6.63	1518.84	518.773	107.85	T1	8	3	1	1	0	1	1	1	47	30	3	6.5	2	1	0	180	80	24.6914	50	60	60	56.6667	0	0	0	0	70	70	70	70	0	0	0
2	S02_2	1	18	SM	5	Left	0	1634.16	558.16	253.82	23.93	8.61	1493.46	510.102	140.701	T1	8	3	1	1	0	1	1	1	47	30	3	6.5	2	1	0	180	80	24.6914	50	60	60	56.6667	0	0	0	0	70	70	70	70	0	0	0
2	S02_2	1	18	LC	6	Right	1	289.79	98.98	190.8	19.95	9.47	262.347	89.6066	27.4431	T1	8	3	1	1	0	1	1	1	47	30	3	6.5	2	1	0	180	80	24.6914	50	60	60	56.6667	0	0	0	0	70	70	70	70	0	0	0
2	S02_2	1	18	LC	6	Left	0	243.48	83.16	188.84	23.01	10.86	217.038	74.1288	26.4419	T1	8	3	1	1	0	1	1	1	47	30	3	6.5	2	1	0	180	80	24.6914	50	60	60	56.6667	0	0	0	0	70	70	70	70	0	0	0
2	S02_2	1	19	LS	1	Right	1	2376.55	811.73	266.48	16.12	5.7	2241.09	765.461	135.463	T1	8	3	1	1	0	1	1	1	47	30	3	6.5	2	1	0	180	80	24.6914	50	60	60	56.6667	0	0	0	0	70	70	70	70	0	0	0
2	S02_2	1	19	LS	1	Left	0	2050.92	700.51	253.45	18.08	6.66	1914.33	653.856	136.591	T1	8	3	1	1	0	1	1	1	47	30	3	6.5	2	1	0	180	80	24.6914	50	60	60	56.6667	0	0	0	0	70	70	70	70	0	0	0
2	S02_2	1	19	MT	2	Right	1	1629.68	556.63	226.8	40.69	15.21	1381.81	471.967	247.874	T1	8	3	1	1	0	1	1	1	47	30	3	6.5	2	1	0	180	80	24.6914	50	60	60	56.6667	0	0	0	0	70	70	70	70	0	0	0
2	S02_2	1	19	MT	2	Left	0	1904.53	650.51	223.18	78.73	26.08	1407.83	480.857	496.701	T1	8	3	1	1	0	1	1	1	47	30	3	6.5	2	1	0	180	80	24.6914	50	60	60	56.6667	0	0	0	0	70	70	70	70	0	0	0
2	S02_2	1	19	SS	3	Right	1	337.59	115.31	249.86	18.59	6.92	314.229	107.331	23.3612	T1	8	3	1	1	0	1	1	1	47	30	3	6.5	2	1	0	180	80	24.6914	50	60	60	56.6667	0	0	0	0	70	70	70	70	0	0	0
2	S02_2	1	19	SS	3	Left	0	328.62	112.24	229.79	36.35	13.66	283.731	96.908	44.8895	T1	8	3	1	1	0	1	1	1	47	30	3	6.5	2	1	0	180	80	24.6914	50	60	60	56.6667	0	0	0	0	70	70	70	70	0	0	0
2	S02_2	1	19	SC	4	Right	1	708.04	241.84	272.88	21.04	7.16	657.344	224.524	50.6957	T1	8	3	1	1	0	1	1	1	47	30	3	6.5	2	1	0	180	80	24.6914	50	60	60	56.6667	0	0	0	0	70	70	70	70	0	0	0
2	S02_2	1	19	SC	4	Left	0	731.94	250	248.44	18.33	6.87	681.656	232.825	50.2843	T1	8	3	1	1	0	1	1	1	47	30	3	6.5	2	1	0	180	80	24.6914	50	60	60	56.6667	0	0	0	0	70	70	70	70	0	0	0
2	S02_2	1	19	SM	5	Right	1	1658.06	566.33	305.43	19.98	6.14	1556.26	531.557	101.805	T1	8	3	1	1	0	1	1	1	47	30	3	6.5	2	1	0	180	80	24.6914	50	60	60	56.6667	0	0	0	0	70	70	70	70	0	0	0
2	S02_2	1	19	SM	5	Left	0	1629.68	556.63	258.06	22.6	8.05	1498.49	511.821	131.189	T1	8	3	1	1	0	1	1	1	47	30	3	6.5	2	1	0	180	80	24.6914	50	60	60	56.6667	0	0	0	0	70	70	70	70	0	0	0
2	S02_2	1	19	LC	6	Right	1	316.67	108.16	191.8	25.5	11.73	279.525	95.4728	37.1454	T1	8	3	1	1	0	1	1	1	47	30	3	6.5	2	1	0	180	80	24.6914	50	60	60	56.6667	0	0	0	0	70	70	70	70	0	0	0
2	S02_2	1	19	LC	6	Left	0	289.79	98.98	191.83	21.91	10.25	260.087	88.8345	29.7035	T1	8	3	1	1	0	1	1	1	47	30	3	6.5	2	1	0	180	80	24.6914	50	60	60	56.6667	0	0	0	0	70	70	70	70	0	0	0
2	S02_2	1	20	LS	1	Right	1	2233.15	762.76	265.55	16.59	5.88	2101.84	717.91	131.309	C7	7	4	1	1	0	1	1	1	47	30	3	6.5	2	1	0	180	80	24.6914	50	60	60	56.6667	0	0	0	0	70	70	70	70	0	0	0
2	S02_2	1	20	LS	1	Left	0	2058.38	703.06	253.2	17.94	6.62	1922.12	656.517	136.265	C7	7	4	1	1	0	1	1	1	47	30	3	6.5	2	1	0	180	80	24.6914	50	60	60	56.6667	0	0	0	0	70	70	70	70	0	0	0
2	S02_2	1	20	MT	2	Right	1	1664.04	568.37	225.61	44.18	16.38	1391.47	475.271	272.57	C7	7	4	1	1	0	1	1	1	47	30	3	6.5	2	1	0	180	80	24.6914	50	60	60	56.6667	0	0	0	0	70	70	70	70	0	0	0
2	S02_2	1	20	MT	2	Left	0	1943.37	663.78	221.43	85.22	27.79	1403.31	479.316	540.063	C7	7	4	1	1	0	1	1	1	47	30	3	6.5	2	1	0	180	80	24.6914	50	60	60	56.6667	0	0	0	0	70	70	70	70	0	0	0
2	S02_2	1	20	SS	3	Right	1	324.14	110.71	251.99	17.27	6.41	303.363	103.613	20.7774	C7	7	4	1	1	0	1	1	1	47	30	3	6.5	2	1	0	180	80	24.6914	50	60	60	56.6667	0	0	0	0	70	70	70	70	0	0	0
2	S02_2	1	20	SS	3	Left	0	401.82	137.24	234.88	27.71	10.55	359.428	122.761	42.392	C7	7	4	1	1	0	1	1	1	47	30	3	6.5	2	1	0	180	80	24.6914	50	60	60	56.6667	0	0	0	0	70	70	70	70	0	0	0
2	S02_2	1	20	SC	4	Right	1	684.14	233.67	277.72	20.18	6.77	637.824	217.851	46.3163	C7	7	4	1	1	0	1	1	1	47	30	3	6.5	2	1	0	180	80	24.6914	50	60	60	56.6667	0	0	0	0	70	70	70	70	0	0	0
2	S02_2	1	20	SC	4	Left	0	718.49	245.41	248.31	19.66	7.34	665.753	227.397	52.7372	C7	7	4	1	1	0	1	1	1	47	30	3	6.5	2	1	0	180	80	24.6914	50	60	60	56.6667	0	0	0	0	70	70	70	70	0	0	0
2	S02_2	1	20	SM	5	Right	1	1658.06	566.33	311.49	20.59	6.2	1555.26	531.218	102.8	C7	7	4	1	1	0	1	1	1	47	30	3	6.5	2	1	0	180	80	24.6914	50	60	60	56.6667	0	0	0	0	70	70	70	70	0	0	0
2	S02_2	1	20	SM	5	Left	0	1659.55	566.84	260.94	20.58	7.31	1538.24	525.404	121.313	C7	7	4	1	1	0	1	1	1	47	30	3	6.5	2	1	0	180	80	24.6914	50	60	60	56.6667	0	0	0	0	70	70	70	70	0	0	0
2	S02_2	1	20	LC	6	Right	1	310.7	106.12	187.72	32.31	14.69	265.058	90.531	45.6418	C7	7	4	1	1	0	1	1	1	47	30	3	6.5	2	1	0	180	80	24.6914	50	60	60	56.6667	0	0	0	0	70	70	70	70	0	0	0
2	S02_2	1	20	LC	6	Left	0	303.23	103.57	198.04	21.69	9.87	273.301	93.3476	29.9288	C7	7	4	1	1	0	1	1	1	47	30	3	6.5	2	1	0	180	80	24.6914	50	60	60	56.6667	0	0	0	0	70	70	70	70	0	0	0
2	S02_2	1	21	LS	1	Right	1	2419.87	826.53	261.91	16.3	5.86	2278.07	778.095	141.804	C7	7	4	1	1	0	1	1	1	47	30	3	6.5	2	1	0	180	80	24.6914	50	60	60	56.6667	0	0	0	0	70	70	70	70	0	0	0
2	S02_2	1	21	LS	1	Left	0	2155.48	736.22	257.11	16.09	5.89	2028.52	692.857	126.958	C7	7	4	1	1	0	1	1	1	47	30	3	6.5	2	1	0	180	80	24.6914	50	60	60	56.6667	0	0	0	0	70	70	70	70	0	0	0
2	S02_2	1	21	MT	2	Right	1	1658.06	566.33	224.57	45.73	16.92	1377.52	470.507	280.544	C7	7	4	1	1	0	1	1	1	47	30	3	6.5	2	1	0	180	80	24.6914	50	60	60	56.6667	0	0	0	0	70	70	70	70	0	0	0
2	S02_2	1	21	MT	2	Left	0	1943.37	663.78	215.57	86.75	28.69	1385.82	473.342	557.553	C7	7	4	1	1	0	1	1	1	47	30	3	6.5	2	1	0	180	80	24.6914	50	60	60	56.6667	0	0	0	0	70	70	70	70	0	0	0
2	S02_2	1	21	SS	3	Right	1	359.99	122.96	250.01	19.15	7.11	334.395	114.218	25.5953	C7	7	4	1	1	0	1	1	1	47	30	3	6.5	2	1	0	180	80	24.6914	50	60	60	56.6667	0	0	0	0	70	70	70	70	0	0	0
2	S02_2	1	21	SS	3	Left	0	427.21	145.92	238.24	24.95	9.48	386.71	132.087	40.4995	C7	7	4	1	1	0	1	1	1	47	30	3	6.5	2	1	0	180	80	24.6914	50	60	60	56.6667	0	0	0	0	70	70	70	70	0	0	0
2	S02_2	1	21	SC	4	Right	1	600.49	205.1	278.69	20.88	6.97	558.636	190.805	41.8542	C7	7	4	1	1	0	1	1	1	47	30	3	6.5	2	1	0	180	80	24.6914	50	60	60	56.6667	0	0	0	0	70	70	70	70	0	0	0
2	S02_2	1	21	SC	4	Left	0	715.51	244.39	248.37	21.21	7.87	659.199	225.157	56.3106	C7	7	4	1	1	0	1	1	1	47	30	3	6.5	2	1	0	180	80	24.6914	50	60	60	56.6667	0	0	0	0	70	70	70	70	0	0	0
2	S02_2	1	21	SM	5	Right	1	1684.95	575.51	307.57	20.86	6.35	1577.96	538.965	106.994	C7	7	4	1	1	0	1	1	1	47	30	3	6.5	2	1	0	180	80	24.6914	50	60	60	56.6667	0	0	0	0	70	70	70	70	0	0	0
2	S02_2	1	21	SM	5	Left	0	1759.64	601.02	263.54	21.32	7.49	1627.84	556.004	131.797	C7	7	4	1	1	0	1	1	1	47	30	3	6.5	2	1	0	180	80	24.6914	50	60	60	56.6667	0	0	0	0	70	70	70	70	0	0	0
2	S02_2	1	21	LC	6	Right	1	285.31	97.45	192.31	27.97	12.7	249.076	85.0739	36.2344	C7	7	4	1	1	0	1	1	1	47	30	3	6.5	2	1	0	180	80	24.6914	50	60	60	56.6667	0	0	0	0	70	70	70	70	0	0	0
2	S02_2	1	21	LC	6	Left	0	303.23	103.57	204.26	23.12	10.17	272.392	93.0369	30.8385	C7	7	4	1	1	0	1	1	1	47	30	3	6.5	2	1	0	180	80	24.6914	50	60	60	56.6667	0	0	0	0	70	70	70	70	0	0	0
2	S02_2	1	22	LS	1	Right	1	2502.03	854.59	264.22	17.79	6.31	2344.15	800.665	157.878	C7	7	4	1	1	0	1	1	1	47	30	3	6.5	2	1	0	180	80	24.6914	50	60	60	56.6667	0	0	0	0	70	70	70	70	0	0	0
2	S02_2	1	22	LS	1	Left	0	2170.42	741.33	260.77	15.03	5.45	2052.13	700.928	118.288	C7	7	4	1	1	0	1	1	1	47	30	3	6.5	2	1	0	180	80	24.6914	50	60	60	56.6667	0	0	0	0	70	70	70	70	0	0	0
2	S02_2	1	22	MT	2	Right	1	1708.85	583.67	225.01	38.23	14.52	1460.72	498.921	248.125	C7	7	4	1	1	0	1	1	1	47	30	3	6.5	2	1	0	180	80	24.6914	50	60	60	56.6667	0	0	0	0	70	70	70	70	0	0	0
2	S02_2	1	22	MT	2	Left	0	1829.84	625	206.88	98.69	32.3	1238.8	423.125	591.038	C7	7	4	1	1	0	1	1	1	47	30	3	6.5	2	1	0	180	80	24.6914	50	60	60	56.6667	0	0	0	0	70	70	70	70	0	0	0
2	S02_2	1	22	SS	3	Right	1	392.86	134.18	254.48	18.32	6.71	366.499	125.177	26.3609	C7	7	4	1	1	0	1	1	1	47	30	3	6.5	2	1	0	180	80	24.6914	50	60	60	56.6667	0	0	0	0	70	70	70	70	0	0	0
2	S02_2	1	22	SS	3	Left	0	422.73	144.39	237.82	23.95	9.15	384.05	131.178	38.6798	C7	7	4	1	1	0	1	1	1	47	30	3	6.5	2	1	0	180	80	24.6914	50	60	60	56.6667	0	0	0	0	70	70	70	70	0	0	0
2	S02_2	1	22	SC	4	Right	1	630.36	215.31	279.03	22.88	7.58	582.579	198.99	47.7813	C7	7	4	1	1	0	1	1	1	47	30	3	6.5	2	1	0	180	80	24.6914	50	60	60	56.6667	0	0	0	0	70	70	70	70	0	0	0
[truncated: 55,517 more rows]
[truncated: 40 more columns]
